# Supplementary material for: Isoform Diversity and Regulation in Peripheral and Central Neurons Revealed through RNA-Seq
Source: PLoS One. 2012 Jan 17;7(1):e30417. doi: 10.1371/journal.pone.0030417 (PMC3260295; doi:10.1371/journal.pone.0030417)
Supplement: Table S1 — Isoforms tracking file. The nearest reference ID column refers to associated transcript ID given by UCSC Known Genes, RefSeq, or Ensemble database. A _j indicates a novel isoform. FPKM estimation for each individual sample with confidence intervals is shown. The biological replicates FPKM information was generated in the Cuffdiff run and used to differential expression analysis. (XLSX) [file pone.0030417.s003.xlsx]

## Sheet: Table 1 online supporting info
Transcript Identifying Information			Samples Run Individually															Samples Grouped for Statistical Analysis						Cuffdiff Analysis
Nearest Reference ID	Gene Symbol	Locus	DRG_1_FPKM	DRG_1_conf_lo	DRG_1_conf_hi	DRG_2__FPKM	DRG_2_conf_lo	DRG_2_conf_hi	DRG_3__FPKM	DRG_3_conf_lo	DRG_3_conf_hi	CGN_1__FPKM	CGN_1_conf_lo	CGN_1_conf_hi	CGN_2__FPKM	CGN_2_conf_lo	CGN_2_conf_hi	DRG_FPKM (BIOLOGICAL REPLICATE)	DRG_conf_lo (BIOLOGICAL REPLICATE)	DRG_conf_hi (BIOLOGICAL REPLICATE)	CGN_FPKM (BIOLOGICAL REPLICATE)	CGN_conf_lo (BIOLOGICAL REPLICATE)	CGN_conf_hi (BIOLOGICAL REPLICATE)	Test Status	DRG_FPKM	CGN_FPKM	(Fold Change)	Test Statistic	P-Value	Significant?
uc009lvj.1	Mar1	chr8:68141904-68995890	62.66	0	148.93	0.53	0	20.91	78.37	0	163.28	444.15	401.04	487.25	1.98	0	39.91	8.67e-06	0	0.07	352.17	253.64	450.71	OK	8.67e-06	352.17	17.51	-0.00399	0.99	no
uc008bzk.1	Mar2	chr17:33828005-33855618	4843.16	3896.93	5789.38	2031.19	1436	2626.39	3992.44	3246.67	4738.22	804.82	573.17	1036.48	743.15	422.09	1064.21	3558.99	3094.91	4023.06	791.46	600.61	982.32	OK	3558.99	791.46	-1.5	10.96	0	yes
uc007bkn.1	Mar4	chr1:72473694-72683313	1022.13	993.59	1050.67	874.62	847.84	901.4	1525.61	1484.88	1566.34	1260.85	1212.8	1308.91	1824.15	1761.02	1887.29	1123.61	1092.02	1155.2	1546.82	1497.81	1595.83	OK	1123.61	1546.82	0.31	-15.09	0	yes
uc007vkh.1	Mar6	chr15:31385659-31460627	10703.9	10496	10911.8	12210.7	11963.5	12458	10984.4	10772.5	11196.3	4729.34	4591.78	4866.89	7853.64	7676.35	8030.93	11371.2	11157.3	11585.1	6321.24	6162.23	6480.26	OK	11371.2	6321.24	-0.58	37.38	0	yes
uc008jtx.1	Mar7	chr2:60048003-60087288	273.64	0	630.31	1400.05	1321.68	1478.42	1451.27	1360	1542.53	674.96	617.78	732.14	1226.44	1156.4	1296.48	503.04	359.43	646.66	743.91	689.36	798.46	OK	503.04	743.91	0.39	-2.65	0.00794	yes
uc009djz.1	Mar8	chr6:116288019-116359542	128.79	0	412.07	0.000905	0	0.68	397.01	218.63	575.38	216.63	68.26	364.99	557.59	510.57	604.61	29.45	0	127.6	509.8	440.24	579.35	OK	29.45	509.8	2.85	-1.7	0.08	no
uc009dka.1	Mar8	chr6:116288019-116359542	137.55	11.91	263.2	66.49	37.45	95.52	212.7	146.51	278.9	183.39	57.35	309.43	277.35	244.19	310.52	161.78	43.53	280.02	80.23	46.43	114.02	OK	161.78	80.23	-0.7	1.66	0.09	no
uc009dkb.1	Mar8	chr6:116288019-116359542	380.36	0	817.49	0.0022	0	1.5	741.64	520.95	962.32	187.11	91.87	282.35	432.64	391.22	474.06	254.68	0.49	508.88	152.4	97.99	206.81	OK	254.68	152.4	-0.51	0.96	0.33	no
uc007hhu.1	Mar9	chr10:126493106-126496530	1843.2	1757.33	1929.06	1551.28	1472.51	1630.06	1489.73	1412.53	1566.92	2023.2	1933.24	2113.16	3233.72	3119.98	3347.45	1624.78	1544.16	1705.4	2523.72	2423.25	2624.19	OK	1624.78	2523.72	0.44	-13.84	0	yes
uc007vjm.1	Mar11	chr15:26238540-26339332	103.73	36.4	171.05	148.39	72.7	224.08	89.28	9.21	169.36	0.87	0	8.15	1.42	0	17.66	111.85	69.17	154.54	9.66	0	53.15	FAIL	0	0	0	0	1	no
uc007vjl.1	Mar11	chr15:26238540-26339332	623.61	351.87	895.35	858.29	547.84	1168.75	611.92	304.97	918.87	173.68	52.25	295.1	413.65	169.09	658.2	688.79	519.83	857.74	364.36	248.32	480.39	FAIL	0	0	0	0	1	no
uc009juq.1	Sept1	chr7:134352801-134382874	1.9	0.41	3.4	0.47	0	1.36	291.77	196.32	387.23	0.11	0	18.78	681.13	657.79	704.47	27.77	25.13	30.42	119.21	99	139.41	FAIL	0	0	0	0	1	no
uc007cea.1	Sept2	chr1:95375579-95406308	7360.35	7177.24	7543.46	6196.98	6003.02	6390.94	5893.75	5728.24	6059.26	2072.06	1979.92	2164.2	4177.43	4045.55	4309.31	6458.31	6296.89	6619.72	3022.97	2912.95	3132.99	OK	6458.31	3022.97	-0.75	34.38	0	yes
uc007wyq.1	Sept3	chr15:82105442-82125017	0.02	0	1.03	1660.56	1399.13	1921.99	506.61	297.01	716.22	11113	10699.7	11526.3	13632.7	13093.2	14172.2	858.51	721.77	995.25	12787.7	12540.2	13035.2	OK	858.51	12787.7	2.7	-33.66	0	yes
uc007wyt.1	Sept3	chr15:82105442-82125017	342.53	224.98	460.09	1508.94	1282.34	1735.54	1298.87	1068.81	1528.93	12654	11997.2	13310.7	21342	20398.1	22285.9	1747.76	1591.4	1904.11	17508.2	16925.2	18091.1	OK	1747.76	17508.2	2.3	-48.28	0	yes
uc007ktu.1	Sept4	chr11:87391927-87404075	218.63	0	815.29	495.46	96.2	894.72	659.08	430.73	887.43	474.93	0	1639.35	1505.89	0	3453.24	247.16	177.81	316.51	613.2	0	1763.27	OK	247.16	613.2	0.9	-0.95	0.33	no
uc007yoj.1	Sept5	chr16:18621773-18630005	37334.7	36717.4	37952.1	29187.2	28688.4	29686	36836.8	36109.5	37564.2	7499.04	7196.23	7801.86	10325.6	9762.87	10888.4	34501.7	34032.9	34970.4	9184.85	8846.41	9523.29	OK	34501.7	9184.85	-1.32	67.39	0	yes
uc009sxz.1	Sept6	chrX:34452232-34529554	521.91	127.63	916.18	550.77	188.57	912.97	1126.4	535.8	1716.99	1113.7	678.52	1548.87	1058.4	662.2	1454.59	388.08	216.74	559.43	674.47	598.3	750.65	OK	388.08	674.47	0.55	-2.42	0.01	no
uc009sxx.1	Sept6	chrX:34452232-34529554	3344.95	1024.31	5665.58	3660.09	3183.14	4137.04	4332.68	3716.98	4948.37	1330.31	812.3	1848.31	3000.71	2573.64	3427.79	3882.31	3635.94	4128.67	817.31	600.89	1033.74	OK	3882.31	817.31	-1.55	11.44	0	yes
uc007iwj.1	Sept8	chr11:53333417-53363096	6207.07	4456.92	7957.21	2736.17	1254.27	4218.08	4115.97	2746.2	5485.74	431.12	340.12	522.12	518.85	379.34	658.35	4389.25	3661.76	5116.74	532.83	455.69	609.98	OK	4389.25	532.83	-2.1	19.16	0	yes
uc007iwh.1	Sept8	chr11:53333417-53363096	6559.78	6071.49	7048.07	6878.92	6426.34	7331.5	5047.57	4660.19	5434.96	573.75	514.23	633.28	964.82	880.32	1049.33	6190.24	5945.48	6435	676.28	624.05	728.52	OK	6190.24	676.28	-2.21	51.03	0	yes
uc007mne.1	Sept9	chr11:117093072-117223563	721.05	0	1608.07	259.45	0	802.97	75.03	0	334.33	1.18	0	16.49	22.53	0	119.59	202.07	0	566.97	7.3	0	75.12	OK	202.07	7.3	-3.32	0.7	0.48	no
uc007mnf.1	Sept9	chr11:117093072-117223563	2921.12	1448.11	4394.13	2062.49	325.16	3799.83	440.29	0	1705.34	238.37	0	674.14	81.73	0	436.43	1927	978.56	2875.43	52.51	0	240.75	OK	1927	52.51	-3.6	1.99	0.04	no
uc007mng.1	Sept9	chr11:117093072-117223563	3761.67	2269.69	5253.64	2342.86	630.08	4055.63	3819.52	2337.61	5301.44	888.46	371.39	1405.54	2074	1605.99	2542.01	3274.09	2320.2	4227.98	1490.72	1224.77	1756.67	OK	3274.09	1490.72	-0.78	4.6	4.1e-06	yes
uc007fdn.1	Sept10	chr10:58626826-58684314	201.7	175.12	228.27	63.09	48.55	77.62	656.41	600.08	712.74	201.49	174.53	228.45	323.52	289.3	357.75	171.58	147.28	195.87	295	262.66	327.35	OK	171.58	295	0.54	-6.05	1.42e-09	yes
uc008ydz.1	Sept11	chr5:93522369-93617248	2700.42	2542.57	2858.28	2158.74	2062.56	2254.91	1850.24	1804.21	1896.27	98.41	84.86	111.97	143.38	0	399.85	2373.3	2245.52	2501.08	135	0	365.98	FAIL	0	0	0	0	1	no
uc008ydy.1	Sept11	chr5:93522369-93617248	3849	3754.3	3943.7	1436.04	1378.34	1493.74	2094	2045.03	2142.97	6117.38	6010.52	6224.23	10630.5	10476.7	10784.4	2492.25	2415.59	2568.9	8532.74	8394.17	8671.31	FAIL	0	0	0	0	1	no
uc009puq.1	Sept14	chr9:57100837-57110402	5.51	0	39.88	24.89	0	109.7	16.13	0	77.56	106.9	12.14	201.66	115.1	0	263.81	29.57	0	70.62	66.34	0	158.45	OK	29.57	66.34	0.8	-0.82	0.41	no
uc009pus.1	Sept14	chr9:57100837-57110402	659.84	481.23	838.45	258.5	151.09	365.91	126.88	27.85	225.9	16.09	0	65.49	58.64	0	146.5	263.99	177.35	350.63	44.68	0	98.55	OK	263.99	44.68	-1.77	2.84	0.00447	yes
uc008rpr.1	Sept15	chr3:144233655-144260625	41568.9	41161.2	41976.7	35398.8	35022.5	35775.1	27875.3	27541.3	28209.2	7442.9	7270.35	7615.45	15162.3	14916	15408.6	34888.8	34515.3	35262.4	11329.3	11116.4	11542.2	OK	34888.8	11329.3	-1.12	104.01	0	yes
TCONS_01339849	4F2 lc_j1	chr8:124405053-124431549	25.42	0	219.68	16.96	0	149.77	176.05	0	902.74	779.46	0	2108.96	300.21	0	1348.13	7.12	0	71.31	365.15	0	1288.34	OK	7.12	365.15	3.93	-0.84	0.4	no
TCONS_00564955	Edr2 p36_j1	chr4:128331871-128430125	1274.97	1203.56	1346.38	224.54	194.01	255.06	82.03	0	225.9	511.5	451.68	571.32	0.00829	0	6.23	242.15	211.02	273.27	860.06	801.41	918.72	OK	242.15	860.06	1.26	-17.42	0	yes
TCONS_00585525	Edr2 p36_j2	chr4:128331871-128430125	126.79	104.26	149.31	20.64	11.54	29.75	131.56	0	287.74	139.5	112.37	166.63	605.32	556.06	654.58	88.76	69.91	107.6	194.57	166.67	222.47	OK	88.76	194.57	0.78	-6.12	8.91e-10	yes
TCONS_00545736	Edr2 p36_j3	chr4:128331871-128430125	353.83	316.21	391.45	675	622.24	727.76	347.29	169.28	525.3	0.000377	0	0.86	1797.14	1711.78	1882.51	261.17	228.85	293.5	1.69e-06	0	0.0026	OK	261.17	1.69e-06	-18.85	0.02	0.98	no
TCONS_00538080	Edr2 p36_j4	chr4:128331871-128430125	1013.13	949.47	1076.79	294.53	258.26	330.8	1100.42	922.36	1278.47	2300.18	2203.02	2397.35	4530.18	4395.5	4664.85	1300.33	1228.21	1372.45	3076.28	2965.35	3187.2	OK	1300.33	3076.28	0.86	-26.03	0	yes
TCONS_00585526	Edr2 p36_j5	chr4:128331871-128430125	2560.26	2459.06	2661.46	2016.61	1924.37	2108.85	3523.26	3347.05	3699.46	6070.44	5909.21	6231.68	7929.17	7750.89	8107.44	2966.13	2857.2	3075.05	7620.16	7445.57	7794.75	OK	2966.13	7620.16	0.94	-43.59	0	yes
TCONS_01502258	GluR alpha3_j1	chrX:38754525-39031792	472.99	416.85	529.14	0.05	0	122.65	0.05	0	118.11	0.03	0	54.96	537.65	491.36	583.94	130.17	12.33	248.01	0.01	0	63.9	FAIL	0	0	0	0	1	no
TCONS_01502259	GluR alpha3_j2	chrX:38754525-39031792	132.64	107.59	157.69	5.35e-12	0	81.1	49.5	0	127.61	13.64	0	49.98	2.12	0	5.04	80.27	2.31	158.22	7.31	0	49.57	FAIL	0	0	0	0	1	no
TCONS_01527273	GluR alpha3_j3	chrX:38754525-39031792	2.26e-05	0	0.19	80.78	0	190.51	171.23	65.56	276.9	9.61e-41	0	49.16	1.17	0	3.33	93.66	0	199.12	29.32	0	86.5	FAIL	0	0	0	0	1	no
TCONS_00936701	hnRNP A2/B1_j1	chr6:51411148-51432628	80.25	0	277.09	0.04	0	196.4	0.38	0	211.03	0.21	0	239.09	281.15	0	610.77	0.11	0	200.56	24.54	0	316.46	FAIL	0	0	0	0	1	no
TCONS_00891146	hnRNP A2/B1_j2	chr6:51411148-51432628	3.94e-19	0	267.53	9.85e-77	0	266.9	2.49e-82	0	286.31	7.3e-232	0	324.69	7.7e-227	0	448.02	1.18e-78	0	272.44	3.09138999974463e-314	0	396.78	FAIL	0	0	0	0	1	no
TCONS_01020731	hnRNP A2/B1_j3	chr6:51411148-51432628	5.44e-167	0	281.52	8.45e-88	0	280.86	1.03e-119	0	301.28	1.22e-163	0	341.67	1.5e-177	0	471.45	7.01e-132	0	286.69	5.97e-246	0	417.53	FAIL	0	0	0	0	1	no
TCONS_00906288	hnRNP A2/B1_j4	chr6:51411148-51432628	94.15	0	407.98	80.04	0	393.14	163.05	0	498.91	294.62	0	675.5	493.51	0	1019.08	126.27	0	445.87	409.81	0	875.26	FAIL	0	0	0	0	1	no
TCONS_02114822	hnRNP X_j1	chr15:102301090-102347409	2.8e-177	0	288.66	9.16e-61	0	241.67	2.55e-06	0	0.00273	5.58	0	54.6	230.78	206.43	255.14	3.26e-06	0	0.00303	3.6e-30	0	248.12	FAIL	0	0	0	0	1	no
TCONS_02114821	hnRNP X_j2	chr15:102301090-102347409	1.63e-204	0	292.47	3.35e-80	0	244.86	1599.59	1531.24	1667.93	3.13	0	30.31	5.1e-06	0	0.00363	1230.9	1172.03	1289.78	1.98e-42	0	251.39	FAIL	0	0	0	0	1	no
TCONS_02127000	hnRNP X_j3	chr15:102301090-102347409	11230.7	10938.3	11523.2	10254	10009.1	10498.9	3991.84	3883.87	4099.8	2312.54	2224.76	2400.31	5634.09	5513.75	5754.44	8118.87	7967.67	8270.07	4297.12	4045.72	4548.52	FAIL	0	0	0	0	1	no
TCONS_02135478	hnRNP X_j4	chr15:102301090-102347409	8.46e-12	0	317.57	0.000599	0	265.87	3.09e-06	0	0.00301	0.08	0	5.49	6.01e-06	0	0.00394	3.95e-06	0	0.00334	1.15e-07	0	272.97	FAIL	0	0	0	0	1	no
TCONS_02135477	hnRNP X_j5	chr15:102301090-102347409	8.77e-81	0	297.47	1.48e-14	0	249.04	2341.91	2259.22	2424.61	784.69	643.47	925.91	191.68	169.48	213.88	1317.43	1256.52	1378.34	0.00193	0	255.7	FAIL	0	0	0	0	1	no
TCONS_02102538	hnRNP X_j6	chr15:102301090-102347409	4.84e-47	0	219.04	3.91e-12	0	183.38	1.47e-06	0	0.00207	115.41	93.17	137.66	2.86e-06	0	0.00271	1.88e-06	0	0.0023	2.98e-33	0	188.28	FAIL	0	0	0	0	1	no
TCONS_02097822	hnRNP X_j7	chr15:102301090-102347409	0.13	0	224.86	116.71	0	304.86	2113	2034.45	2191.55	76.09	42.21	109.97	223.28	199.32	247.24	1056.44	1001.89	1110.98	9.1e-31	0	193.17	FAIL	0	0	0	0	1	no
TCONS_02196215	hnRNP X_j8	chr15:102301090-102347409	696.27	300.93	1091.61	264.64	0	595.62	597.12	555.37	638.88	4407.92	4225.64	4590.19	5718.95	5597.7	5840.2	543.11	504	582.22	4740.89	4401.07	5080.71	FAIL	0	0	0	0	1	no
TCONS_01193552	KIAA1199 homolog_j1	chr7:91081365-91235015	297.19	145.71	448.66	1.98e-05	0	0.06	435.6	397.08	474.11	0.7	0	8.38	151.92	0	427.96	73.98	56.37	91.59	100.32	0	286.55	OK	73.98	100.32	0.3	-0.32	0.74	no
TCONS_01102559	KIAA1199 homolog_j2	chr7:91081365-91235015	469.38	0	952.48	10.49	4.6	16.37	644.71	597.86	691.57	140.24	70.67	209.81	644.89	337.49	952.28	310.34	274.97	345.71	313.22	146.42	480.02	OK	310.34	313.22	0.00924	-0.03	0.97	no
TCONS_01085497	KIAA1199 homolog_j3	chr7:91081365-91235015	604.72	488.53	720.92	1.01e-06	0	0.00206	912.87	857.11	968.62	1.17e-06	0	0.00204	216.94	85.71	348.17	277.87	247.64	308.1	77.62	22.82	132.42	OK	277.87	77.62	-1.27	3.57	0.000356	yes
TCONS_00538326	nssr 1_j1	chr4:135413160-135429734	77.82	59.27	96.37	97.41	80.95	113.88	298.51	280.03	316.99	12.11	8.2	16.03	41.94	21.4	62.47	59.12	53.56	64.68	20.85	16.42	25.28	OK	59.12	20.85	-1.04	8.96	0	yes
TCONS_02741387	oppo 1_j1	chr11:68735272-68740972	0	0	0	0	0	0	0	0	0	0	0	0	0	0	0	0	0	0	0	0	0	NOTEST	0	0	0	0	1	no
TCONS_01042172	Pol gamma_j1	chr7:86578405-86611136	125.32	106.69	143.96	264.09	187.81	340.36	65.91	0	132.69	328.23	175.91	480.55	316.66	181.01	452.31	149.77	80.93	218.61	414.36	279.96	548.76	OK	149.77	414.36	1.01	-3.61	0.000297	yes
TCONS_01064590	Pol gamma_j2	chr7:86578405-86611136	9.27	4.2	14.34	210.02	145.34	274.69	2.03e-28	0	58.46	2.33	0	17.48	0.71	0	8.26	0.17	0	2.65	0.11	0	2.29	OK	0.17	0.11	-0.48	0.04	0.96	no
TCONS_01102411	Pol gamma_j3	chr7:86578405-86611136	169.95	148.25	191.64	242.11	188.74	295.48	291.37	224.57	358.17	299.91	222.8	377.02	520.99	391.93	650.06	364.12	303.94	424.3	354.02	313.98	394.05	OK	364.12	354.02	-0.02	0.28	0.77	no
TCONS_01085239	Pol gamma_j4	chr7:86578405-86611136	158.04	137.11	178.96	0.07	0	4.53	8.39e-05	0	62.86	165.02	59.76	270.29	283.63	166.89	400.37	30.4	10.7	50.1	125.92	79.2	172.63	OK	30.4	125.92	1.42	-3.8	0.000141	yes
TCONS_01745294	PP2A B56 gamma 3_j1	chr12:111685555-111821110	118.24	0	554.95	120.14	0	541.02	382.77	0	1091.72	0.2	0	7.33	0.02	0	9.57	67.05	0	328.43	5.52e-07	0	0.00148	OK	67.05	5.52e-07	-18.61	0.01	0.98	no
TCONS_01745296	PP2A B56 gamma 3_j2	chr12:111685555-111821110	558.35	237.06	879.65	310.24	69.22	551.26	228.44	34	422.88	87.18	13.41	160.95	144.05	74.88	213.21	344.56	187.62	501.51	65.23	49.12	81.35	OK	344.56	65.23	-1.66	6.42	1.33e-10	yes
TCONS_01745295	PP2A B56 gamma 3_j3	chr12:111685555-111821110	875.8	0	2003.85	1815.25	828.57	2801.93	360.06	0	1136.49	76.6	0	191.97	883.93	813.08	954.78	1123.95	500.47	1747.42	642.49	591.92	693.06	OK	1123.95	642.49	-0.55	1.99	0.04	no
TCONS_01755321	PP2A B56 gamma 3_j4	chr12:111685555-111821110	4470.38	3734.87	5205.89	3389.09	2670.22	4107.96	4378.61	3703.01	5054.21	1956.68	1668.89	2244.48	3483.23	3184.5	3781.97	4088.79	3613.21	4564.36	2624.28	2522.05	2726.5	OK	4088.79	2624.28	-0.44	7.23	4.82e-13	yes
TCONS_01749813	PP2A B56 gamma 3_j5	chr12:111685555-111821110	604.94	80.99	1128.91	874.49	442.71	1306.28	580.79	130.66	1030.91	535.7	253.62	817.78	232.86	61.2	404.52	770.84	400.91	1140.77	419.04	377.93	460.14	OK	770.84	419.04	-0.6	2.48	0.01	no
TCONS_00223117	ST6GalNAc VI_j1	chr2:32442583-32476326	2.1e-27	0	111.27	4.92	0	22.48	0.000132	0	0.17	1.55e-08	0	93.05	0.00304	0	1.51	9.24	2.78	15.7	179.45	152.95	205.94	OK	9.24	179.45	2.96	-8.3	0	yes
TCONS_00223116	ST6GalNAc VI_j2	chr2:32442583-32476326	129.89	23.19	236.59	71.94	41.45	102.42	118.6	96.8	140.41	452.44	363.21	541.67	435.82	394.4	477.25	97.69	77.82	117.56	404.96	365.16	444.76	OK	97.69	404.96	1.42	-12.59	0	yes
TCONS_00378586	ST6GalNAc VI_j3	chr2:32442583-32476326	6.18e-11	0	172.73	215.35	112.23	318.47	1047.92	978.22	1117.61	1.58e-06	0	144.45	0.01	0	6.16	146.81	117.62	176	6.27e-07	0	0.00157	OK	146.81	6.27e-07	-19.27	0.01	0.98	no
TCONS_00249783	ST6GalNAc VI_j4	chr2:32442583-32476326	196.92	18.28	375.57	31.1	0	448.14	6.68e-07	0	0.02	76.28	0	225.68	440.56	398.83	482.28	4.39e-07	0	0.00132	229.91	199.92	259.89	OK	4.39e-07	229.91	20.07	-0.01	0.98	no
TCONS_00190304	ST6GalNAc VI_j5	chr2:32442583-32476326	404.85	225.84	583.86	1171.78	783.75	1559.8	1370.03	1296.06	1444	2.75e-07	0	149.7	0.00412	0	2.05	1544.69	1452.3	1637.07	6.74e-07	0	0.00162	OK	1544.69	6.74e-07	-21.55	0.01	0.98	no
TCONS_00211646	ST6GalNAc VI_j6	chr2:32442583-32476326	91.84	0	267.38	16.61	0	93	271.74	238.59	304.9	0.01	0	146.81	79.55	61.86	97.25	104.74	83.7	125.78	14.22	6.76	21.68	OK	104.74	14.22	-1.99	7.11	1.15e-12	yes
TCONS_00199982	ST6GalNAc VI_j7	chr2:32442583-32476326	132.49	0	313.82	237.69	119.92	355.47	0.09	0	9.26	49.45	0	201.09	365.33	327.3	403.35	92.2	45.64	138.76	39.46	27.03	51.88	OK	92.2	39.46	-0.84	2.85	0.00434	yes
TCONS_00211647	ST6GalNAc VI_j8	chr2:32442583-32476326	217.3	41.57	393.03	114.77	48.43	181.1	386.72	347.34	426.1	47.96	0	194.92	149.16	124.85	173.46	0.23	0	8.72	74.78	57.67	91.88	OK	0.23	74.78	5.77	-0.31	0.75	no
uc008gms.1	0610006I08Rik	chr19:8831583-8860840	4096.44	3900.38	4292.5	2752.37	2552.91	2951.83	2864.7	2663.47	3065.93	3064.97	2815.3	3314.64	4386.52	4255.41	4517.63	2811.68	2724.87	2898.48	3632.3	3530.31	3734.29	OK	2811.68	3632.3	0.25	-12.27	0	yes
TCONS_02504437	0610006I08Rik_j1	chr19:8831583-8860840	4.93e-44	0	96.61	4.53	0	102.83	90.22	0	189.38	2.1e-13	0	123.03	9.56	3.57	15.55	43.32	32.86	53.79	143.68	123.4	163.97	OK	43.32	143.68	1.19	-8.56	0	yes
uc008www.1	0610007C21Rik	chr5:31350991-31357003	10611.5	10150	11073	6407.38	5895.28	6919.48	7227.1	6695.83	7758.36	2792.65	2580.27	3005.02	5240.59	4869.85	5611.33	8153.66	7886.46	8420.86	4003.98	3789.84	4218.11	OK	8153.66	4003.98	-0.71	22.67	0	yes
TCONS_00757175	0610007C21Rik_j1	chr5:31350991-31357003	99.14	0	517.51	158.34	0	661.75	158.24	0	671.58	52.44	0	213.6	559.53	221.7	897.35	46.75	0	242.98	294.63	110.94	478.32	OK	46.75	294.63	1.84	-0.86	0.38	no
uc008zui.1	0610007L01Rik	chr5:130698224-130719540	4151.76	4022.74	4280.78	3585.95	3459.04	3712.86	3833.92	3701.99	3965.85	1359.25	1285.34	1433.16	2273.69	2176.83	2370.54	3859.79	3734.62	3984.95	1729.78	1647.49	1812.07	OK	3859.79	1729.78	-0.8	27.88	0	yes
uc007qyc.1	0610007P08Rik	chr13:63915269-64001598	65.42	49.24	81.6	1.36e-07	0	0.000734	74.14	56.69	91.59	0.01	0	0.77	1.32	0	11.23	0.00163	0	0.25	0.07	0	3.3	OK	0.00163	0.07	3.84	-0.04	0.96	no
TCONS_01870995	0610007P08Rik_j1	chr13:63915269-64001598	55.94	40.98	70.91	2.92e-07	0	0.00108	17.23	8.92	25.54	0.06	0	3.89	2.64	0	22.13	2.41e-07	0	0.000976	0.01	0	0.72	OK	2.41e-07	0.01	11.08	-0.00547	0.99	no
TCONS_01891472	0610007P08Rik_j1	chr13:63915269-64001598	5.1e-08	0	0.000452	247.43	216.08	278.78	0.03	0	2.77	13.78	6.32	21.25	43.17	17.46	68.88	44.07	30.85	57.3	34.29	18.34	50.23	OK	44.07	34.29	-0.25	0.9	0.36	no
TCONS_01860023	0610007P08Rik_j2	chr13:63915269-64001598	109.34	88.2	130.49	86.61	68.07	105.16	0.02	0	2.16	34.21	22.3	46.12	3.01	0	6.89	75.35	58.02	92.69	0.55	0	3.59	OK	75.35	0.55	-4.91	1.78	0.07	no
uc007ohf.1	0610007P14Rik	chr12:87156395-87394711	752.95	715.14	790.76	778.21	711.23	845.19	434.77	387.47	482.07	491.57	471.43	511.7	837.45	805.81	869.09	752.77	723.47	782.08	720.82	683.14	758.49	OK	752.77	720.82	-0.04	1.33	0.18	no
TCONS_01756263	0610007P14Rik_j1	chr12:87156395-87394711	2191	2034.95	2347.04	1947.65	1812.37	2082.92	1532.27	1374.5	1690.05	798.41	772.68	824.14	2733.75	2676.96	2790.54	1880.11	1833.8	1926.43	1931.88	1823.11	2040.65	OK	1880.11	1931.88	0.02	-0.88	0.37	no
TCONS_01750656	0610007P14Rik_j2	chr12:87156395-87394711	69.69	55.38	84	59.42	38.32	80.53	5.62	1.4	9.83	18.51	13.83	23.19	93.24	82.75	103.73	88.45	78.4	98.49	60.89	43.52	78.27	OK	88.45	60.89	-0.37	2.43	0.01	no
TCONS_01786301	0610007P14Rik_j3	chr12:87156395-87394711	40.51	30.91	50.11	91	51.01	130.99	97.92	76.86	118.98	153.38	136.24	170.51	276.75	257.7	295.8	62.34	53.91	70.78	388.33	357.23	419.42	OK	62.34	388.33	1.82	-23.26	0	yes
uc008baf.1	0610007P22Rik	chr17:25377135-25379742	11.8	0	78.29	2.93e-07	0	0.00107	17.74	0	97.1	670.29	621.01	719.58	2.95	0	27.17	2.34	0	24.3	697.24	646.37	748.11	OK	2.34	697.24	5.69	-1.21	0.22	no
TCONS_02296513	0610007P22Rik_j1	chr17:25377135-25379742	331.96	122.1	541.82	1716.18	1633.94	1798.43	245.6	58.53	432.68	0.000101	0	0.45	1.6	0	19.05	236.35	168.09	304.61	0.00018	0	0.65	OK	236.35	0.00018	-14.08	0.00775	0.99	no
TCONS_02405776	0610007P22Rik_j2	chr17:25377135-25379742	3897.18	3178.85	4615.51	2660.44	2558.03	2762.85	4238.8	3547.39	4930.2	753.34	700.83	805.86	2271.39	1835.64	2707.15	4317.42	4009.18	4625.66	1240.32	1172.48	1308.17	OK	4317.42	1240.32	-1.24	27.73	0	yes
uc007iuh.1	0610009B22Rik	chr11:51498928-51502941	4708.5	4557.71	4859.29	5484.45	5326.03	5642.87	3632.35	3489.73	3774.98	1009.91	932.14	1087.67	2152.54	2004.07	2301	4603.86	4463.27	4744.46	1536.67	1439.65	1633.69	OK	4603.86	1536.67	-1.09	31.29	0	yes
TCONS_02634481	0610009B22Rik_j1	chr11:51498928-51502941	26.9	0	77.22	2.73	0	19.33	3.09	0	22.79	2.53	0	16.51	105.49	13.96	197.01	1.27	0	9.49	31.7	0	69.39	OK	1.27	31.7	3.21	-0.97	0.32	no
uc007myi.1	0610009D07Rik	chr12:4824354-4834053	11623	11407.4	11838.6	10013.7	9813.55	10213.8	7592.55	7418.28	7766.82	4742.14	4604.41	4879.86	8713.9	8527.2	8900.59	9736.35	9539	9933.7	6681.86	6518.38	6845.35	OK	9736.35	6681.86	-0.37	23.69	0	yes
uc008vky.1	0610009K11Rik	chr4:137990588-138001532	536.63	0	1127.58	830.52	773.3	887.75	520.77	475.87	565.67	225.33	159.8	290.86	420.96	219.78	622.14	957.94	897.03	1018.86	296.41	203.54	389.29	OK	957.94	296.41	-1.17	7.33	2.16e-13	yes
TCONS_00565396	0610009K11Rik_j1	chr4:137990588-138001532	807.17	0	1953.85	2.05e-07	0	0.00315	1003.29	940.96	1065.61	68.6	3.68	133.52	84.02	1.25	166.79	562.69	516.01	609.38	70.11	22.4	117.83	OK	562.69	70.11	-2.08	6.07	1.24e-09	yes
TCONS_00565395	0610009K11Rik_j2	chr4:137990588-138001532	0.52	0	12.24	900.77	841.17	960.36	1.51e-07	0	0.000764	71.13	5.13	137.13	56.41	0	114.37	2.31e-07	0	0.000946	61.95	14.99	108.9	OK	2.31e-07	61.95	19.4	-0.00948	0.99	no
TCONS_00585837	0610009K11Rik_j3	chr4:137990588-138001532	122.41	0	332.69	127.96	105.5	150.42	1.34e-07	0	0.000722	0.01	0	62.33	88.62	3.63	173.62	16.52	8.52	24.53	35.18	2	68.36	OK	16.52	35.18	0.75	-1.42	0.15	no
TCONS_00546127	0610009K11Rik_j4	chr4:137990588-138001532	134.67	1.05	268.3	657.16	606.25	708.06	448.3	406.64	489.96	81.54	14.96	148.12	78.23	0	280.33	402.29	362.81	441.76	82.65	0	239.79	OK	402.29	82.65	-1.58	1.66	0.09	no
TCONS_00694157	0610009K11Rik_j5	chr4:137990588-138001532	42.78	0	108.74	1.79e-07	0	0.000844	41.52	28.85	54.2	1.78e-30	0	60.98	4.62	0	27.98	30.86	19.93	41.8	0.4	0	5.19	OK	30.86	0.4	-4.33	0.73	0.46	no
TCONS_00546128	0610009K11Rik_j6	chr4:137990588-138001532	1106.54	706.83	1506.25	376.29	337.77	414.81	270.84	238.46	303.22	480.64	413.48	547.8	675.05	369.11	980.99	657.37	606.91	707.83	575.33	360.46	790.2	OK	657.37	575.33	-0.13	0.69	0.48	no
uc008xcu.1	0610009O03Rik	chr5:34976204-34979901	755.76	485.61	1025.92	424.82	119.32	730.33	368.58	0	745.53	188.88	0	387.48	397.88	154.94	640.81	5.29	0	106.82	271.6	89.77	453.44	OK	5.29	271.6	3.93	-0.41	0.68	no
uc008xct.1	0610009O03Rik	chr5:34976204-34979901	21.73	0	169.9	659.85	116.74	1202.97	724.33	200.84	1247.83	46.77	0	175.01	198.1	0	554.51	274	241.28	306.72	46.78	0	166.09	OK	274	46.78	-1.76	1.38	0.16	no
uc008xcv.1	0610009O03Rik	chr5:34976204-34979901	803.15	550.17	1056.14	517.58	73.3	961.87	482.2	84.74	879.67	35.81	0	129.22	171.96	0	428.82	590.42	531.81	649.03	94.01	0	234.8	OK	590.42	94.01	-1.83	2.44	0.01	no
TCONS_00775246	0610009O03Rik_j1	chr5:34976204-34979901	32.24	0	64.79	25.98	0	55.57	24.45	0	53.1	22.95	1.6	44.3	20.4	0	45.31	27.14	16.74	37.55	26.62	0.6	52.64	OK	27.14	26.62	-0.01	0.03	0.97	no
TCONS_00738060	0610009O03Rik_j2	chr5:34976204-34979901	11.9	0	204.8	20.08	0	116	33.55	0	182.24	64.7	0	219.52	25.83	0	134.75	666.01	524.33	807.69	48.48	0	173.56	OK	666.01	48.48	-2.62	2.02	0.04	no
TCONS_00709114	0610009O03Rik_j3	chr5:34976204-34979901	725.46	448.88	1002.04	27.89	0	170.06	80.12	0	345.79	216.26	0	449.78	52.4	0	237.44	6.39	0	129.03	150.51	0	329.74	OK	6.39	150.51	3.15	-0.32	0.74	no
TCONS_00759877	0610009O03Rik_j4	chr5:34976204-34979901	8.27	0	135.34	77.5	0	307.8	43.11	0	235.09	90.18	0	279.94	322.23	83.91	560.55	493.11	385.86	600.36	246.57	77.66	415.48	OK	493.11	246.57	-0.69	1.92	0.05	no
TCONS_00871406	0610009O03Rik_j5	chr5:34976204-34979901	36.02	0	102.58	146.52	14.4	278.64	25.68	0	114.62	50.86	0	158.79	119.68	0	341.99	8.15	1.24	15.06	56.28	0	165.55	OK	8.15	56.28	1.93	-1.82	0.06	no
uc008erz.1	0610009O20Rik	chr18:38398141-38422327	3232.47	3070.27	3394.68	3307.75	3136.07	3479.44	2771.06	2594.45	2947.67	1457.51	1334.66	1580.35	2456.66	2285.16	2628.16	3075.78	2950.04	3201.52	1867.51	1739.43	1995.6	OK	3075.78	1867.51	-0.49	12.49	0	yes
TCONS_02495102	0610009O20Rik_j1	chr18:38398141-38422327	67.2	0	143.07	14.71	0	78.47	15.7	0	91	42.51	0	130.16	11.3	0	61.32	29.08	0	59.87	16.11	0	41.07	OK	29.08	16.11	-0.59	0.62	0.52	no
TCONS_02522980	0610010D20Rik_j1	chr19:42135875-42160834	1913.75	1853.57	1973.93	1729.33	1677.61	1781.05	1834.45	1772.37	1896.53	547.65	424.01	671.29	1424.52	1236.15	1612.88	1810.64	1771.64	1849.63	933.24	822.11	1044.37	OK	1810.64	933.24	-0.66	10.95	0	yes
TCONS_01764202	0610010D24Rik_j1	chr12:102017326-102267939	1.92e-51	0	0.91	2.51e-26	0	1.41	2.57e-17	0	1.35	210.24	179.24	241.25	297.23	244.43	350.03	5.84	5.17	6.5	250.91	211.38	290.43	FAIL	0	0	0	0	1	no
TCONS_01764201	0610010D24Rik_j2	chr12:102017326-102267939	8.53e-23	0	0.93	1.79e-72	0	1.45	18.75	17.37	20.14	44.43	12.69	76.17	3.68e-19	0	54.04	5.15	4.52	5.77	27.89	0	68.34	FAIL	0	0	0	0	1	no
TCONS_01786482	0610010D24Rik_j3	chr12:102017326-102267939	0	0	0.95	1.45e-63	0	1.47	1.33e-99	0	1.4	23.85	0	56.02	24.3	0	79.07	0.56	0.35	0.78	23.96	0	64.96	FAIL	0	0	0	0	1	no
uc009ged.1	0610010E21Rik	chr7:31106426-31107363	3502.88	3384.51	3621.25	3674.01	3552.78	3795.24	2006.97	1917.37	2096.57	1733.81	1650.53	1817.09	3175.2	3062.51	3287.9	3058.9	2948.28	3169.51	2385.94	2288.25	2483.63	OK	3058.9	2385.94	-0.24	9.09	0	yes
uc007ifh.1	0610010F05Rik	chr11:23473059-23533619	2669.11	2563.46	2774.76	3143.95	3033.56	3254.34	4136.75	4006.15	4267.35	1060.63	981.71	1139.54	1992.39	1853.48	2131.29	3610.69	3350.05	3871.33	1469.62	1384.16	1555.08	OK	3610.69	1469.62	-0.89	19.39	0	yes
uc007jug.1	0610010K14Rik	chr11:70048720-70051394	38.98	0	338.55	652.45	0	2041.85	26.71	0	219.56	27.95	0	255.9	31.34	0	326.72	13.26	0	118	8.02	0	104.92	OK	13.26	8.02	-0.5	0.06	0.94	no
uc007juh.1	0610010K14Rik	chr11:70048720-70051394	2078.29	1324.94	2831.64	1003.38	0	2743.32	1431.68	791.49	2071.86	2148.32	1427.67	2868.96	3721.43	2532.91	4909.96	1760.77	1362.75	2158.79	2977.31	2233.15	3721.48	OK	1760.77	2977.31	0.52	-3.11	0.00183	yes
TCONS_02634985	0610010K14Rik_j1	chr11:70048720-70051394	1496.07	854.25	2137.89	1460.01	704.61	2215.41	1211.67	700.53	1722.8	3524.08	2367.32	4680.84	7151.95	5226.4	9077.49	1626.18	1179.41	2072.94	5402.07	4131.19	6672.96	OK	1626.18	5402.07	1.2	-6.63	3.17e-11	yes
uc008eni.1	0610010O12Rik	chr18:36508331-36562634	4964.6	3767.49	6161.71	3292.23	2113.48	4470.98	4131.29	3003.45	5259.14	1825.7	1514.99	2136.41	1749.68	1290.65	2208.7	4111.92	3421.66	4802.18	1870.67	1588.64	2152.7	OK	4111.92	1870.67	-0.78	6.98	2.93e-12	yes
uc008enj.1	0610010O12Rik	chr18:36508331-36562634	17597.2	17016.5	18177.8	18920.5	18341.3	19499.7	14407.8	13865	14950.5	1467.42	1316.71	1618.13	2893.74	2670.08	3117.4	16982	16588.6	17375.4	2121.27	1972.66	2269.89	OK	16982	2121.27	-2.08	56.38	0	yes
uc008bcl.1	0610011F06Rik	chr17:26012458-26014110	1690.53	1248.97	2132.08	671.32	222.69	1119.96	1258.22	865.17	1651.27	510.22	191.05	829.39	681.39	28.11	1334.68	1241.24	1001.82	1480.66	546.65	214.6	878.71	OK	1241.24	546.65	-0.82	2.57	0.01	yes
TCONS_02296558	0610011F06Rik_j1	chr17:26012458-26014110	255.52	36.17	474.87	29.69	0	156.74	17.57	0	111.95	7.2	0	49.7	116.73	0	244.31	107.01	9.15	204.86	88.92	0	188.53	OK	107.01	88.92	-0.18	0.25	0.79	no
uc008nnp.1	0610011L14Rik	chr2:156372998-156403087	2556.62	2448.58	2664.65	1601.88	1258.7	1945.07	1831	1740.15	1921.85	824.68	772.55	876.82	1663.07	1571.36	1754.78	1996.87	1895.43	2098.3	1198.41	1132.7	1264.12	FAIL	0	0	0	0	1	no
TCONS_00202263	0610011L14Rik_j1	chr2:156372998-156403087	0.01	0	113.49	772.21	415.9	1128.53	133.61	38.18	229.04	322.97	235.62	410.33	103.89	7.55	200.22	259.72	153.17	366.26	145.88	116.27	175.48	FAIL	0	0	0	0	1	no
TCONS_01190837	0610012D14Rik_j1	chr7:51719078-51744993	0	0	750.45	0	0	0	0	0	0	0	0	493.65	0	0	0	0	0	0	0	0	0	OK	0	0	0	0	1	no
TCONS_01060463	0610012D14Rik_j2	chr7:51719078-51744993	0	0	190.61	0	0	0	0	0	0	212.78	87.39	338.17	126.05	105.39	146.71	0	0	0	92.75	67.2	118.3	OK	0	92.75	1.79769e+308	1.79769e+308	0	yes
TCONS_02236519	0610012D17Rik_j1	chr16:32419830-32429175	0.98	0	4.39	88.14	0	405.47	8.45e-08	0	0.000581	27.61	0	130.15	124.81	0	265.81	23.97	0	134.43	50.4	0	105.08	NOTEST	23.97	50.4	0.74	-0.31	0.75	no
TCONS_02207380	0610012D17Rik_j2	chr16:32419830-32429175	0.01	0	7.07	268.77	39.18	498.36	9.09e-08	0	0.00149	3.09	0	31.82	12.12	0	91.08	99.37	20.55	178.19	1.92	0	18.58	NOTEST	99.37	1.92	-3.94	0.9	0.36	no
uc007yxy.1	0610012G03Rik	chr16:31947195-31948606	277.75	264.51	291	415.64	395.02	436.26	353.44	336.35	370.54	198.13	188.87	207.39	470.83	448.2	493.47	351.31	338.06	364.55	295.96	283.78	308.14	OK	351.31	295.96	-0.17	6.14	8.07e-10	yes
uc007ksm.1	0610013E23Rik	chr11:86298063-86309845	2.85	0	27.46	30.27	10.6	49.94	15.47	0	80.72	0.11	0	2.3	4.67	0	33.44	2.23	0	17.21	1.4	0	8.02	NOTEST	2.23	1.4	-0.46	0.11	0.9	no
uc007ksl.1	0610013E23Rik	chr11:86298063-86309845	260.51	159.31	361.72	115.05	88.13	141.97	163.5	64.25	262.74	27.04	14.57	39.52	32.39	3.44	61.34	262.06	169.26	354.86	29.8	8.88	50.72	NOTEST	262.06	29.8	-2.17	5.52	3.2e-08	no
TCONS_02648323	0610013E23Rik_j1	chr11:86298063-86309845	8.45	0	84.86	1731.8	1255.47	2208.13	192.67	0	764.37	586.6	213.93	959.27	59.83	0	304.58	26.02	0	143.97	21.2	0	130.15	NOTEST	26.02	21.2	-0.2	0.05	0.95	no
uc007jsn.1	0610025P10Rik	chr11:69715503-69727320	21.8	0	123.55	13.08	0	111.91	249.5	0	547.11	159.35	0	542.66	422.5	364.39	480.61	25.23	0	101.3	925.59	799.86	1051.33	OK	25.23	925.59	3.6	-2.38	0.01	no
TCONS_02646903	0610025P10Rik_j1	chr11:69715503-69727320	75.31	0	582.48	1.78	0	21.46	125.13	18.88	231.37	107.8	0	654.73	1.88	0	95.85	38	0.67	75.33	609.12	392.24	826	OK	38	609.12	2.77	-5.31	1.09e-07	yes
TCONS_02578601	0610025P10Rik_j2	chr11:69715503-69727320	732.8	534.06	931.54	1006.02	799.41	1212.63	664.51	335.39	993.63	740.66	358.65	1122.69	701.13	637.05	765.22	963.2	810.11	1116.29	275.31	174.84	375.78	OK	963.2	275.31	-1.25	6.29	3.12e-10	yes
TCONS_02578600	0610025P10Rik_j3	chr11:69715503-69727320	1281.45	673.75	1889.16	9.35	0	49.51	32.79	0	166.61	1004.48	401.73	1607.22	1634.37	1508.84	1759.91	9.67	0	53.23	0.00108	0	0.65	OK	9.67	0.00108	-9.09	0.03	0.97	no
TCONS_02608045	0610025P10Rik_j4	chr11:69715503-69727320	64.06	0	495.44	21.06	0	141.78	179.85	0	484.23	87.96	0	540.27	1.16	0	59.33	108.54	0	328.72	1117.02	1033.25	1200.79	OK	108.54	1117.02	2.33	-2.29	0.02	no
TCONS_02597500	0610025P10Rik_j5	chr11:69715503-69727320	535.4	278.08	792.72	71.02	0	152.77	336.3	9.64	662.95	581.36	231.23	931.49	904.94	826.48	983.39	281.67	33.55	529.8	0.000104	0	0.51	OK	281.67	0.000104	-14.81	0.00601	0.99	no
TCONS_02587353	0610025P10Rik_j6	chr11:69715503-69727320	696.83	638.03	755.62	1386.86	1212.07	1561.65	1594.63	1321	1868.26	858.84	800.81	916.88	1474.26	1402.11	1546.41	1514.58	1321.53	1707.64	1290.28	1216.98	1363.58	OK	1514.58	1290.28	-0.16	2.29	0.02	no
uc009cig.1	0610030E20Rik	chr6:72297025-72303136	41.28	12.49	70.07	2.02e-39	0	39.82	2.51e-108	0	34.15	66.94	25.3	108.58	3.4e-39	0	54.54	7.74	1.99	13.5	47.54	0	95.44	FAIL	0	0	0	0	1	no
TCONS_00889434	0610030E20Rik_j1	chr6:72297025-72303136	0.14	0	7.09	177.63	132.72	222.54	0.000142	0	38.51	8.15e-19	0	46.95	0.13	0	61.64	53.36	40.21	66.5	4.75e-06	0	54.01	FAIL	0	0	0	0	1	no
uc008pup.1	0610031J06Rik	chr3:88128950-88166262	175.83	142.79	208.87	34.62	8.73	60.52	89.22	65.86	112.59	142.85	137.31	148.4	50.63	38.97	62.29	95.06	67.52	122.6	94.14	85.73	102.55	FAIL	0	0	0	0	1	no
TCONS_00400699	0610031J06Rik_j1	chr3:88128950-88166262	931.38	896.03	966.72	634.14	606.44	661.85	535.61	510.62	560.61	49.94	44.01	55.87	345.07	332.59	357.54	704.89	675.43	734.35	185.35	176.36	194.35	FAIL	0	0	0	0	1	no
uc008uhi.1	0610037D15Rik	chr4:116375678-116388221	1.52e-128	0	10.27	0.00146	0	0.15	1.37e-26	0	10.63	129.63	112.28	146.97	181.16	159.42	202.9	1.5e-07	0	0.000473	1.91	0	3.91	OK	1.5e-07	1.91	16.35	-0.01	0.99	no
uc008uhg.1	0610037D15Rik	chr4:116375678-116388221	8.72e-104	0	10.51	23.97	0	162.82	4.15e-34	0	10.87	7.86e-08	0	0.000427	7.07e-08	0	0.00043	294.03	273.06	315	4.54e-05	0	0.04	OK	294.03	4.54e-05	-15.68	0.03	0.97	no
TCONS_00564459	0610037D15Rik_j1	chr4:116375678-116388221	1.49e-119	0	11.7	4.76	1.59	7.92	1.13e-34	0	12.11	9.74e-08	0	0.000476	347.92	317.79	378.06	206.73	187.84	225.62	6.95	3.13	10.76	OK	206.73	6.95	-3.39	12.18	0	yes
TCONS_00564461	0610037D15Rik_j2	chr4:116375678-116388221	1.37e-116	0	10.63	550.51	465.13	635.89	4.35e-37	0	11	8.04e-08	0	0.000432	7.24e-08	0	0.000435	0.15	0	2.32	9.64	5.14	14.13	OK	0.15	9.64	4.13	-0.58	0.55	no
TCONS_00693576	0610037D15Rik_j3	chr4:116375678-116388221	3.81e-141	0	11.1	31.93	24.22	39.64	2.06e-31	0	11.49	8.77e-08	0	0.000451	7.89e-08	0	0.000454	15.88	9.87	21.89	21.65	14.91	28.38	OK	15.88	21.65	0.3	-1.26	0.2	no
TCONS_00545342	0610037D15Rik_j4	chr4:116375678-116388221	6.37e-68	0	19.28	38.12	29.31	46.93	0.02	0	19.98	63.83	51.66	76	227.69	203.32	252.07	102.51	90	115.02	175.21	156.04	194.38	OK	102.51	175.21	0.53	-6.54	6.07e-11	yes
TCONS_00545343	0610037D15Rik_j5	chr4:116375678-116388221	31.73	17.25	46.22	39.78	30.67	48.89	57.52	42.53	72.52	17.08	10.78	23.38	60.48	47.92	73.04	0.13	0	0.74	8.59e-05	0	0.11	OK	0.13	8.59e-05	-7.37	0.01	0.99	no
TCONS_00598850	0610037D15Rik_j6	chr4:116375678-116388221	9.51	0	21.15	2.42e-07	0	0.00142	5.19e-18	0	12.04	2.86	0.28	5.44	8.67e-08	0	0.000476	0.52	0	1.41	4.91e-06	0	0.00736	OK	0.52	4.91e-06	-11.58	0.01	0.98	no
TCONS_00537589	0610037D15Rik_j7	chr4:116375678-116388221	330.66	307.99	353.32	128.22	109.62	146.82	144.3	120.84	167.76	0.2	0	0.89	3.29e-07	0	0.000927	162.7	147.06	178.34	305.85	280.52	331.18	OK	162.7	305.85	0.63	-9.95	0	yes
TCONS_00537590	0610037D15Rik_j8	chr4:116375678-116388221	38.65	19.86	57.45	2.07	0	14.25	6.88e-63	0	19.45	2.51e-07	0	0.000764	2.26e-07	0	0.000768	16.62	11.6	21.64	11.67	6.72	16.62	OK	16.62	11.67	-0.35	1.35	0.17	no
TCONS_00598851	0610037D15Rik_j9	chr4:116375678-116388221	3.08e-217	0	11.17	1.75e-07	0	0.000621	2.76e-89	0	11.56	192.87	171.71	214.03	389.88	357.98	421.77	1.78e-07	0	0.000515	0.000167	0	0.17	OK	1.78e-07	0.000167	6.84	-0.00444	0.99	no
uc008ual.1	0610037L13Rik	chr4:107562429-107570361	2377.46	1991.48	2763.43	1502.8	1424.81	1580.79	2673.88	2169.55	3178.21	417.72	261.21	574.24	709.68	656.38	762.99	2625.82	2443.26	2808.39	632.86	582.21	683.51	OK	2625.82	632.86	-1.42	26.84	0	yes
TCONS_00545148	0610037L13Rik_j1	chr4:107562429-107570361	2904.03	2349.23	3458.83	1597.69	1516.95	1678.42	2314.17	1802.53	2825.8	738.61	477.95	999.26	997.21	933.5	1060.92	2676.64	2364.83	2988.46	824.21	766.57	881.85	OK	2676.64	824.21	-1.17	17.33	0	yes
TCONS_00564248	0610037L13Rik_j2	chr4:107562429-107570361	62.19	0	299.02	2040.85	1942.77	2138.94	44.61	0	277.42	1041.7	785.24	1298.15	2096.7	2005.09	2188.31	31.52	0	128.56	1450.06	1372.87	1527.26	OK	31.52	1450.06	3.82	-2.48	0.01	no
TCONS_00554651	0610037L13Rik_j3	chr4:107562429-107570361	19.53	0	128.03	26.88	13.32	40.45	180.36	0	675.83	17.54	0	94.45	0.03	0	3.76	5.88	0	47.75	12.5	4.79	20.21	OK	5.88	12.5	0.75	-0.21	0.83	no
TCONS_00537425	0610037L13Rik_j4	chr4:107562429-107570361	378.03	0	785.36	0.18	0	40.27	22.73	0	151.31	0.16	0	12.94	1.51e-07	0	0.000777	144.5	0	296.23	1.23e-07	0	0.000701	OK	144.5	1.23e-07	-20.88	0.00732	0.99	no
uc007yhh.1	0610037P05Rik	chr16:14299316-14317480	2367.44	1989.24	2745.64	2729.11	2319.74	3138.49	2171.64	1842.13	2501.14	596.49	545.51	647.46	1020.43	724.26	1316.6	2418.62	2198.46	2638.77	778.29	625.48	931.11	OK	2418.62	778.29	-1.13	10.47	0	yes
uc007yhi.1	0610037P05Rik	chr16:14299316-14317480	3331.85	2828.32	3835.38	2800.02	2235.71	3364.33	2377.51	1878.65	2876.36	1092.15	1023.42	1160.88	2231.91	1848.72	2615.1	2890.61	2552.18	3229.03	1684.15	1428.68	1939.62	OK	2890.61	1684.15	-0.54	5.63	1.72e-08	yes
TCONS_02229895	0610037P05Rik_j1	chr16:14299316-14317480	159.34	0	345.18	303.76	13.85	593.67	415.9	82.54	749.27	484.9	440.37	529.44	429.06	201.06	657.06	303.83	96.7	510.97	259.15	121.25	397.05	OK	303.83	259.15	-0.15	0.36	0.71	no
uc008gpu.1	0610038F07Rik	chr19:10573160-10622185	1346.67	1256.17	1437.17	1520.3	1436	1604.6	2447.12	2377.41	2516.83	598.61	576.63	620.59	1609.78	1570.09	1649.46	1292.7	1208.06	1377.33	227.45	207.37	247.52	FAIL	0	0	0	0	1	no
uc008gpt.1	0610038F07Rik	chr19:10573160-10622185	2717.25	2630.1	2804.4	2068.73	1987.54	2149.91	5.84e-07	0	0.00108	4.24e-07	0	0.000586	8.58e-07	0	0.000917	2461.97	2380.47	2543.47	659.55	640.21	678.88	FAIL	0	0	0	0	1	no
TCONS_02505868	0610038F07Rik_j1	chr19:10573160-10622185	1.12e-33	0	82.91	307.83	230.59	385.06	5.29e-07	0	0.00102	3.84e-07	0	0.000557	7.76e-07	0	0.000872	109.28	31.74	186.82	2.24e-63	0	18.39	FAIL	0	0	0	0	1	no
uc009fip.1	0710005I19Rik	chr7:17545104-17549952	122.15	0	353.32	134.15	0	469.49	432.29	390.09	474.5	1326.16	1202.91	1449.41	815.01	299.01	1331.02	83.41	0	256.06	565.84	207.11	924.56	OK	83.41	565.84	1.91	-1.76	0.07	no
TCONS_01029324	0710005I19Rik_j1	chr7:17545104-17549952	284.73	39.58	529.88	522.29	67.75	976.83	0.000699	0	1.11	1.83	0	101.22	415.59	0	894.3	295.79	74.2	517.37	321.52	0	687.2	OK	295.79	321.52	0.08	-0.12	0.9	no
TCONS_01059368	0710005I19Rik_j2	chr7:17545104-17549952	2.14	0	21.86	15.39	0	92.68	54	34.03	73.96	10.05	3.47	16.62	2.67	0	27.4	4.31	0	26.18	20.37	0	47.87	OK	4.31	20.37	1.55	-0.59	0.55	no
uc009kvg.1	0710008K08Rik	chr8:11497561-11513285	1601.82	534.27	2669.36	621.33	0	1459.76	1080.94	147.75	2014.12	16.65	0	100.24	16.64	0	116.33	1063.43	489.04	1637.82	6.93	0	51.64	OK	1063.43	6.93	-5.03	1.55	0.11	no
uc009kvf.1	0710008K08Rik	chr8:11497561-11513285	4923.21	3968.75	5877.67	3671.54	2914.87	4428.22	3763.62	2960.29	4566.94	2658.76	2400.63	2916.89	4636.2	4267.99	5004.42	4084.91	3579.03	4590.79	3505.23	3284.37	3726.08	OK	4084.91	3505.23	-0.15	2.2	0.02	no
TCONS_01223977	0710008K08Rik_j1	chr8:11497561-11513285	1096.51	606.42	1586.61	1296.67	836.73	1756.61	1194.26	710.51	1678.01	1271.77	1042.96	1500.58	1639.21	1294.8	1983.61	1187.33	888.89	1485.77	1441.81	1244.26	1639.36	OK	1187.33	1441.81	0.19	-1.35	0.17	no
uc007vzg.1	0910001A06Rik	chr15:63760679-63892030	3.45	0	7.15	2.12	0	5.03	0.49	0	8.39	3.24e-08	0	0.000358	12.05	5.15	18.95	9.72	0	25.72	3.1e-18	0	82.24	FAIL	0	0	0	0	1	no
uc007vze.1	0910001A06Rik	chr15:63760679-63892030	1.67e-08	0	0.000258	1048.73	984.05	1113.41	567.48	338.66	796.3	558.74	453.78	663.7	873.98	815.22	932.75	194.5	0	495.41	323.7	238.21	409.19	FAIL	0	0	0	0	1	no
TCONS_02098262	0910001A06Rik_j1	chr15:63760679-63892030	833.04	775.54	890.53	1e-08	0	0.000341	3.02	0	55.18	3.59e-08	0	0.000381	6.8e-08	0	0.00105	89.27	0	300.44	1.48e-16	0	86.51	FAIL	0	0	0	0	1	no
TCONS_02196492	0910001A06Rik_j2	chr15:63760679-63892030	1.76e-08	0	0.000264	1.03e-08	0	0.000202	217.53	0	671.53	3.69e-08	0	0.000381	0.000286	0	0.36	163.24	106.24	220.23	8.49e-23	0	87.74	FAIL	0	0	0	0	1	no
TCONS_02196494	0910001A06Rik_j3	chr15:63760679-63892030	1.67e-08	0	0.000258	8.17	2.46	13.88	41.35	0	249.24	23.61	0	84.34	0.000124	0	0.16	107.42	0	276.11	1.97e-20	0	85.55	FAIL	0	0	0	0	1	no
TCONS_02196493	0910001A06Rik_j4	chr15:63760679-63892030	100.4	80.44	120.36	74.87	57.59	92.15	86.3	0	314.03	47.53	0	121.49	144.17	120.31	168.04	1.42e-07	0	0.00366	0.00194	0	86.58	FAIL	0	0	0	0	1	no
TCONS_02102854	0910001A06Rik_j5	chr15:63760679-63892030	1.79e-08	0	0.000266	1.04e-08	0	0.000205	226.88	0	835.01	18.87	0	67.57	0.000315	0	0.4	519.46	447.47	591.45	8.84	0	97.21	FAIL	0	0	0	0	1	no
TCONS_02102855	0910001A06Rik_j6	chr15:63760679-63892030	1.76e-08	0	0.000264	1094.04	1027.98	1160.1	59.52	0	313.86	539.64	492.97	586.32	988.5	926.02	1051	1.79	0	43	2.74e-25	0	87.77	FAIL	0	0	0	0	1	no
TCONS_02127303	0910001A06Rik_j7	chr15:63760679-63892030	65.32	49.22	81.42	16.82	8.63	25.02	477.53	158.16	796.91	82.3	3.22	161.37	399.75	360.01	439.5	350.43	112	588.87	1014.01	887.09	1140.93	FAIL	0	0	0	0	1	no
TCONS_02115266	0910001A06Rik_j8	chr15:63760679-63892030	116.91	95.37	138.45	67.55	51.13	83.96	653.44	311.23	995.65	376.76	291.59	461.92	464.98	422.12	507.85	939.1	573.46	1304.74	1569.42	1432.4	1706.44	FAIL	0	0	0	0	1	no
uc009afd.1	0910001L09Rik	chr5:138696835-138708003	0.000388	0	0.08	282.79	267.3	298.27	206.13	158.01	254.25	33.39	27.32	39.46	86.3	38.55	134.05	144.98	130.68	159.28	45.53	36.89	54.16	OK	144.98	45.53	-1.15	10.83	0	yes
TCONS_00774036	0910001L09Rik_j1	chr5:138696835-138708003	96.73	78.36	115.11	49.93	43.8	56.06	48.62	22.46	74.77	68.41	59.56	77.27	184.22	158.27	210.17	69	60.08	77.93	116.13	105.01	127.25	OK	69	116.13	0.52	-6.46	9.81e-11	yes
TCONS_02609381	1110001A07Rik_j1	chr11:86903111-86929689	0	0	0	0	0	0	0	0	0	0	0	0	0	0	0	0	0	0	0	0	0	NOTEST	0	0	0	0	1	no
uc008dpj.1	1110001A16Rik	chr17:79315799-79336398	6.77e-23	0	20.39	124.4	117.07	131.73	34.46	32.06	36.86	11.23	7.51	14.96	35.09	24.82	45.36	119.78	112.5	127.06	14.4	12.19	16.61	OK	119.78	14.4	-2.11	25.66	0	yes
TCONS_02311074	1110001A16Rik_j1	chr17:79315799-79336398	43.67	24.86	62.49	83.69	77.67	89.7	0.44	0.16	0.71	0.00726	0	1.59	17.15	7.68	26.62	28.66	25.1	32.23	10.76	8.71	12.81	OK	28.66	10.76	-0.97	8.6	0	yes
TCONS_02319176	1110001A16Rik_j2	chr17:79315799-79336398	7.84e-73	0	43.94	3.54e-06	0	0.00124	85.4	81.62	89.18	460.03	436.17	483.89	4.27e-275	0	22.12	123.38	115.99	130.77	80.57	73.92	87.21	OK	123.38	80.57	-0.42	8.35	0	yes
TCONS_02298061	1110001A16Rik_j3	chr17:79315799-79336398	727.13	685.65	768.62	547.49	532.11	562.87	7.19e-07	0	0.000348	1.13e-06	0	0.0013	2.04e-67	0	20.88	576.32	560.35	592.29	15.69	10.42	20.97	OK	576.32	15.69	-3.6	21.38	0	yes
TCONS_02311075	1110001A16Rik_j4	chr17:79315799-79336398	8.83e-72	0	19.27	6.81e-07	0	0.000543	26.05	23.96	28.14	899.47	866.09	932.84	2.86e-45	0	9.7	17.97	15.15	20.79	0.03	0	0.17	OK	17.97	0.03	-6.33	2.81	0.00488	yes
TCONS_01396188	1110001D15Rik_j1	chr9:105953967-105974893	0	0	0	0	0	0	0	0	0	0	0	0	147.94	64.65	231.22	0	0	0	75.09	22.86	127.32	NOTEST	0	75.09	1.79769e+308	1.79769e+308	0	no
uc009bki.1	1110001J03Rik	chr6:38484860-38489448	3286.59	3171.93	3401.25	3077.23	2966.29	3188.18	3128.68	3016.81	3240.55	2575.58	2474.08	2677.08	4791.58	4653.14	4930.02	3162.9	3050.42	3275.38	3584.64	3464.9	3704.39	NOTEST	3162.9	3584.64	0.12	-5.13	2.88e-07	no
uc007nnt.1	1110002B05Rik	chr12:55746404-55757549	4396.93	4156.25	4637.62	4532.68	4287.28	4778.07	3693.07	3480.76	3905.39	1158.92	1062.85	1254.99	2697.92	2543.89	2851.95	4196.24	4027.66	4364.81	1880.85	1772.67	1989.03	OK	4196.24	1880.85	-0.8	22.87	0	yes
uc008cvx.1	1110002E23Rik	chr17:47748526-47841166	13110.5	12966.3	13254.6	10642.9	10498.2	10787.6	7465.3	7364.28	7566.33	2750.43	2664.1	2836.75	4197.02	4083.93	4310.1	11736	11582.9	11889.2	3398.76	3299.52	3497.99	FAIL	0	0	0	0	1	no
TCONS_02335710	1110002E23Rik_j1	chr17:47748526-47841166	282.47	261.3	303.63	126.58	0	254.68	62.05	52.85	71.25	43.89	0	120.32	135.6	35.48	235.72	166.5	30.91	302.08	85.16	0	173.02	FAIL	0	0	0	0	1	no
uc008iwz.1	1110002H13Rik	chr2:26917166-26927699	1.69	0	20.24	304.77	123.59	485.95	0.00328	0	1.96	0	0	0	0	0	0	103.84	42.54	165.15	0	0	0	NOTEST	103.84	0	-1.79769e+308	-1.79769e+308	0	no
uc007klj.1	1110002N22Rik	chr11:79950181-79955985	32.91	0	74.1	250.17	139.91	360.44	170.86	68.68	273.04	39.68	6.88	72.47	1.53e-08	0	0.000893	136.56	81.31	191.81	23.06	4.25	41.86	NOTEST	136.56	23.06	-1.77	3.9	9.32e-05	no
uc008xnt.1	1110003E01Rik	chr5:65838107-65884574	2460.86	2139.04	2782.67	1343.2	1088.6	1597.8	2224.04	1911.99	2536.09	412.55	346.75	478.35	652.38	528.43	776.32	1999.71	1804.97	2194.44	528.79	447.68	609.89	OK	1999.71	528.79	-1.33	14.64	0	yes
TCONS_00775775	1110003E01Rik_j1	chr5:65838107-65884574	18.85	1.19	36.51	0.62	0	7.56	13.88	0	29.35	4.14	0	10.39	14.62	0	30.13	7.58	1.53	13.63	9.16	0.59	17.73	OK	7.58	9.16	0.18	-0.3	0.75	no
TCONS_00738333	1110003E01Rik_j2	chr5:65838107-65884574	14517.2	13596.6	15437.8	11489.1	10913.3	12065	10593.3	9783.6	11403	1896.15	1636.26	2156.04	3603.25	3218.65	3987.84	12125.6	11591.6	12659.6	2649.84	2421.86	2877.83	OK	12125.6	2649.84	-1.52	31.46	0	yes
TCONS_00738332	1110003E01Rik_j3	chr5:65838107-65884574	0.63	0	24.56	1.29	0	29.28	2.68	0	38.24	157.35	47.72	266.97	6.25	0	71.66	4.74e-05	0	0.17	119.4	41.85	196.95	OK	4.74e-05	119.4	14.73	-0.00779	0.99	no
uc007zwu.1	1110004E09Rik	chr16:90926084-90935148	367.19	6.83	727.54	22.86	0	165.79	35.22	0	219.85	23.59	0	138.62	18.5	0	113.68	90.15	0	196.18	8.03	0	52.5	OK	90.15	8.03	-2.41	0.85	0.39	no
uc007zwt.1	1110004E09Rik	chr16:90926084-90935148	2199.06	1806.51	2591.61	2651.28	2469.53	2833.04	1660.31	1451.22	1869.4	704.78	570.52	839.05	1429.45	1276.75	1582.14	2226.05	2086.42	2365.68	984.22	896.87	1071.57	OK	2226.05	984.22	-0.81	15.01	0	yes
TCONS_01098580	1110004F10Rik_j1	chr7:123231900-123248726	0.16	0	7.11	0.06	0	4.56	0.23	0	7.49	0.51	0	8.2	1.21	0	14.44	3.21e-05	0	0.06	0.0082	0	0.41	OK	3.21e-05	0.0082	5.54	-0.00585	0.99	no
TCONS_01031576	1110004F10Rik_j2	chr7:123231900-123248726	13467.3	11845.7	15088.9	10644.9	9164.9	12124.9	9591.68	8510.85	10672.5	3104.77	2879.64	3329.91	5497.65	4290.55	6704.75	11169.3	10620.3	11718.2	4248.24	3836.62	4659.86	OK	11169.3	4248.24	-0.96	17.79	0	yes
uc007mmk.1	1110005A03Rik	chr11:116704750-116707249	66.49	0	205.37	0	0	0	0	0	0	0	0	0	4.14e-07	0	0.00431	153.68	14.72	292.63	46.47	0	97.5	NOTEST	153.68	46.47	-1.19	1.68	0.09	no
TCONS_01607585	1110005A23Rik_j1	chr10:128255264-128275545	1349.5	1329.06	1369.95	2203.8	2166.06	2241.55	19.03	18.71	19.35	521.16	505.5	536.82	1133.34	1109.06	1157.62	1823.59	1773.43	1873.75	786.49	766.78	806.19	FAIL	0	0	0	0	1	no
TCONS_01735842	1110005A23Rik_j2	chr10:128279926-128285368	2182.7	2089.26	2276.13	1595.19	1515.31	1675.07	1386.49	1312.02	1460.96	1011.53	740.7	1282.37	1670.88	1312.56	2029.2	1474.72	1337.71	1611.72	1226.87	1004.68	1449.05	NOTEST	1474.72	1226.87	-0.18	1.8	0.07	no
TCONS_01619772	1110005A23Rik_j3	chr10:128288211-128310109	252.21	0	589.54	632.57	55.57	1209.58	308.35	0	647.14	1791.91	1712.53	1871.28	179.27	0	1181.6	217.33	27.33	407.34	614.51	561.25	667.77	FAIL	0	0	0	0	1	no
TCONS_01735843	1110005A23Rik_j4	chr10:128288211-128310109	0	0	0	0	0	0	0	0	0	0	0	0	0	0	0	200.91	98.97	302.86	0	0	90.63	FAIL	0	0	0	0	1	no
uc009gav.1	1110006G06Rik	chr7:29937513-29954814	4.38e-07	0	0.000843	218.33	184.21	252.44	4.13e-07	0	0.000831	5.62e-07	0	0.000818	42.4	35.7	49.11	6.11e-07	0	0.000894	7.87e-07	0	0.000856	OK	6.11e-07	7.87e-07	0.25	-0.000278	0.99	no
TCONS_01041434	1110006G06Rik_j1	chr7:29937513-29954814	38.77	30.84	46.7	313.71	290.46	336.97	74.94	63.74	86.13	306.2	287.04	325.35	27.25	21.88	32.61	109.36	97.41	121.31	16.26	12.37	20.15	OK	109.36	16.26	-1.9	14.49	0	yes
TCONS_01032946	1110006G06Rik_j2	chr7:29937513-29954814	234.29	214.8	253.79	23.12	11.48	34.77	604.26	572.47	636.05	0.04	0	2.08	0.01	0	0.41	5.37e-07	0	0.000838	6.92e-07	0	0.000803	OK	5.37e-07	6.92e-07	0.25	-0.00026	0.99	no
TCONS_01063759	1110006G06Rik_j3	chr7:29937513-29954814	3.02e-07	0	0.0007	42.53	0	130.93	520.89	491.37	550.4	373.25	351.99	394.5	546.63	521.89	571.38	344.11	322.9	365.31	326.32	308.9	343.75	OK	344.11	326.32	-0.05	1.3	0.19	no
TCONS_01063758	1110006G06Rik_j4	chr7:29937513-29954814	470.45	442.83	498.07	508.1	409.86	606.34	2.59e-07	0	0.000675	0.06	0	3.38	0.28	0	6.98	3.84e-07	0	0.000709	4.94e-07	0	0.00068	OK	3.84e-07	4.94e-07	0.25	-0.00022	0.99	no
TCONS_01041435	1110006G06Rik_j5	chr7:29937513-29954814	5.75e-07	0	0.000966	35.95	0	110.85	5.42e-07	0	0.000952	320.4	300.73	340.07	311.83	293.12	330.54	297.42	277.71	317.13	257.46	241.98	272.93	OK	297.42	257.46	-0.14	3.22	0.00126	yes
TCONS_02416252	1110006O17Rik_j1	chr18:35872742-35882014	2.81	0	18.96	96.67	0	242.06	4.13	0	39.51	0.00152	0	0.99	0.00686	0	2.71	0.2	0	4.7	1.19e-08	0	0.000222	NOTEST	0.2	1.19e-08	-16.66	0.00179	0.99	no
TCONS_02416251	1110006O17Rik_j2	chr18:35872742-35882014	97.67	0	197.33	37.42	0	148.38	308.96	118.54	499.38	162.85	137.28	188.43	344.74	293.97	395.51	131.2	77.31	185.09	186.93	159.58	214.27	NOTEST	131.2	186.93	0.35	-1.62	0.1	no
TCONS_02427667	1110006O17Rik_j3	chr18:35872742-35882014	3.79	0	32.63	8.09	0	42.48	1.4	0	11.57	0.61	0	8.51	3.47	0	18.78	0.01	0	1.29	6.52e-07	0	0.0098	NOTEST	0.01	6.52e-07	-10.23	0.00136	0.99	no
TCONS_02423253	1110006O17Rik_j4	chr18:35872742-35882014	348.52	170.63	526.41	0	0	0	127	0	276.59	72.99	54.99	91	69	16.4	121.6	260.03	217.74	302.33	130.68	107.81	153.54	NOTEST	260.03	130.68	-0.68	5.76	8.38e-09	no
TCONS_02419476	1110006O17Rik_j5	chr18:35872742-35882014	0	0	0	0	0	0	0	0	0	0	0	0	0	0	0	0	0	0	0	0	0	NOTEST	0	0	0	0	1	no
uc009jzh.1	1110007A13Rik	chr7:135754864-135883973	1482.35	1447.77	1516.94	1121.51	1090.96	1152.07	1342.24	1307.18	1377.29	1790.25	1742.22	1838.29	2873.67	2812.26	2935.09	1336.83	1305.87	1367.8	2253.05	2199.42	2306.68	OK	1336.83	2253.05	0.52	-31.43	0	yes
uc007qiy.1	1110007C09Rik	chr13:49298317-49311409	120.01	0	607.76	17.96	0	165.01	1244.17	0	2779.02	64.96	0	261.58	541.41	3.11	1079.71	177.74	0	631.79	44.87	32.15	57.6	OK	177.74	44.87	-1.37	1.07	0.28	no
TCONS_01861552	1110007C09Rik_j1	chr13:49298317-49311409	16634.3	15272.3	17996.3	6774.94	5697.63	7852.25	9525.87	7907.1	11144.6	469.84	123.37	816.3	575.8	80.09	1071.52	11284.3	10675.4	11893.2	275.69	246.92	304.46	OK	11284.3	275.69	-3.71	63.18	0	yes
TCONS_01861551	1110007C09Rik_j2	chr13:49298317-49311409	4.47	0	66.6	30.34	0	232.19	8.51	0	82.09	5.11	0	36.26	12.5	0	68.24	2.07	0	26.72	0.07	0	5.3	OK	2.07	0.07	-3.33	0.09	0.92	no
TCONS_01878350	1110007C09Rik_j3	chr13:49298317-49311409	591.89	353.98	829.79	460.61	244.46	676.76	477.21	238.44	715.98	172.65	89.01	256.29	54.2	12.34	96.06	565.7	441.15	690.26	83.59	68	99.19	OK	565.7	83.59	-1.91	13.25	0	yes
TCONS_01976861	1110007C09Rik_j4	chr13:49298317-49311409	972.54	113.65	1831.44	420.7	0	1229.07	137.4	0	673.39	80.85	0	215.81	20.69	0	104.25	587.2	215.93	958.46	76.69	61.57	91.8	OK	587.2	76.69	-2.03	6.14	7.88e-10	yes
TCONS_01902464	1110007C09Rik_j5	chr13:49298317-49311409	14705.3	13122.2	16288.4	9424.96	8501.8	10348.1	16093.8	14850.2	17337.5	991.14	789.34	1192.95	624.49	253.76	995.22	13910.8	13319.7	14501.9	1001.04	946.8	1055.28	OK	13910.8	1001.04	-2.63	76.43	0	yes
TCONS_00708328	1110007L15Rik_j1	chr5:139728353-139743256	1254.45	537.88	1971.02	310.53	0	638.81	380.08	29.45	730.7	17.83	0	137.52	55.48	0	398	586.95	265.78	908.13	11.78	0	104.95	OK	586.95	11.78	-3.9	0.98	0.32	no
uc008sed.1	1110007M04Rik	chr4:24824551-24832156	1744.28	1645.56	1842.99	2098.05	1964.76	2231.34	1504.56	1363.34	1645.78	426.81	371.04	482.57	930.38	856.07	1004.69	1749.4	1646.77	1852.04	623.85	565.81	681.9	OK	1749.4	623.85	-1.03	18.74	0	yes
TCONS_00596864	1110007M04Rik_j1	chr4:24824551-24832156	0.16	0	4.37	65.75	17.5	114	35.47	0	73.84	79.11	35.11	123.11	1.9	0	17.04	31.9	9.58	54.21	59.89	25.26	94.53	OK	31.9	59.89	0.62	-1.38	0.16	no
uc008noc.1	1110008F13Rik	chr2:156688867-156699300	11024.2	10814.2	11234.2	9256.54	9064.12	9448.96	7441.65	7269.12	7614.18	5275.53	5130.26	5420.8	8241.47	8059.9	8423.03	9229.14	9037	9421.28	6746.96	6582.68	6911.24	OK	9229.14	6746.96	-0.31	19.55	0	yes
uc008zhp.1	1110008J03Rik	chr5:121044050-121077643	92.5	76.56	108.45	26.73	11.8	41.66	30.25	21.13	39.36	2.66e-05	0	18.18	12.06	0	35.17	110.52	104	117.04	0.00228	0	20.53	FAIL	0	0	0	0	1	no
TCONS_00760640	1110008J03Rik_j1	chr5:121044050-121077643	54.97	38.96	70.97	93.71	78.73	108.69	22.09	12.94	31.24	93.96	75.71	112.22	112.05	88.84	135.25	30.66	27.22	34.09	100.74	80.13	121.35	FAIL	0	0	0	0	1	no
TCONS_00760641	1110008J03Rik_j2	chr5:121044050-121077643	1.94e-38	0	18.6	5.54e-23	0	17.41	0.00764	0	10.63	13.16	0	34.38	80.63	53.66	107.61	1.12e-06	0	0.000657	44.81	20.85	68.77	FAIL	0	0	0	0	1	no
TCONS_00710240	1110008J03Rik_j3	chr5:121044050-121077643	111.35	95.78	126.91	68.06	53.49	82.63	37.16	28.26	46.05	100.4	82.65	118.16	133.87	111.3	156.43	25.71	22.56	28.85	117.71	97.66	137.75	FAIL	0	0	0	0	1	no
TCONS_00717852	1110008J03Rik_j4	chr5:121044050-121077643	138.59	118.13	159.05	169.08	149.92	188.24	1.72e-13	0	11.69	234.82	211.47	258.16	380.21	350.54	409.87	159.53	151.7	167.37	298.24	271.89	324.6	FAIL	0	0	0	0	1	no
TCONS_00760642	1110008J03Rik_j5	chr5:121044050-121077643	1.43e-21	0	21.93	2.36e-19	0	20.53	50.06	37.52	62.59	3.54	0	28.57	2.96e-12	0	31.8	240.83	231.2	250.45	5.86e-10	0	28.25	FAIL	0	0	0	0	1	no
uc007nop.1	1110008L16Rik	chr12:56250306-56483478	21.26	17.88	24.64	107.65	98.89	116.41	2.07e-07	0	0.000488	51.19	42.44	59.94	37.24	26.71	47.77	44.81	28.41	61.22	50.34	40.72	59.97	FAIL	0	0	0	0	1	no
uc008jfk.1	1110008P14Rik	chr2:32218527-32237452	19521.4	19315.2	19727.7	11397.9	11262.5	11533.3	13325	13177.3	13472.7	1086	1067.39	1104.6	1058.71	1042.93	1074.5	15603.4	15429.6	15777.2	1884.97	1854.7	1915.24	OK	15603.4	1884.97	-2.11	216.3	0	yes
uc007hoi.1	1110012D08Rik	chr10:128227584-128241491	3.12e-07	0	36.15	0.00258	0	29.13	0.11	0	34.37	86.32	0	180.89	58.87	20.43	97.3	0.000838	0	32.63	108.36	27.15	189.57	FAIL	0	0	0	0	1	no
TCONS_01736979	1110012D08Rik_j1	chr10:128227584-128241491	363.92	325.61	402.22	104.67	73.81	135.53	141.2	104.9	177.5	154.5	86.18	222.82	7.33	0	15.16	240.77	206.2	275.35	115.81	64.89	166.73	FAIL	0	0	0	0	1	no
TCONS_01629200	1110012D08Rik_j2	chr10:128227584-128241491	4.79e-07	0	28.25	6.44e-06	0	22.76	0.00114	0	26.78	29.08	7.59	50.57	813.24	307.79	1318.7	0.000132	0	25.5	25.35	2.39	48.31	FAIL	0	0	0	0	1	no
TCONS_01629201	1110012D08Rik_j3	chr10:128227584-128241491	61.31	34.1	88.52	132.27	110.35	154.2	117.08	91.29	142.86	89.11	50.42	127.8	17.17	8.2	26.14	39.29	14.73	63.85	44.96	21.37	68.56	FAIL	0	0	0	0	1	no
TCONS_01645600	1110012D08Rik_j4	chr10:128227584-128241491	378.21	322.34	434.09	333.13	288.11	378.14	551.97	499.02	604.92	269.93	151.31	388.55	140.6	111.31	169.89	418.97	368.53	469.4	460.8	363.25	558.35	FAIL	0	0	0	0	1	no
uc008djv.1	1110012J17Rik	chr17:66686323-66799065	21.41	12.3	30.52	8.08	2.56	13.61	175.39	149.87	200.92	1342.03	1234.5	1449.56	1585.63	1456.36	1714.9	56.42	26.22	86.61	1465.95	1348.4	1583.5	FAIL	0	0	0	0	1	no
uc008djw.1	1110012J17Rik	chr17:66686323-66799065	496.27	452.42	540.13	779.02	726.3	831.74	987.85	927.27	1048.44	201.73	87.75	315.71	234.11	97.08	371.13	996.84	934.02	1059.67	221.28	96.68	345.87	FAIL	0	0	0	0	1	no
TCONS_02347220	1110012J17Rik_j1	chr17:66686323-66799065	1280.2	1209.76	1350.63	857.5	802.09	912.9	0.01	0	9.44	864.34	728.76	999.91	1394.7	1231.72	1557.69	24.86	0	215.04	1130.05	981.85	1278.26	FAIL	0	0	0	0	1	no
TCONS_02305178	1110012J17Rik_j2	chr17:66686323-66799065	1066.96	1002.66	1131.26	2130.83	2043.28	2218.38	1987.6	1901.61	2073.6	1423.96	1306.38	1541.53	2389	2247.66	2530.34	2454.11	2351.97	2556.25	1874.47	1745.95	2002.99	FAIL	0	0	0	0	1	no
TCONS_02335871	1110012J17Rik_j3	chr17:66686323-66799065	1.76e-07	0	0.000826	0.000143	0	0.58	1140.46	1074.23	1206.69	5.21e-05	0	106.88	0.000108	0	128.49	429.1	239.18	619.02	1.01e-09	0	116.83	FAIL	0	0	0	0	1	no
TCONS_02321528	1110012J17Rik_j4	chr17:66686323-66799065	2.52e-07	0	0.000989	0.0015	0	0.14	0.000504	0	0.27	32.29	0	159.99	8.2e-38	0	153.51	36.06	16.7	55.42	15.74	0	155.34	FAIL	0	0	0	0	1	no
TCONS_02408323	1110012J17Rik_j5	chr17:66686323-66799065	60.54	45.22	75.85	10.8	4.21	17.38	95.44	76.45	114.43	920.51	714.76	1126.27	1329.36	1082.02	1576.71	4.36	0	37.94	1096.23	871.31	1321.14	FAIL	0	0	0	0	1	no
TCONS_02347221	1110012J17Rik_j6	chr17:66686323-66799065	1522.71	1445.9	1599.53	696.41	646.56	746.26	0.01	0	10.01	3.43e-15	0	135.89	4.68e-24	0	163.36	23.68	0	204.85	2.84e-36	0	148.55	FAIL	0	0	0	0	1	no
TCONS_02335872	1110012J17Rik_j7	chr17:66686323-66799065	7.15e-07	0	0.00167	0.000112	0	0.45	1381.79	1309.85	1453.74	39.46	0	254.8	170.04	0	428.91	485.32	271.05	699.59	97.96	0	333.35	FAIL	0	0	0	0	1	no
uc009tjf.1	1110012L19Rik	chrX:67639067-67642595	41.91	0	93.28	142.79	32.68	252.9	43.96	0	98.31	4.21e-10	0	4.1e-05	33.75	0	76.29	69.55	17.74	121.35	16.19	0	37.72	OK	69.55	16.19	-1.45	1.91	0.05	no
uc009mdt.1	1110012M11Rik	chr8:74066830-74071925	523.32	0	1056.43	360.7	0	776.35	390.36	0	876.24	16.05	0	105.16	125.96	0	491.76	312.48	61.37	563.58	124.12	0	442.46	OK	312.48	124.12	-0.92	0.68	0.49	no
TCONS_01225108	1110012M11Rik_j1	chr8:74066830-74071925	1990.44	1433.34	2547.54	962.95	543.48	1382.43	1266.27	821.12	1711.41	1432.71	1175.88	1689.53	1859.32	1475.69	2242.94	1449.87	1149.59	1750.15	1710.31	1451.31	1969.31	OK	1449.87	1710.31	0.16	-1.28	0.19	no
TCONS_01210295	1110012M11Rik_j2	chr8:74066830-74071925	191.95	12.81	371.09	449.3	182.04	716.57	216.39	30.09	402.69	1.61	0	19.26	3.26	0	33.64	263.78	130.54	397.01	1.03	0	12.19	OK	263.78	1.03	-5.53	1.02	0.3	no
TCONS_01225109	1110012M11Rik_j3	chr8:74066830-74071925	1711.14	858.7	2563.58	1299.72	636.62	1962.82	555.63	0	1326.98	1265.63	924.78	1606.48	1615.95	1055.62	2176.28	1253.4	831.34	1675.46	1405.81	1083.63	1727.99	OK	1253.4	1405.81	0.11	-0.56	0.57	no
TCONS_01244049	1110012M11Rik_j4	chr8:74066830-74071925	440.33	0	929.83	39.96	0	224.52	350.56	0	980.24	12.2	0	74.31	517.17	148.39	885.96	190.12	0	419.58	257.96	45.8	470.12	OK	190.12	257.96	0.3	-0.41	0.67	no
uc008pxy.1	1110013L07Rik	chr3:88986962-88993214	0.01	0	265.31	62.59	0	315.48	0.06	0	293.81	291.24	0	619.32	3.04e-08	0	0.000349	0.02	0	271.25	18.4	0	76.13	FAIL	0	0	0	0	1	no
TCONS_00400748	1110013L07Rik_j1	chr3:88986962-88993214	0.12	0	266.9	303.27	48.97	557.57	0.07	0	295.46	87.56	0	401.57	58.83	43.49	74.18	0.04	0	272.79	4.6e-26	0	58.05	FAIL	0	0	0	0	1	no
TCONS_00400747	1110013L07Rik_j2	chr3:88986962-88993214	932.03	665.11	1198.95	1223.73	969.3	1478.16	999.36	703.82	1294.9	263.78	0	561.08	3.08e-08	0	0.000351	1162.57	889.69	1435.45	6.03e-29	0	58.08	FAIL	0	0	0	0	1	no
TCONS_00394370	1110013L07Rik_j3	chr3:88986962-88993214	2068.97	1803.54	2334.4	731.35	478.34	984.36	2388.93	2095.04	2682.82	86.55	0	396.89	3.05e-08	0	0.000349	1742.96	1471.6	2014.32	1.21	0	58.97	FAIL	0	0	0	0	1	no
TCONS_02137110	1110014J01Rik_j1	chr15:82932130-82952951	37.55	0	145.89	10.62	6.01	15.23	32.61	0	124.68	28.14	0	73.4	25.58	0	83.36	32.38	23.86	40.91	23.05	15.61	30.49	OK	32.38	23.05	-0.33	1.63	0.1	no
uc008ghb.1	1110014N23Rik	chr19:6062838-6077831	3517.77	3356.16	3679.37	2572.01	2427.21	2716.82	3000.6	2846.97	3154.24	1898.13	1789.47	2006.79	2493.94	2396.05	2591.84	3030.94	2877.84	3184.05	2138.5	2048.42	2228.59	FAIL	0	0	0	0	1	no
TCONS_02514952	1110014N23Rik_j1	chr19:6062838-6077831	19.67	0	141.43	28.46	0	137.56	63.94	0	179.69	50.41	0	132.28	494.28	450.69	537.86	36.52	0	151.87	22.58	13.23	31.93	FAIL	0	0	0	0	1	no
TCONS_02514953	1110014N23Rik_j2	chr19:6062838-6077831	0.08	0	127.57	0.18	0	114.41	0.06	0	121.26	46.8	0	132.52	6.9e-05	0	0.34	0.04	0	120.81	39.1	26.92	51.28	FAIL	0	0	0	0	1	no
TCONS_02502011	1110014N23Rik_j3	chr19:6062838-6077831	424.81	249.55	600.08	179.58	22.54	336.62	91.22	0	257.84	121.98	4.13	239.82	330.85	295.19	366.51	216.52	50.48	382.56	121.04	98.69	143.39	FAIL	0	0	0	0	1	no
uc008siu.1	1110017D15Rik	chr4:41442373-41642671	0	0	0	2.34395999969267e-314	0	484.06	1.24e-174	0	454.22	83.31	0	308.84	240.24	0	518.71	3.19785999969706e-314	0	474.65	146.01	0	394.06	FAIL	0	0	0	0	1	no
uc008iff.1	1110017I16Rik	chr2:4897189-4906888	0	0	0	0	0	0	0	0	0	47.07	0	221.58	578.55	347.17	809.94	0	0	0	377.24	219.99	534.5	NOTEST	0	377.24	1.79769e+308	1.79769e+308	0	no
TCONS_00249046	1110017I16Rik_j1	chr2:4897189-4906888	0	0	0	0	0	0	0	0	0	202.71	0	452.15	11.93	0	91.15	0	0	0	10.85	0	72.91	NOTEST	0	10.85	1.79769e+308	1.79769e+308	0	no
TCONS_00222048	1110017I16Rik_j2	chr2:4897189-4906888	0	0	0	0	0	0	0	0	0	241.76	0	493.9	581.11	329.13	833.09	0	0	0	468.88	332.71	605.04	NOTEST	0	468.88	1.79769e+308	1.79769e+308	0	no
uc007oga.1	1110018G07Rik	chr12:86259094-86311808	201.31	173.5	229.13	1841.55	1528.15	2154.95	1786.63	1438.13	2135.13	9.24e-09	0	0.000191	2612.15	2343.24	2881.07	1697.35	1550.6	1844.11	2080.16	1865.54	2294.78	OK	1697.35	2080.16	0.2	-3.02	0.00251	yes
TCONS_01756248	1110018G07Rik_j1	chr12:86259094-86311808	1.14e-07	0	0.000639	211.77	32.05	391.48	162.35	39.09	285.61	9.1e-09	0	0.00019	3.81	0	33.79	206.04	95.02	317.06	1.38	0	10.07	OK	206.04	1.38	-5	1.58	0.11	no
TCONS_01776377	1110018G07Rik_j2	chr12:86259094-86311808	612.33	565.28	659.38	16.4	0	81.73	31.13	0	134.67	1324.99	1252.54	1397.44	382.24	133.89	630.59	3.04	0	26.04	232.85	110.41	355.3	OK	3.04	232.85	4.33	-1.14	0.25	no
TCONS_01746317	1110018G07Rik_j3	chr12:86259094-86311808	5.95	0	19.68	52.12	0	229.34	69.83	0	272.08	9.21e-09	0	0.000191	24.91	0	149.3	88.79	0	180.28	17.27	0	93.22	OK	88.79	17.27	-1.63	0.72	0.46	no
TCONS_01746318	1110018G07Rik_j4	chr12:86259094-86311808	1316.71	1247.9	1385.52	15.82	0	76.83	19.87	0	93.05	1402.3	1327.77	1476.83	6.17	0	36.76	5.43	0	35.33	1.11	0	12.84	OK	5.43	1.11	-1.58	0.26	0.78	no
TCONS_01763648	1110018G07Rik_j5	chr12:86259094-86311808	14.23	7.09	21.38	139.46	48.23	230.7	179.21	85.13	273.29	10.17	3.82	16.51	342.83	178.97	506.69	118.55	75.51	161.59	319.59	245.35	393.83	OK	118.55	319.59	0.99	-4.6	4.19e-06	yes
uc007qyu.1	1110018J18Rik	chr13:64293859-64414031	1731.18	1656.37	1805.99	19.68	7.14	32.22	5.19e-16	0	123.76	1.67e-11	0	54.93	18.71	10.35	27.06	2.84e-13	0	117.99	33.04	22.67	43.41	FAIL	0	0	0	0	1	no
uc007qyt.1	1110018J18Rik	chr13:64293859-64414031	100.3	82.29	118.31	0.7	0	21.93	139.6	27.05	252.16	1.26e-15	0	49.96	6.09e-08	0	0.000478	186.37	79.06	293.68	4.63	0.74	8.51	FAIL	0	0	0	0	1	no
uc007qyv.1	1110018J18Rik	chr13:64293859-64414031	391.95	356.35	427.55	408.15	305.65	510.66	1.79e-15	0	164.37	140.28	67.31	213.24	48.78	35.29	62.27	318.79	162.08	475.51	99.3	81.32	117.28	FAIL	0	0	0	0	1	no
TCONS_01866304	1110018J18Rik_j1	chr13:64293859-64414031	47.96	35.51	60.42	1.2e-07	0	0.000625	5.98e-12	0	58.41	3.84e-11	0	25.92	139.35	116.55	162.16	6.43e-12	0	55.69	2.57e-08	0	0.000289	FAIL	0	0	0	0	1	no
TCONS_01872177	1110018J18Rik_j2	chr13:64293859-64414031	30.08	20.22	39.95	951.26	894.97	1007.56	288.33	176.62	400.05	61.78	12.19	111.37	6.4e-05	0	0.07	179.34	72.83	285.86	450.63	412.33	488.93	FAIL	0	0	0	0	1	no
TCONS_01861778	1110018J18Rik_j3	chr13:64293859-64414031	6.24	1.75	10.73	16.66	6.01	27.32	5.04e-43	0	105.5	0.000488	0	46.83	20.18	11.5	28.85	8.11	0	108.69	8.38e-08	0	0.000522	FAIL	0	0	0	0	1	no
TCONS_01866307	1110018J18Rik_j4	chr13:64293859-64414031	29.33	19.59	39.07	30.78	18.99	42.56	83.84	0	190.86	4.08e-26	0	47.5	64.78	49.23	80.32	66.49	0	168.52	1.62	0	3.91	FAIL	0	0	0	0	1	no
TCONS_01861779	1110018J18Rik_j5	chr13:64293859-64414031	134.8	113.92	155.67	116.44	43.39	189.48	1.2e-15	0	120.1	14.45	0	67.77	31.8	20.91	42.69	23.66	0	138.17	1.09e-07	0	0.000595	FAIL	0	0	0	0	1	no
TCONS_01892616	1110018J18Rik_j6	chr13:64293859-64414031	4.05e-07	0	0.00114	12.81	3.47	22.15	8.09e-21	0	124	2.08e-12	0	55.04	7.18e-08	0	0.000518	1.58e-10	0	118.22	0.39	0	1.53	FAIL	0	0	0	0	1	no
uc008lmv.1	1110018M03Rik	chr2:110201086-110203360	113.07	29.28	196.86	47.87	0	98.56	2.42e-08	0	0.000311	20.04	5.99	34.1	39.36	25.5	53.22	46.18	14.69	77.66	15.73	3.48	27.98	OK	46.18	15.73	-1.07	2.08	0.03	no
TCONS_00546929	1110019J04Rik_j1	chr4:45118081-45120998	3.95e-07	0	0.00144	2212.61	652.13	3773.1	49.49	0	99.93	6.17	0	217.57	74.11	56.54	91.68	962.97	414.3	1511.64	51.04	5.44	96.65	OK	962.97	51.04	-2.93	5.54	2.95e-08	yes
TCONS_00546930	1110019J04Rik_j2	chr4:45118081-45120998	8.81e-07	0	0.00188	158.14	1.93	314.34	1.05e-06	0	0.00204	6.17e-09	0	0.000157	2.84e-07	0	0.00106	53.43	0	108.93	2.79e-07	0	0.00103	OK	53.43	2.79e-07	-19.07	0.01	0.99	no
uc008ybo.1	1110019K23Rik	chr5:91359426-91450395	80.38	21.67	139.09	1.15	0	13.03	35.75	0	186.73	63.26	43.66	82.86	1.86	0	56.04	30.53	20.07	40.99	82.52	64.54	100.49	OK	30.53	82.52	0.99	-4.89	9.67e-07	yes
TCONS_00757831	1110019K23Rik_j1	chr5:91359426-91450395	20.52	0	159.22	4.19	0	29.19	3.55	0	45.99	6.97	0	64.38	93.82	74.15	113.48	225.46	196.98	253.94	53.05	34.76	71.34	OK	225.46	53.05	-1.44	7.88	3.33e-15	yes
TCONS_00735055	1110019K23Rik_j2	chr5:91359426-91450395	4.95	0	33.05	13.34	0	32.9	111.05	0	296.79	36.22	24.6	47.84	584.37	503.5	665.24	10.44	4.33	16.56	24.63	14.11	35.16	OK	10.44	24.63	0.85	-2.36	0.01	no
TCONS_00714961	1110019K23Rik_j3	chr5:91359426-91450395	39.45	0	170.6	515.81	355.46	676.17	198.27	86.68	309.86	0.05	0	4.08	37.76	18.2	57.31	145.29	122.46	168.11	10.79	0	31.39	OK	145.29	10.79	-2.59	2.71	0.00663	yes
TCONS_00757832	1110019K23Rik_j4	chr5:91359426-91450395	141.23	22.92	259.54	117.09	0	240.77	93.61	0	482.13	78.21	0	223.91	339.61	291.78	387.43	66.93	51.43	82.42	477.83	427.35	528.31	OK	66.93	477.83	1.96	-15.44	0	yes
uc009nba.1	1110019N10Rik	chr8:107163740-107165606	4883.58	3818.56	5948.59	4150.06	3364.69	4935.44	3313.93	2375.6	4252.25	1638.79	1005.85	2271.73	3020.57	2022.34	4018.8	4185.77	3630.16	4741.38	2308.55	1710.71	2906.39	OK	4185.77	2308.55	-0.59	4.08	4.32e-05	yes
TCONS_01206768	1110019N10Rik_j1	chr8:107163740-107165606	5635.48	4569.05	6701.9	4286.24	3500.52	5071.96	3896.88	2957.32	4836.45	2035.08	1400.89	2669.27	3424.23	2425.19	4423.26	4525.58	3968.75	5082.41	2633.36	2034.44	3232.29	OK	4525.58	2633.36	-0.54	4.18	2.81e-05	yes
uc007vfd.1	1110020G09Rik	chr15:9001156-9040039	3.56e-10	0	3.77e-05	10.84	3.72	17.95	0.000269	0	0.21	28.58	10.54	46.63	13.8	6.1	21.49	8.03	0.06	16	22.48	13.39	31.58	OK	8.03	22.48	1.02	-1.92	0.05	no
uc007vfe.1	1110020G09Rik	chr15:9001156-9040039	1.18	0	3.9	16.15	4.57	27.73	1	0	7.7	109.81	59.1	160.53	479.3	428.75	529.84	95.51	41.84	149.17	403.67	362.28	445.06	OK	95.51	403.67	1.44	-5.04	4.48e-07	yes
uc007hvb.1	1110020P15Rik	chr11:4601972-4604353	35818.4	34416.1	37220.6	28287.7	27002.6	29572.8	25911.6	24862.6	26960.5	5795.17	5393.87	6196.48	10631.2	10018.5	11243.8	29852.9	29077.8	30628	8440.22	8047.05	8833.4	OK	29852.9	8440.22	-1.26	47.37	0	yes
TCONS_02580925	1110020P15Rik_j1	chr11:4601972-4604353	6009.91	5198.16	6821.67	5387.52	4606.21	6168.82	1888.19	1403.99	2372.38	571.45	387.25	755.65	629.2	394.35	864.05	4433.04	4007.14	4858.93	628.3	466.88	789.71	OK	4433.04	628.3	-1.95	14.24	0	yes
TCONS_02740813	1110020P15Rik_j2	chr11:4601972-4604353	20661	20127	21195.1	12139.8	11792.1	12487.6	10244	9911.97	10576.1	2581.8	2444.39	2719.2	2819.05	2682.13	2955.97	14206.3	13962.2	14450.4	2880.02	2774.31	2985.72	OK	14206.3	2880.02	-1.59	78.76	0	yes
uc008btk.1	1110021J02Rik	chr17:29751769-29853950	1.81e-33	0	16.12	2.42e-22	0	19.98	16.53	12.74	20.32	0.01	0	1.25	756.32	726.98	785.67	1e-40	0	18.03	15.73	0	58.52	FAIL	0	0	0	0	1	no
uc008btj.1	1110021J02Rik	chr17:29751769-29853950	38.46	26.27	50.66	22.73	7.62	37.84	31.41	26.18	36.64	37.76	29.24	46.27	5.59e-07	0	0.000799	28.15	14.51	41.78	24.77	0	57.12	FAIL	0	0	0	0	1	no
TCONS_02304573	1110021J02Rik_j1	chr17:29751769-29853950	9.61e-108	0	18.19	56.35	33.81	78.9	1.57e-06	0	0.00145	42.16	34.2	50.11	46.03	38.79	53.27	15.87	0	36.22	25.06	0	73.33	FAIL	0	0	0	0	1	no
uc007bio.1	1110028C15Rik	chr1:66747394-66864077	21.15	4.94	37.36	34.71	18.42	50.99	35.7	13.94	57.46	0.03	0	41.61	0.01	0	63.17	32.86	15.93	49.79	0.00428	0	49.94	FAIL	0	0	0	0	1	no
uc007biq.1	1110028C15Rik	chr1:66747394-66864077	60.47	26.74	94.19	266.49	232.61	300.38	346.13	300.85	391.42	6.74e-15	0	86.53	133.31	1.85	264.77	198.45	163.22	233.69	136.78	32.85	240.71	FAIL	0	0	0	0	1	no
TCONS_00003524	1110028C15Rik_j1	chr1:66747394-66864077	3.8e-15	0	10.71	2.29e-26	0	10.76	1.36e-30	0	14.38	5.63e-115	0	27.48	2.05e-50	0	41.75	5.2e-149	0	11.19	2.25e-71	0	33.01	FAIL	0	0	0	0	1	no
TCONS_00019667	1110028C15Rik_j1	chr1:66747394-66864077	72.82	47.01	98.63	48.72	22.79	74.65	229.28	194.62	263.93	64.51	0	130.72	122.2	21.6	222.79	128.18	101.22	155.14	108.72	29.19	188.25	FAIL	0	0	0	0	1	no
TCONS_00003525	1110028C15Rik_j2	chr1:66747394-66864077	3.58e-13	0	10.76	1.92e-27	0	10.81	6.01e-34	0	14.45	6.76e-108	0	27.62	9.18e-46	0	41.96	8.82e-145	0	11.24	3e-66	0	33.17	FAIL	0	0	0	0	1	no
TCONS_00180138	1110028C15Rik_j3	chr1:66747394-66864077	1.52e-26	0	12.29	3.71e-33	0	12.34	7.48e-16	0	16.5	2.55e-28	0	31.53	7.96e-34	0	47.9	1.15e-87	0	12.84	1.51e-23	0	37.87	FAIL	0	0	0	0	1	no
TCONS_00180137	1110028C15Rik_j4	chr1:66747394-66864077	4.96e-27	0	12.48	2.84e-36	0	12.53	3.29e-35	0	16.75	3.32e-53	0	32.02	1.87e-34	0	48.64	2.25e-173	0	13.03	2.28e-38	0	38.46	FAIL	0	0	0	0	1	no
TCONS_00029871	1110028C15Rik_j5	chr1:66747394-66864077	1.95e-26	0	13.73	2.06e-39	0	13.8	0.00831	0	18.45	145.38	110.13	180.63	7.92e-17	0	53.54	1.95e-71	0	14.35	32.19	0	74.53	FAIL	0	0	0	0	1	no
TCONS_00029872	1110028C15Rik_j6	chr1:66747394-66864077	51.57	37.44	65.69	2.35e-33	0	14.19	6.19e-22	0	18.96	0.00122	0	36.24	5.13e-08	0	55.05	3.45e-106	0	14.75	4.22e-06	0	43.52	FAIL	0	0	0	0	1	no
TCONS_00051009	1110028C15Rik_j7	chr1:66747394-66864077	3.03e-09	0	17.34	4.17e-19	0	17.42	5.52e-23	0	23.28	4.79e-09	0	44.49	0.02	0	67.61	2.13e-99	0	18.11	0.00371	0	53.44	FAIL	0	0	0	0	1	no
TCONS_00051011	1110028C15Rik_j8	chr1:66747394-66864077	46.71	29.47	63.95	2.65e-12	0	17.32	33.27	10.12	56.43	74.83	30.59	119.07	160.17	92.96	227.38	30.87	12.85	48.88	106.86	53.73	160	FAIL	0	0	0	0	1	no
TCONS_00029874	1110028C15Rik_j9	chr1:66747394-66864077	9.34e-29	0	21.54	3.33e-25	0	21.64	7.27e-55	0	28.92	41.26	0	96.54	4.34e-19	0	83.96	2.35e-138	0	22.5	24.16	0	90.55	FAIL	0	0	0	0	1	no
uc008sqj.1	1110029E03Rik	chr4:43544261-43601215	232.89	218.98	246.8	239.81	218.91	260.71	246.25	239.11	253.4	183.3	172.64	193.96	345.04	331.7	358.38	251.24	237	265.48	257.1	245.17	269.03	FAIL	0	0	0	0	1	no
uc007jds.1	1110031B06Rik	chr11:59220532-59275364	20534.6	20277.3	20791.9	14206.7	14003.6	14409.7	13186	12994.9	13377.1	3359.65	3281.86	3437.44	7044.91	6915.07	7174.75	16358.5	16133.5	16583.6	4688.8	4592.84	4784.76	OK	16358.5	4688.8	-1.24	101.34	0	yes
uc007mvk.1	1110031I02Rik	chr11:121038825-121090622	1024.89	980.49	1069.3	1251.9	1209.97	1293.84	842.46	808.75	876.17	6.53e-53	0	14.64	269.93	252.67	287.2	1054.77	1014.65	1094.89	100.64	84.79	116.49	FAIL	0	0	0	0	1	no
uc009pkp.1	1110032A03Rik	chr9:50571433-50576254	2009.15	1925.13	2093.16	2408.23	2069.67	2746.78	1315.22	1245.39	1385.06	760.83	676.31	845.35	948.06	831.45	1064.67	2451.16	2247.49	2654.82	847.38	763.72	931.05	OK	2451.16	847.38	-1.06	16.46	0	yes
TCONS_01357647	1110032A03Rik_j1	chr9:50571433-50576254	1325.38	1257.15	1393.62	721.36	397.56	1045.16	1047.56	986.39	1108.72	2.8	0	19.23	89.58	30.51	148.64	390.74	190.96	590.51	39.59	8.88	70.29	OK	390.74	39.59	-2.28	4.92	8.25e-07	yes
uc008fsm.1	1110032A13Rik	chr18:80389001-80397384	724.69	464.36	985.02	488.28	285.32	691.24	652.79	406.79	898.8	211.72	113.06	310.37	113.71	27.53	199.89	610.58	464.21	756.95	173.06	97.26	248.85	OK	610.58	173.06	-1.26	5.05	4.41e-07	yes
uc008pny.1	1110032E23Rik	chr3:79689898-79746583	4415.96	4276.1	4555.83	2896.76	2777.36	3016.16	2601.64	2469.96	2733.33	37.64	22.37	52.91	62.38	38.64	86.12	3365.46	3249.11	3481.81	34.42	18.09	50.75	OK	3365.46	34.42	-4.58	19.27	0	yes
uc009jti.1	1110032O16Rik	chr7:134009172-134041797	65.5	17.18	113.83	116.79	0	266.31	184.74	88.53	280.94	52.61	19.33	85.89	76.07	34.12	118.02	120.37	62.3	178.44	66.16	39.91	92.41	OK	120.37	66.16	-0.59	1.91	0.05	no
uc009jtj.1	1110032O16Rik	chr7:134009172-134041797	684.23	14.65	1353.82	0.4	0	211.8	70.05	0	247.53	1.86	0	21.79	165.04	0	442.7	228.82	0	594.72	24.65	0	97.54	OK	228.82	24.65	-2.22	1.32	0.18	no
uc009jtk.1	1110032O16Rik	chr7:134009172-134041797	1241.11	489.95	1992.26	870.91	659.16	1082.65	906.39	170.61	1642.17	598.46	517.56	679.37	843.47	440.37	1246.57	1029.45	250.98	1807.92	631.07	500.24	761.9	OK	1029.45	631.07	-0.48	1.24	0.21	no
TCONS_01053138	1110032O16Rik_j1	chr7:134009172-134041797	873.73	544.38	1203.09	1143.66	961.7	1325.62	1439.26	1100.17	1778.35	690.34	490.35	890.34	478.23	163.46	793	1163.13	920.62	1405.63	561.87	425.28	698.47	OK	1163.13	561.87	-0.72	4.54	5.53e-06	yes
TCONS_01085943	1110032O16Rik_j2	chr7:134009172-134041797	371.76	128.19	615.33	459.5	219.4	699.59	545.61	251.55	839.66	141.06	14.67	267.45	238.23	113.12	363.34	416.13	266.24	566.03	130.5	65.96	195.05	OK	416.13	130.5	-1.15	3.79	0.00015	yes
TCONS_01042759	1110032O16Rik_j3	chr7:134009172-134041797	597.05	245.97	948.12	864.34	577.11	1151.57	411.57	35.98	787.16	12.14	0	70.3	76.76	0	223.15	826.76	697.88	955.64	49.65	0	110.11	OK	826.76	49.65	-2.81	4.58	4.62e-06	yes
uc009etk.1	1110033J19Rik	chr6:148185218-148392851	6054.3	5976.1	6132.51	4049.84	3980.67	4119.02	3485.6	3447.49	3523.7	2517.85	2435.79	2599.91	5106.84	4973.43	5240.25	5659.29	5572.98	5745.6	3594.56	3490.53	3698.58	OK	5659.29	3594.56	-0.45	27.74	0	yes
uc007rgz.1	1110033M05Rik	chr13:77847971-78305493	601.6	438.65	764.55	515.26	365.19	665.32	593.77	417.25	770.28	443.1	348.82	537.38	871.62	705.27	1037.99	547.01	444.7	649.31	621.51	525.94	717.08	OK	547.01	621.51	0.12	-1.05	0.29	no
uc007rha.1	1110033M05Rik	chr13:77847971-78305493	675.36	512.2	838.52	682.4	513.37	851.43	856.71	666.24	1047.18	341.11	247.7	434.53	633.9	453.22	814.58	732.76	629.09	836.43	468.21	373.65	562.76	OK	732.76	468.21	-0.44	3.63	0.00028	yes
TCONS_01900966	1110033M05Rik_j1	chr13:77847971-78305493	386.96	213.36	560.56	741.63	561.06	922.21	153.47	0	317.83	9.86	0	35.4	13.8	0	56.97	448.45	332.79	564.12	6.02	0	24.55	OK	448.45	6.02	-4.31	2.79	0.00525	yes
TCONS_01860489	1110033M05Rik_j2	chr13:77847971-78305493	405.94	322.54	489.34	104.99	57.17	152.81	364	270.59	457.42	220.49	176.55	264.42	215.9	154.44	277.36	289.29	238.23	340.35	226.4	183.11	269.7	OK	289.29	226.4	-0.24	1.88	0.05	no
uc007bba.1	1110034B05Rik	chr1:57445087-57473397	20.11	18.58	21.63	3e-19	0	36.05	64.4	16.61	112.19	0.000172	0	0.14	2.8e-17	0	33.31	10.47	0	49.92	0.02	0	1.86	FAIL	0	0	0	0	1	no
uc007baz.1	1110034B05Rik	chr1:57445087-57473397	8.09	7.12	9.06	292.67	243.77	341.57	205.64	140.82	270.46	40.24	30.46	50.02	2.98e-16	0	45.18	340.67	287.15	394.18	66.12	40.18	92.06	FAIL	0	0	0	0	1	no
TCONS_00010639	1110034B05Rik_j1	chr1:57445087-57473397	9.5e-09	0	3.32e-05	49.32	8.1	90.54	3.88e-24	0	54.64	61.57	49.46	73.67	3.55e-20	0	38.09	17.13	0	62.24	3.98	0	11.63	FAIL	0	0	0	0	1	no
TCONS_00180021	1110034B05Rik_j2	chr1:57445087-57473397	8.69	7.69	9.69	0.00304	0	61.35	380.24	298.91	461.57	79.09	65.41	92.77	151.47	94.77	208.17	195.04	127.89	262.18	104.25	66.41	142.08	FAIL	0	0	0	0	1	no
uc008mne.1	1110034G24Rik	chr2:132512683-132576790	4.47	0	55.45	177.13	0	398.62	0.53	0	49.52	34.62	0	204.3	207.91	0	551.84	110.5	0	232.55	11.53	0	80.61	NOTEST	110.5	11.53	-2.25	0.74	0.45	no
TCONS_00226032	1110034G24Rik_j1	chr2:132512683-132576790	9.96	0	43.35	1.01	0	26.55	12.88	0	58.15	100.82	1.81	199.83	3.84e-09	0	0.000719	8.77	0	54.24	41.66	0	86.68	NOTEST	8.77	41.66	1.55	-0.58	0.55	no
uc007lla.1	1110036O03Rik	chr11:100269949-100276179	683.85	381.73	985.96	336.98	183.9	490.06	471.19	223.17	719.2	126.78	59.08	194.49	251.54	134.47	368.6	513.56	361.97	665.15	178.13	106.05	250.2	OK	513.56	178.13	-1.05	4.22	2.35e-05	yes
TCONS_02614136	1110036O03Rik_j1	chr11:100269949-100276179	1086.37	765.65	1407.08	616	440.13	791.87	769.77	505.13	1034.41	510.91	425.46	596.35	693.25	555.34	831.16	832.82	661.93	1003.73	596.42	506.74	686.1	OK	832.82	596.42	-0.33	2.62	0.00867	yes
TCONS_02582975	1110036O03Rik_j2	chr11:100269949-100276179	151.08	0	313.84	2.71	0	25.86	98.57	0	214.84	1.32	0	13.14	2.25	0	21.33	60.13	0	121.39	0.65	0	7.54	OK	60.13	0.65	-4.52	0.85	0.39	no
uc008rzo.1	1110037F02Rik	chr4:11413151-11477032	334.63	225.11	444.14	319.07	148.51	489.62	448.17	313.03	583.31	295.64	198.61	392.68	419.52	264.75	574.29	369.38	274.58	464.17	371.2	290.95	451.46	OK	369.38	371.2	0.00493	-0.02	0.97	no
uc008rzq.1	1110037F02Rik	chr4:11413151-11477032	659.08	571.04	747.12	1426.13	1036.62	1815.63	867.03	395.12	1338.95	369.43	3.48	735.38	1012.85	464.69	1561.01	957.71	694.02	1221.41	606.88	255.7	958.06	OK	957.71	606.88	-0.45	1.42	0.15	no
TCONS_00535968	1110037F02Rik_j1	chr4:11413151-11477032	839.33	751.29	927.36	83.14	0	378.19	328.13	0	720.12	120.88	0	424.67	527.97	40.08	1015.86	445.15	190.35	699.95	310.75	0	633.54	OK	445.15	310.75	-0.35	0.6	0.54	no
TCONS_00535967	1110037F02Rik_j2	chr4:11413151-11477032	117.78	28.82	206.74	47.86	0	193.65	100.59	0	247.79	354.8	134.06	575.54	91.3	0	347.36	76.89	1.1	152.69	252.52	33.54	471.49	OK	76.89	252.52	1.18	-1.81	0.07	no
uc007fqk.1	1110038D17Rik	chr10:74969197-74980696	411.05	89.53	732.56	210.12	0	579.64	357.36	53.35	661.37	268.64	56.08	481.2	412.67	140.05	685.28	367.84	156.48	579.21	261.17	92.23	430.1	OK	367.84	261.17	-0.34	0.79	0.42	no
TCONS_01628374	1110038D17Rik_j1	chr10:74969197-74980696	82.98	0	193.6	183.72	37.55	329.9	2.52	0	30.82	125.41	33.96	216.86	101.47	3.4	199.54	0.28	0	6.29	116.89	50.09	183.69	OK	0.28	116.89	6.02	-0.56	0.57	no
TCONS_01608343	1110038D17Rik_j2	chr10:74969197-74980696	158.03	9.24	306.82	84.74	0	285.43	34.57	0	158.33	5.54	0	41.84	11.79	0	76.3	88.03	1.83	174.23	5.08	0	33.01	OK	88.03	5.08	-2.85	1.02	0.3	no
uc007wmv.1	1110038F14Rik	chr15:76778936-76781308	440.39	215.7	665.09	302.97	127.9	478.05	145.97	19.98	271.97	145.92	49.23	242.61	205.37	61.93	348.8	305.67	185.23	426.1	162.65	80.31	244.99	OK	305.67	162.65	-0.63	1.96	0.04	no
uc007wmw.1	1110038F14Rik	chr15:76778936-76781308	991.01	688.91	1293.1	912.61	660.92	1164.3	1152.53	908.46	1396.59	956.68	786.06	1127.3	1714.92	1448.55	1981.29	994.06	806.72	1181.41	1285.37	1125.88	1444.86	OK	994.06	1285.37	0.25	-2.27	0.02	no
TCONS_02134179	1110038F14Rik_j1	chr15:76778936-76781308	1310.68	929.69	1691.66	1064.87	722.09	1407.64	979.29	611.1	1347.47	369.5	138.62	600.38	1045.76	666.83	1424.69	1129.57	905.53	1353.6	654.65	447.16	862.14	OK	1129.57	654.65	-0.54	2.91	0.00352	yes
uc008wwb.1	1110039B18Rik	chr5:31170966-31180853	178.97	152.21	205.73	236.9	159.76	314.04	322.69	228.73	416.65	333.93	218.98	448.89	594	545.4	642.61	281.98	238.51	325.46	502.81	404.91	600.7	OK	281.98	502.81	0.57	-4.65	3.2e-06	yes
uc008wwa.1	1110039B18Rik	chr5:31170966-31180853	2992.89	2883.47	3102.3	3169.2	2987.69	3350.7	2873.58	2615.93	3131.22	1553.4	1355.05	1751.74	1519.85	1442.05	1597.65	3221.48	3079.32	3363.64	1830.35	1630.43	2030.27	OK	3221.48	1830.35	-0.56	9.59	0	yes
TCONS_00714205	1110039B18Rik_j1	chr5:31170966-31180853	801.37	744.74	858	466.01	358.59	573.43	59.65	0	218.02	23.7	0	101.08	851.17	793.05	909.29	198.72	129.98	267.46	77.72	0	211.21	OK	198.72	77.72	-0.93	1.07	0.28	no
TCONS_00734087	1110039B18Rik_j2	chr5:31170966-31180853	53.63	38.98	68.29	5.73	0	51.71	26.54	0	115.98	201.21	79.59	322.82	130.75	107.35	154.16	2.7	0	22.87	111.82	23.13	200.51	OK	2.7	111.82	3.72	-0.99	0.32	no
uc008vho.1	1110049F12Rik	chr4:135531504-135543139	12050.4	11830.9	12270	10112.3	9911.2	10313.4	8503.24	8318.81	8687.66	1571.45	1486.7	1656.2	2899.96	2784.96	3014.95	10171	9969.25	10372.8	2115.51	2021.86	2209.16	OK	10171	2115.51	-1.57	64.73	0	yes
uc008kvs.1	1110051M20Rik	chr2:91106690-91284834	0.00205	0	98.33	55.48	0	156.17	1.53e-119	0	101.29	1.12	0	5.32	111.55	52.43	170.66	28.83	0	129.41	9.62	0	64.78	FAIL	0	0	0	0	1	no
uc008kvt.1	1110051M20Rik	chr2:91106690-91284834	6052.92	5935.09	6170.75	6341.44	6220.79	6462.1	5445.91	5324.53	5567.29	1342.04	1298.77	1385.31	2431.9	2361.07	2502.74	5956.12	5835.59	6076.65	1864.32	1798.23	1930.42	FAIL	0	0	0	0	1	no
uc008tad.1	1110054O05Rik	chr4:59782479-59796717	322.03	76.64	567.42	367.18	110.16	624.2	274.01	0	571.89	470.92	256.76	685.08	549.75	303	796.49	243.57	116.81	370.33	471.23	296.73	645.73	OK	243.57	471.23	0.65	-2.06	0.03	no
uc008tac.1	1110054O05Rik	chr4:59782479-59796717	718.18	485.24	951.11	722.19	484.44	959.94	411.25	117.49	705.01	144.01	0	340.82	404.96	163.89	646.04	672.21	535.33	809.08	281.22	115.79	446.66	OK	672.21	281.22	-0.87	2.79	0.00512	yes
TCONS_00556302	1110054O05Rik_j1	chr4:59782479-59796717	3.88	0	28.16	5.05	0	38.48	72.86	1.83	143.89	12	0	65.42	5.58	0	39.93	25.29	1.7	48.89	3.87	0	24.56	OK	25.29	3.87	-1.87	0.69	0.48	no
uc007mzh.1	1110057K04Rik	chr12:8214940-8292560	2772.75	2031.25	3514.25	2430.54	1848.53	3012.54	2176.29	1430.03	2922.55	787.17	576.63	997.71	725.38	410.8	1039.97	2424.28	2034.82	2813.73	843.61	689.26	997.96	OK	2424.28	843.61	-1.05	8.67	0	yes
TCONS_01743774	1110057K04Rik_j1	chr12:8214940-8292560	377.98	199.35	556.62	121.72	34.63	208.81	200.17	65.89	334.44	74.47	25.27	123.68	188.47	93.75	283.19	221.49	137.59	305.39	128.16	86.59	169.72	OK	221.49	128.16	-0.54	2.19	0.02	no
TCONS_01774197	1110057K04Rik_j2	chr12:8214940-8292560	80.1	0	398.94	25.13	0	170.23	113.69	0	533.08	27.88	0	119.72	300.4	29.1	571.7	15.6	0	107.37	93.63	0	210.32	OK	15.6	93.63	1.79	-0.59	0.55	no
TCONS_01782007	1110057K04Rik_j3	chr12:8214940-8292560	428.48	0	1090.71	746.65	131.79	1361.53	298.97	0	787.73	72.74	3.07	142.4	266.27	0	542.97	493.48	85.44	901.52	95.1	3.13	187.07	OK	493.48	95.1	-1.64	2.58	0.00965	yes
TCONS_01743775	1110057K04Rik_j4	chr12:8214940-8292560	110.68	0	244.27	68.93	0	147.29	77.6	0.41	154.78	0.92	0	8.47	40.23	4.97	75.5	68.06	21.84	114.29	15.46	0.41	30.51	OK	68.06	15.46	-1.48	2.49	0.01	no
uc007amj.1	1110058L19Rik	chr1:24002791-24012483	4093.25	3146.46	5040.04	3314.48	2433.75	4195.21	2426.66	1711.94	3141.38	350	129.88	570.12	1191.86	839.32	1544.39	3256.92	2750.96	3762.88	729.69	476.42	982.95	OK	3256.92	729.69	-1.49	7.86	3.55e-15	yes
TCONS_00066122	1110058L19Rik_j1	chr1:24002791-24012483	823.02	0	1873.06	921.14	0	1898.92	1134.68	340.63	1928.72	380.15	134.59	625.7	186.05	0	573.39	983.54	429.07	1538.01	294.95	16.28	573.62	OK	983.54	294.95	-1.2	2.18	0.02	no
TCONS_02505974	1110059E24Rik_j1	chr19:21671806-21727318	1.75e-07	0	0.000944	179.02	152.68	205.36	222.74	193.76	251.73	94.63	5.05	184.2	100.97	40.94	160.99	115.36	64.33	166.38	100.79	32.95	168.64	OK	115.36	100.79	-0.13	0.33	0.73	no
uc009sfj.1	1110059G10Rik	chr9:122856601-122860104	1632.19	1551.39	1712.99	1981.83	1892.8	2070.87	1546.54	1467.89	1625.19	432.54	390.94	474.13	954.48	892.69	1016.27	1721.27	1638.3	1804.25	669.96	618.19	721.73	NOTEST	1721.27	669.96	-0.94	20.72	0	no
TCONS_00190816	1110059H15Rik_j1	chr2:69735084-69862921	2.49e-08	0	139.45	72.96	0	477.61	2.83	0	53.62	0.000991	0	0.88	2.76e-07	0	0.000968	151.77	0	335.37	2.36e-07	0	0.000895	OK	151.77	2.36e-07	-20.28	0.01	0.99	no
TCONS_00378878	1110059H15Rik_j2	chr2:69735084-69862921	495.73	352.96	638.51	42.7	0	279.6	1007.8	779.33	1236.25	0.000634	0	0.56	2.89e-07	0	0.000991	547.83	390.9	704.76	2.48e-07	0	0.000918	OK	547.83	2.48e-07	-21.51	0.01	0.99	no
TCONS_00200488	1110059H15Rik_j3	chr2:69735084-69862921	1515.05	1373.79	1656.31	2046.08	1805.09	2287.08	2387.71	2153.78	2621.64	0.00155	0	1.37	375.39	339.71	411.07	1986.81	1808.98	2164.65	285.04	253.96	316.12	OK	1986.81	285.04	-1.94	27.52	0	yes
TCONS_00200487	1110059H15Rik_j4	chr2:69735084-69862921	164.17	22.77	305.57	402.86	318.27	487.45	78.28	0	229.8	380.05	343.57	416.53	941.62	885.11	998.13	248.3	109.11	387.49	463.61	423.97	503.25	OK	248.3	463.61	0.62	-2.2	0.02	no
TCONS_00223673	1110059H15Rik_j5	chr2:69735084-69862921	3809.11	3653.39	3964.84	2797.35	2617.11	2977.6	3641.89	3307.19	3976.59	911.86	855.39	968.33	963.99	906.81	1021.17	3551.97	3157.67	3946.28	1275.64	1209.89	1341.39	OK	3551.97	1275.64	-1.02	16.73	0	yes
TCONS_00223672	1110059H15Rik_j6	chr2:69735084-69862921	0.06	0	157.97	234.93	101.67	368.19	159.79	54.05	265.53	353.44	318.28	388.6	1366.47	1298.39	1434.54	53.01	0	145.86	773.4	722.21	824.6	OK	53.01	773.4	2.68	-3.05	0.00223	yes
uc007ifc.1	1110064P04Rik	chr11:23206891-23397957	144.09	106.08	182.09	0.06	0	34.36	180.35	140.23	220.47	205.61	170.32	240.9	9.73e-24	0	54.12	105.61	68.32	142.91	123.82	79.69	167.96	FAIL	0	0	0	0	1	no
TCONS_02611942	1110064P04Rik_j1	chr11:23206891-23397957	50.26	20.51	80	110.07	83.22	136.92	84.13	52.73	115.53	176.61	148.99	204.23	294.49	252.13	336.85	80.33	51.14	109.52	229.47	194.93	264.01	FAIL	0	0	0	0	1	no
TCONS_02589738	1110064P04Rik_j2	chr11:23206891-23397957	2.83e-22	0	37.24	433.86	400.25	467.47	0.47	0	39.78	0.93	0	35.51	5.48e-43	0	53.03	151.54	114.99	188.09	2.44e-12	0	43.24	FAIL	0	0	0	0	1	no
uc007idj.1	1110067D22Rik	chr11:20723556-20731087	32.69	0	142.09	141.92	0	285.85	23.82	0	148.61	115.97	0	265.18	635.27	584.81	685.72	302.99	128.53	477.45	270.22	237.25	303.2	OK	302.99	270.22	-0.11	0.38	0.69	no
TCONS_02599631	1110067D22Rik_j1	chr11:20723556-20731087	1766.34	1530.2	2002.48	1447.9	0	4173.56	363.35	60.76	665.94	0.11	0	0.89	163.51	137.93	189.09	165.61	0	332.41	0.00449	0	1.93	OK	165.61	0.00449	-10.51	0.04	0.96	no
uc008gnm.1	1110067I12Rik	chr19:8925231-8928095	54.09	9.61	98.58	90.27	31.02	149.52	32.88	0	69.88	59.41	36.77	82.05	51.38	22.81	79.95	57.37	25.72	89.03	18.85	3.18	34.51	NOTEST	57.37	18.85	-1.11	2.23	0.02	no
uc008gnn.1	1110067I12Rik	chr19:8925231-8928095	597.61	349.22	846	286.16	101.44	470.88	0	0	0	0	0	0	0	0	0	302	196.56	407.45	24.38	0	61.71	NOTEST	302	24.38	-2.51	3.2	0.00135	no
uc007ust.1	1190002H23Rik	chr14:79688421-79701538	2568.4	2227.94	2908.87	1074.95	917.85	1232.05	1478.37	1183.68	1773.05	234.48	150.56	318.4	495.87	362.08	629.65	1735.94	1577.53	1894.36	367.47	307.84	427.1	NOTEST	1735.94	367.47	-1.55	16.68	0	no
uc009rax.1	1190002N15Rik	chr9:94418301-94438345	107.75	0	316.85	372.92	206.56	539.29	567.46	387.58	747.34	1854.29	1653.2	2055.39	2872.4	2580.6	3164.2	427.09	313.07	541.11	2301.45	2112.57	2490.32	OK	427.09	2301.45	1.68	-12.06	0	yes
uc007cyv.1	1190005F20Rik	chr1:153275752-153305233	3373.59	3236.95	3510.23	3255.73	3034.73	3476.73	2596.74	2435.21	2758.28	1108.92	1024.3	1193.54	1726.64	1611.08	1842.2	3072.81	2943.96	3201.66	1405.76	1317.58	1493.94	OK	3072.81	1405.76	-0.78	20.72	0	yes
TCONS_00179108	1190005F20Rik_j1	chr1:153275752-153305233	2.24	0	26.09	209.3	37.48	381.12	83.47	0	180.96	60.95	11.95	109.96	96.58	23.27	169.88	75.03	17.41	132.65	68.74	20.65	116.83	OK	75.03	68.74	-0.08	0.16	0.86	no
TCONS_01339843	1190005I06Rik_j1	chr8:123132532-123152515	11.6	0	137.97	0	0	0	174.39	0	398.17	307.74	0	634.73	218.27	0	488.12	4.63	0	77.48	188.36	32.43	344.3	NOTEST	4.63	188.36	3.7	-0.47	0.63	no
uc007zyx.1	1190017O12Rik	chr16:92301553-92313255	2421.3	2129.08	2713.52	1816.33	1472.48	2160.18	685.37	276.28	1094.46	1346.44	1107.89	1584.98	3591.84	3045.84	4137.84	1583.24	1280.05	1886.42	2417.34	2114.74	2719.93	OK	1583.24	2417.34	0.42	-3.69	0.000216	yes
TCONS_02212918	1190017O12Rik_j1	chr16:92301553-92313255	61.52	0	348.88	87.52	0	435.4	614.81	188.82	1040.81	230.09	0	468.72	550.9	0	1108.37	311.93	4.81	619.05	354.29	53.5	655.08	OK	311.93	354.29	0.12	-0.19	0.84	no
uc007grj.1	1200002N14Rik	chr10:87785548-87819818	88.11	23.78	152.45	2e-10	0	2.83e-05	73.23	23.2	123.27	20.12	0	42.36	42.33	20.69	63.97	30.07	4.72	55.42	14.6	0	31.04	NOTEST	30.07	14.6	-0.72	1.02	0.3	no
uc007nvg.1	1200003C05Rik	chr12:73186776-73202443	1597.08	1455.16	1739.01	1538.73	846.66	2230.79	796.64	0	1644.91	85.99	69.76	102.23	1590.19	1136.55	2043.83	1468.25	1068.32	1868.18	1066.56	821.55	1311.57	OK	1468.25	1066.56	-0.31	1.79	0.07	no
uc007nvf.1	1200003C05Rik	chr12:73186776-73202443	3441.16	3299.96	3582.37	3009.83	2333.78	3685.88	2873.82	2137.74	3609.89	851.75	801.38	902.13	836.74	403.02	1270.45	2986.29	2578.32	3394.25	616.55	392.29	840.81	OK	2986.29	616.55	-1.57	8.12	4.44e-16	yes
TCONS_01754583	1200003C05Rik_j1	chr12:73186776-73202443	0.00218	0	142.78	290.94	78.1	503.78	582.87	152.65	1013.1	2.31e-07	0	0.000828	5.66	0	32.13	262.5	145.31	379.7	1.5	0	12.62	OK	262.5	1.5	-5.16	1.39	0.16	no
uc009lxm.1	1200003I07Rik	chr8:72078676-72240788	96.45	0	214.33	211.21	184.88	237.54	297.97	265.11	330.83	6.99e-05	0	0.07	1.13e-17	0	81.94	0.00291	0	1.35	238.27	210.5	266.03	OK	0.00291	238.27	11.31	-0.04	0.96	no
uc009lxl.1	1200003I07Rik	chr8:72078676-72240788	76.25	0	266.68	1.31e-07	0	0.000656	6.67e-08	0	0.000492	117.94	97.97	137.91	6.92e-36	0	81.28	463.31	413.45	513.18	1.53e-07	0	0.00147	OK	463.31	1.53e-07	-21.83	0.00453	0.99	no
TCONS_01258888	1200003I07Rik_j1	chr8:72078676-72240788	40.91	0	155.06	13.61	6.92	20.29	0.16	0	0.92	1.29e-07	0	0.000665	4.49e-15	0	92.21	26.16	17.05	35.27	26.13	17.01	35.26	OK	26.16	26.13	-0.00103	0.00418	0.99	no
TCONS_01219354	1200003I07Rik_j1	chr8:72078676-72240788	661.16	192.32	1130.01	1.77e-07	0	0.000762	9.01e-08	0	0.000572	2.12e-05	0	0.03	152.64	58.17	247.12	63.44	48.6	78.29	346.62	313.21	380.03	OK	63.44	346.62	1.69	-13.42	0	yes
TCONS_01339245	1200003I07Rik_j1	chr8:72078676-72240788	203.89	139.84	267.93	351.02	317.08	384.97	238.9	209.48	268.33	180.62	155.91	205.33	544.74	419.08	670.4	327.4	295.2	359.6	259.55	230.85	288.24	OK	327.4	259.55	-0.23	3.13	0.0017	yes
TCONS_01227610	1200003I07Rik_j10	chr8:72078676-72240788	0.82	0	8.1	1.99e-07	0	0.000808	42.49	30.08	54.9	25.17	15.95	34.4	4.2e-30	0	100.11	46.25	33.78	58.72	9.95	4.32	15.57	OK	46.25	9.95	-1.53	4.9	9.21e-07	yes
TCONS_01227612	1200003I07Rik_j11	chr8:72078676-72240788	119.11	0	295.12	488.68	448.63	528.72	163.55	139.21	187.9	0.000219	0	0.23	8.77e-42	0	97.96	0.06	0	2.86	433.63	396.54	470.71	OK	0.06	433.63	8.76	-0.42	0.67	no
TCONS_01227616	1200003I07Rik_j12	chr8:72078676-72240788	1.98	0	17.32	1.94e-07	0	0.000799	23.81	14.52	33.09	137.71	116.13	159.29	281.02	182.02	380.02	19.59	11.37	27.82	206.41	180.82	232	OK	19.59	206.41	2.35	-10.76	0	yes
TCONS_01227613	1200003I07Rik_j2	chr8:72078676-72240788	43.1	0	309.29	96.94	79.1	114.78	484.99	443.07	526.92	193.42	167.85	218.99	0.000859	0	99.11	0.92	0	34.41	2.25e-07	0	0.000946	OK	0.92	2.25e-07	-15.23	0.00725	0.99	no
TCONS_01339246	1200003I07Rik_j2	chr8:72078676-72240788	19.46	0	65.92	2.77e-07	0	0.000955	1.41e-07	0	0.000715	5.75e-05	0	0.06	5.01e-08	0	118.28	30.07	19.2	40.94	3.2e-07	0	0.00101	OK	30.07	3.2e-07	-18.35	0.01	0.99	no
TCONS_01206162	1200003I07Rik_j3	chr8:72078676-72240788	40.25	0	97.93	88.98	71.89	106.07	3.5	0	7.07	90.98	73.44	108.52	5.04e-38	0	95.61	0.08	0	3.26	38.06	27.01	49.1	OK	0.08	38.06	6.08	-0.33	0.73	no
TCONS_01206161	1200003I07Rik_j4	chr8:72078676-72240788	10.85	0	33.29	1.82e-07	0	0.000773	132.98	111.03	154.93	224.2	196.67	251.74	6.42e-14	0	95.8	25.56	16.52	34.6	2.88e-07	0	0.00637	OK	25.56	2.88e-07	-18.3	0.00166	0.99	no
TCONS_01212237	1200003I07Rik_j5	chr8:72078676-72240788	20.97	0	46.45	24.56	15.58	33.54	0.53	0	1.91	20.38	12.08	28.68	22.01	0	112.71	3.6	0.2	7	20.59	12.51	28.67	OK	3.6	20.59	1.74	-3.41	0.000642	yes
TCONS_01212238	1200003I07Rik_j6	chr8:72078676-72240788	37.4	0	268.03	406.04	369.53	442.55	407.12	368.72	445.53	0.000514	0	0.55	1.68e-19	0	97.05	0.4	0	14.85	2.17e-07	0	0.00135	OK	0.4	2.17e-07	-14.42	0.00462	0.99	no
TCONS_01219353	1200003I07Rik_j7	chr8:72078676-72240788	1.81	0	16.01	76.73	60.86	92.61	9.14e-08	0	0.0007	130.78	109.75	151.81	0.04	0	94	37	25.87	48.12	1.38	0	4.95	OK	37	1.38	-3.28	2.53	0.01	no
TCONS_01245950	1200003I07Rik_j8	chr8:72078676-72240788	353.66	67.33	639.98	1.95e-07	0	0.0008	9.92e-08	0	0.000603	84.98	68.03	101.93	254.3	155.18	353.41	648.37	584.42	712.32	2.26e-07	0	0.00145	OK	648.37	2.26e-07	-21.77	0.0068	0.99	no
TCONS_01227609	1200003I07Rik_j9	chr8:72078676-72240788	68.43	22	114.86	2.03e-07	0	0.000817	37.13	25.53	48.73	63.71	49.03	78.39	37.31	0	138.52	13.84	6.65	21.02	110.08	91.28	128.88	OK	13.84	110.08	2.07	-7.59	3.18e-14	yes
uc008gfn.1	1200004M23Rik	chr19:5842306-5875227	6294.24	6131.42	6457.06	2863.58	2762.42	2964.73	1567.6	1096.02	2039.17	475.49	452.81	498.17	865.04	773.05	957.04	3531.32	2965.89	4096.74	665.72	630.73	700.7	OK	3531.32	665.72	-1.66	19.8	0	yes
TCONS_02523621	1200004M23Rik_j1	chr19:5842306-5875227	93.47	61.77	125.17	1.62	0	104.61	2258.03	1954.73	2561.32	0.02	0	0.82	91.92	74.27	109.57	1069.88	771.56	1368.2	77.07	64.87	89.27	OK	1069.88	77.07	-2.63	16.4	0	yes
TCONS_02572646	1200004M23Rik_j2	chr19:5842306-5875227	320.23	234.23	406.22	1487.8	1386.09	1589.51	1425.12	900.14	1950.09	165.4	151.95	178.85	48.46	0	120.49	1188.44	692.51	1684.35	111.6	83.97	139.23	OK	1188.44	111.6	-2.36	9.75	0	yes
uc007gtm.1	1200009F10Rik	chr10:90545753-90565903	111.31	0	385.03	687.83	204.34	1171.32	447.78	0	937.51	41.25	0	118.62	40.42	0	163.39	181.78	0	418.54	34.24	0	110.22	OK	181.78	34.24	-1.66	1.29	0.19	no
uc007gtl.1	1200009F10Rik	chr10:90545753-90565903	849.16	652.69	1045.64	415.97	292.15	539.8	662.16	458.18	866.15	102.84	33.29	172.4	269.55	152.35	386.76	674.6	537.07	812.14	190.8	121.18	260.43	OK	674.6	190.8	-1.26	6.04	1.52e-09	yes
TCONS_01606891	1200009F10Rik_j1	chr10:90545753-90565903	581.18	178.9	983.47	5.48	0	71.05	135.97	0	465.07	4.29	0	28.06	22.96	0	117.14	227.28	37.56	417.01	3.31	0	22.73	OK	227.28	3.31	-4.22	1.42	0.15	no
TCONS_01745352	1200009I06Rik_j1	chr12:112655704-112660336	0	0	0	0	0	0	0	0	0	0	0	0	0	0	0	0	0	0	0	0	0	NOTEST	0	0	0	0	1	no
uc007urd.1	1200011I18Rik	chr14:76486057-76510621	23.97	6.6	41.33	3.7	0	36.81	1.94e-17	0	69.76	1.62e-10	0	2.55e-05	16.56	6.13	26.98	28.67	1.83	55.5	8	2.02	13.99	OK	28.67	8	-1.27	2.12	0.03	no
uc007ktg.1	1200011M11Rik	chr11:86891315-86900250	2018.96	1839.38	2198.54	1885.88	1726.35	2045.42	1134.39	808.1	1460.67	449.84	155.39	744.29	889.97	520.75	1259.19	1682.8	1525.28	1840.33	668.23	421.99	914.46	OK	1682.8	668.23	-0.92	4.85	1.18e-06	yes
TCONS_02600713	1200011M11Rik_j1	chr11:86891315-86900250	27.22	0	183.51	22.86	0	157.41	335.34	13.06	657.62	322.97	28.53	617.42	498.51	130.35	866.68	126.41	0	263.13	370.41	125.9	614.91	OK	126.41	370.41	1.07	-1.69	0.08	no
uc008zzy.1	1200011O22Rik	chr5:136598914-136646576	1.17e-41	0	83.39	1.24	1.02	1.47	6.2e-94	0	113.65	3.27e-73	0	113.7	1.95e-59	0	132.11	19.12	7.41	30.83	7.8e-45	0	121.06	FAIL	0	0	0	0	1	no
TCONS_00718150	1200011O22Rik_j1	chr5:136598914-136646576	10.5	0	85.68	1.75	1.49	2.01	38.8	0	141.26	30.15	0	132.65	4.71e-27	0	119.09	33.22	9.09	57.35	9.72e-10	0	109.13	FAIL	0	0	0	0	1	no
TCONS_00710637	1200011O22Rik_j2	chr5:136598914-136646576	64.19	0	149.53	7.07e-09	0	1.67e-05	3.95e-68	0	116.31	9.86e-54	0	116.36	3.88e-43	0	135.2	21.87	0	45.28	6.79e-33	0	123.9	FAIL	0	0	0	0	1	no
TCONS_00710638	1200011O22Rik_j3	chr5:136598914-136646576	249.26	137.08	361.44	1.28	1.05	1.5	6.94e-149	0	152.88	1.36e-61	0	152.95	2.59e-17	0	177.71	52.78	29.06	76.5	6.67e-24	0	162.85	FAIL	0	0	0	0	1	no
uc007xyw.1	1200013P24Rik	chr16:3884641-3941153	2341.49	2205.35	2477.63	1730.91	1595.16	1866.66	1585.57	1463.39	1707.74	869.27	803.93	934.61	1485.27	1373.81	1596.74	1861.77	1731.75	1991.78	1380.1	1254.76	1505.44	FAIL	0	0	0	0	1	no
uc007xyy.1	1200013P24Rik	chr16:3884641-3941153	2879.93	2695.78	3064.08	3616.57	3432.95	3800.19	2277.76	2112.5	2443.02	2092.08	1901.65	2282.52	3855.17	3642.8	4067.53	2905.23	2729.37	3081.09	2847.29	2677.75	3016.82	FAIL	0	0	0	0	1	no
TCONS_02211753	1200013P24Rik_j1	chr16:3884641-3941153	2.36e-13	0	138.13	1.89e-24	0	137.74	218.83	94.86	342.8	0.55	0	16.33	84.85	42.24	127.45	78.28	0	210.2	50.59	0	177.77	FAIL	0	0	0	0	1	no
TCONS_02216306	1200013P24Rik_j2	chr16:3884641-3941153	243.28	108.41	378.15	0.00381	0	134.48	295.34	174.31	416.38	191.33	0	450.7	26.03	0	226.17	94.49	0	223.29	368.07	243.91	492.24	FAIL	0	0	0	0	1	no
TCONS_02228231	1200013P24Rik_j3	chr16:3884641-3941153	3.38e-15	0	137.85	6.83e-34	0	137.46	2.19e-05	0	123.71	0.6	0	8.3	1.02	0	19.32	2.81e-09	0	131.65	1.79e-07	0	126.91	FAIL	0	0	0	0	1	no
TCONS_02206641	1200013P24Rik_j4	chr16:3884641-3941153	0.009	0	136.27	646.74	510.87	782.61	0.0016	0	122.28	184.69	119.61	249.77	491.84	364.11	619.57	280.21	150.08	410.34	78.41	0	203.86	FAIL	0	0	0	0	1	no
TCONS_02289995	1200013P24Rik_j5	chr16:3884641-3941153	1.96e-07	0	142.17	1.37e-06	0	141.76	3.66e-06	0	127.58	78.19	58.02	98.36	22.76	3.49	42.03	1.05e-07	0	135.77	21.3	0	152.19	FAIL	0	0	0	0	1	no
uc007jzv.1	1200014J11Rik	chr11:72861406-72893777	1354.99	1281.29	1428.69	1169.53	1101.1	1237.95	1257.83	1186.89	1328.76	927.14	866.25	988.04	1678.61	1596.66	1760.55	1259.93	1188.93	1330.92	1241.69	1171.29	1312.08	OK	1259.93	1241.69	-0.01	0.36	0.71	no
uc007rmw.1	1200014M14Rik	chr13:97156626-97187145	614.27	522.17	706.36	1054.76	930.79	1178.73	653.77	579.82	727.71	309.15	253.5	364.79	721.52	646.63	796.41	726.95	669.5	784.39	489.1	424.21	554	FAIL	0	0	0	0	1	no
TCONS_01976444	1200014M14Rik_j1	chr13:97156626-97187145	145.42	62.9	227.93	3.28	0	34.2	58.67	0	132.23	29.01	0	84.35	4.11e-10	0	74.49	81.43	60.74	102.12	17.39	0	81.94	FAIL	0	0	0	0	1	no
TCONS_01877635	1200014M14Rik_j2	chr13:97156626-97187145	981.61	556.1	1407.13	829.71	520.24	1139.19	818.4	714.64	922.16	308.7	230.63	386.77	398.03	292.95	503.11	849.17	777.03	921.31	358.64	267.59	449.69	FAIL	0	0	0	0	1	no
TCONS_01877634	1200014M14Rik_j3	chr13:97156626-97187145	134.33	0	533.25	255.49	0	558.67	52.23	0	156.96	193.73	114.93	272.53	306.89	200.83	412.95	223.44	173.97	272.91	241.28	149.37	333.18	FAIL	0	0	0	0	1	no
uc008wbm.1	1200015A19Rik	chr4:153531335-153534792	17141.3	16328.4	17954.2	9849.04	9227.38	10470.7	14232.9	13459.7	15006.1	3240.16	2995.41	3484.9	5121.06	4755.53	5486.58	13721.8	13249.6	14194.1	4214.39	3967.39	4461.4	OK	13721.8	4214.39	-1.18	34.73	0	yes
TCONS_00541326	1200015A19Rik_j1	chr4:153531335-153534792	11141.5	10042.1	12240.9	12418.1	11544.4	13291.8	9559.25	8527.38	10591.1	2432.54	2104.5	2760.58	5465.62	4953.17	5978.07	11084.1	10473.9	11694.4	3849.46	3518.95	4179.96	OK	11084.1	3849.46	-1.05	20.73	0	yes
uc008lte.1	1200015F23Rik	chr2:118962719-118982699	2134.13	2005.04	2263.21	2132	1967.57	2296.43	1577.6	1472.99	1682.22	986.25	910.06	1062.44	1598.62	1486.38	1710.86	1941.31	1831.86	2050.76	1245.79	1167.62	1323.97	OK	1941.31	1245.79	-0.44	10.51	0	yes
TCONS_00229489	1200015F23Rik_j1	chr2:118962719-118982699	161.71	0	333.2	441.73	184.96	698.5	113.62	0	237.24	132.09	57.25	206.93	202.08	73.98	330.18	200.39	78.15	322.63	158.26	85.67	230.86	OK	200.39	158.26	-0.23	0.61	0.53	no
TCONS_01653471	1200015N20Rik_j1	chr10:69902094-70062004	68.41	56.59	80.23	99.69	73.77	125.61	44.64	35.61	53.66	64.1	53.2	75	100.91	83.2	118.61	36.71	28.97	44.45	80.33	35.73	124.92	FAIL	0	0	0	0	1	no
TCONS_01606187	1200015N20Rik_j2	chr10:69902094-70062004	695.9	658.21	733.6	0.00111	0	0.47	0.29	0	15.97	3.1e-07	0	0.000759	927.57	827.05	1028.09	257.04	236.56	277.52	48.73	3.78	93.67	FAIL	0	0	0	0	1	no
TCONS_01606186	1200015N20Rik_j3	chr10:69902094-70062004	0.000311	0	0.23	301.56	144.16	458.97	8.19	0	41.54	428.56	400.38	456.74	9.48	0	89.85	7.35	3.89	10.82	2.16e-10	0	44.97	FAIL	0	0	0	0	1	no
TCONS_01618631	1200015N20Rik_j4	chr10:69902094-70062004	3.58e-07	0	0.000855	102.34	43.76	160.91	261.09	228.42	293.77	153.68	136.81	170.56	0.77	0	5.57	42.18	33.89	50.48	3.82e-15	0	46.16	FAIL	0	0	0	0	1	no
TCONS_01612019	1200015N20Rik_j5	chr10:69902094-70062004	330.4	304.42	356.38	858.74	792.33	925.15	954.21	904.91	1003.52	663.86	628.79	698.93	457.59	418.01	497.17	700.64	666.83	734.45	647.38	601.57	693.2	FAIL	0	0	0	0	1	no
TCONS_00051715	1200016B10Rik_j1	chr1:153214850-153275572	14.07	0	39	0.24	0	8.44	4.62e-09	0	0.000277	0.02	0	2.94	1.79	0	4.44	30.72	19.94	41.5	104.14	55.44	152.84	FAIL	0	0	0	0	1	no
TCONS_00180758	1200016B10Rik_j2	chr1:153214850-153275572	1.88	0	23.57	83.04	54.06	112.02	15.13	7.36	22.91	0.01	0	1.99	1.14	0	3.26	37.95	26.29	49.61	92.38	8.17	176.59	FAIL	0	0	0	0	1	no
TCONS_00004557	1200016B10Rik_j3	chr1:153214850-153275572	159.73	97.25	222.22	88.71	45.24	132.18	1.29e-05	0	0.04	60.19	39.68	80.7	5.06	0.61	9.52	96.82	77.52	116.13	133.03	44.34	221.71	FAIL	0	0	0	0	1	no
uc007kca.1	1300001I01Rik	chr11:74463005-74484355	3622.79	3499.17	3746.42	1861.46	1760.08	1962.83	2843.8	2732.81	2954.79	424.62	376.88	472.36	906.42	840.66	972.18	2766.9	2654.44	2879.36	627.99	572.11	683.87	FAIL	0	0	0	0	1	no
TCONS_02632155	1300001I01Rik_j1	chr11:74463005-74484355	39.57	0	167.46	3.36e-12	0	104.87	66.26	0	181.08	9.36	0	58.74	213.74	145.71	281.76	35.63	0	151.97	124.33	66.52	182.14	FAIL	0	0	0	0	1	no
TCONS_02608624	1300001I01Rik_j2	chr11:74463005-74484355	67.04	0	190.34	61	0	162.11	228.87	118.17	339.57	232.96	185.34	280.57	141.8	76.21	207.38	120.23	8.06	232.4	194.18	138.45	249.91	FAIL	0	0	0	0	1	no
TCONS_02578805	1300001I01Rik_j3	chr11:74463005-74484355	292.26	167.1	417.42	226.99	124.36	329.63	2.71e-48	0	112.36	1.29e-63	0	48.33	3.24e-59	0	66.57	169.68	55.82	283.53	1.15e-45	0	56.57	FAIL	0	0	0	0	1	no
TCONS_02587540	1300001I01Rik_j4	chr11:74463005-74484355	0.05	0	123.75	0.02	0	101.46	0.08	0	111.13	0.13	0	47.89	2.42e-05	0	65.79	0.01	0	112.54	0.02	0	55.94	FAIL	0	0	0	0	1	no
TCONS_02647471	1300001I01Rik_j5	chr11:74463005-74484355	56.13	0	179.51	62.12	0	163.29	115.47	4.7	226.24	52.34	4.7	99.99	85.73	20.11	151.36	76.47	0	188.7	68.54	12.77	124.31	FAIL	0	0	0	0	1	no
TCONS_02739009	1300001I01Rik_j6	chr11:74463005-74484355	1059.28	934.39	1184.18	1417.17	1314.76	1519.59	1010.23	898.1	1122.36	92.57	44.34	140.8	0.48	0	66.91	1177.47	1063.85	1291.08	25.59	0	82.04	FAIL	0	0	0	0	1	no
uc008art.1	1300003B13Rik	chr17:21953793-22593658	6.29e-158	0	19.39	2.16e-91	0	28.86	6.27e-32	0	25.24	2.82e-11	0	17.87	1.61e-10	0	18.48	1.78e-29	0	24.38	7.92e-17	0	17.86	FAIL	0	0	0	0	1	no
TCONS_02332555	1300003B13Rik_j1	chr17:21953793-22593658	9.9e-143	0	19.16	2.06e-71	0	28.51	3.07e-13	0	24.93	1.65e-41	0	17.65	4.92e-13	0	18.26	4.79e-19	0	24.08	2.08e-36	0	17.65	FAIL	0	0	0	0	1	no
TCONS_02405666	1300003B13Rik_j2	chr17:21953793-22593658	18.34	0	37.12	24.7	0	52.63	29.07	4.64	53.5	6.61e-48	0	17.29	0.01	0	17.9	26.68	3.08	50.28	8.23	0	25.52	FAIL	0	0	0	0	1	no
TCONS_02302011	1300003B13Rik_j3	chr17:21953793-22593658	8.78e-188	0	18.82	57.99	29.98	86	4.75e-36	0	24.49	6.16e-60	0	17.34	19.51	1.57	37.45	20.77	0	44.44	1.29e-10	0	17.33	FAIL	0	0	0	0	1	no
TCONS_02309426	1300003B13Rik_j4	chr17:21953793-22593658	6.29e-12	0	20.96	213.09	181.9	244.29	356.86	329.58	384.14	3.77e-15	0	19.31	7.16e-09	0	19.97	183.32	156.97	209.67	1.32e-18	0	19.3	FAIL	0	0	0	0	1	no
TCONS_02316827	1300003B13Rik_j5	chr17:21953793-22593658	4.02e-21	0	21.23	1.76e-29	0	31.59	3.25e-17	0	27.62	294.04	274.48	313.6	229.94	209.71	250.17	1.45e-10	0	26.68	272.1	252.54	291.65	FAIL	0	0	0	0	1	no
TCONS_02316838	1300003B13Rik_j6	chr17:21953793-22593658	1.72968999988576e-314	0	43.93	4.77e-56	0	65.36	3.17e-45	0	57.16	130.87	90.4	171.34	7.25e-99	0	41.86	4.78e-37	0	55.21	12.03	0	52.49	FAIL	0	0	0	0	1	no
TCONS_02316839	1300003B13Rik_j7	chr17:21953793-22593658	4.06e-181	0	19.34	3.15e-120	0	28.77	2.2e-33	0	25.16	32.67	14.85	50.49	44.1	25.66	62.53	4.8e-34	0	24.31	39.82	22	57.63	FAIL	0	0	0	0	1	no
TCONS_02302014	1300003B13Rik_j8	chr17:21953793-22593658	73.13	53.47	92.79	369.14	339.9	398.39	120.86	95.28	146.44	107.16	89.05	125.27	47.83	29.1	66.56	187.49	162.78	212.2	135.65	117.54	153.75	FAIL	0	0	0	0	1	no
uc007kha.1	1300007F04Rik	chr11:77329393-77331831	0	0	0	0	0	0	0	0	0	0	0	0	0	0	0	0	0	0	0	0	0	NOTEST	0	0	0	0	1	no
TCONS_01984805	1300010F03Rik_j1	chr14:79248962-79602115	113.92	95.59	132.25	3.83e-07	0	0.01	1.09e-06	0	0.01	14.62	2.32	26.92	457.96	341.72	574.19	1.06e-06	0	83.82	32.17	25.16	39.18	FAIL	0	0	0	0	1	no
TCONS_02023143	1300010F03Rik_j1	chr14:79248962-79602115	741.58	694.81	788.34	538.4	497.78	579.03	1503.58	1235.76	1771.4	111.93	62.05	161.81	124.34	104.09	144.58	1065.92	822.39	1309.45	191.66	174.56	208.77	FAIL	0	0	0	0	1	no
TCONS_01984804	1300010F03Rik_j2	chr14:79248962-79602115	173.2	150.6	195.8	50.7	38.24	63.17	8.91	1.95	15.87	1.55e-05	0	0.04	14.07	0	116.27	56.53	0	140.35	8.2e-08	0	0.000354	FAIL	0	0	0	0	1	no
TCONS_02013479	1300010F03Rik_j3	chr14:79248962-79602115	0.000117	0	0.3	728.14	680.89	775.38	334.13	300.63	367.62	10.47	0	21.54	98.16	78.35	117.96	179.52	62.37	296.67	1.73e-07	0	0.000673	FAIL	0	0	0	0	1	no
TCONS_02013480	1300010F03Rik_j4	chr14:79248962-79602115	176.02	153.24	198.81	213.48	187.9	239.06	10.4	0	74.19	15.14	0	31.36	32.71	22.69	42.74	0.000598	0	135.21	19.69	14.2	25.17	FAIL	0	0	0	0	1	no
uc007lnj.1	1300010M03Rik	chr11:100948612-100981114	1463.95	1364.33	1563.58	1112.03	1064.12	1159.94	0.04	0	86.1	748.82	718.51	779.14	1772.47	1722.11	1822.83	930.44	866.56	994.31	1426.95	1373.62	1480.28	OK	930.44	1426.95	0.42	-10.94	0	yes
uc007lni.1	1300010M03Rik	chr11:100948612-100981114	2049.71	1953.33	2146.09	824.56	783.51	865.61	2716.99	2633.73	2800.25	703.63	673.63	733.64	944.85	908.08	981.61	1726.61	1647.68	1805.55	1219.85	1172.78	1266.92	OK	1726.61	1219.85	-0.34	11.61	0	yes
TCONS_02591223	1300010M03Rik_j1	chr11:100948612-100981114	0.18	0	97.2	280.66	256.63	304.69	1.34e-06	0	83.81	122.68	110.38	134.98	273.48	253.71	293.26	201.68	178.06	225.31	252.85	226	279.7	OK	201.68	252.85	0.22	-2.85	0.00424	yes
uc008zhh.1	1300012G16Rik	chr5:120929875-120953619	1.56	0	23.35	1.48	0	18.41	2.82	0	33.43	1.88	0	19.44	0.000734	0	82.26	0.23	0	2.49	0.3	0	5.58	OK	0.23	0.3	0.27	-0.02	0.97	no
TCONS_00760636	1300012G16Rik_j1	chr5:120929875-120953619	88.53	6.74	170.31	129.13	27.67	230.59	6.27	0	59.19	5.35	0	36.59	63.97	0	148.18	76.49	15.17	137.82	22.86	4.51	41.21	OK	76.49	22.86	-1.2	2.12	0.03	no
TCONS_00776669	1300012G16Rik_j2	chr5:120929875-120953619	2962.2	2310.7	3613.7	2651.2	2156.58	3145.82	2383.35	1779.16	2987.54	280.9	117.16	444.65	151.75	51.77	251.73	2485.56	2090.07	2881.05	320.29	164.13	476.44	OK	2485.56	320.29	-2.04	7.99	1.33e-15	yes
uc007qbi.1	1300014I06Rik	chr13:34719738-34744943	733.21	356.73	1109.7	616.01	442.97	789.05	236.01	0	600.85	477.3	403.1	551.5	217.49	0	554.07	463.19	245.82	680.55	359.86	273.46	446.27	OK	463.19	359.86	-0.25	0.95	0.33	no
TCONS_01861372	1300014I06Rik_j1	chr13:34719738-34744943	205.67	12.52	398.82	0.13	0	8.65	112.21	0	239.11	0.00292	0	2.33	3.06	0	33.68	109.42	13.17	205.66	0.00264	0	0.79	OK	109.42	0.00264	-10.63	0.07	0.94	no
TCONS_01871926	1300014I06Rik_j2	chr13:34719738-34744943	39.36	0	187.61	9.65	0	46.86	251.32	20.29	482.35	39.73	0	81.99	25.08	0	142.63	72.7	0	160.28	62.92	12.59	113.25	OK	72.7	62.92	-0.14	0.19	0.84	no
TCONS_01892377	1300014I06Rik_j3	chr13:34719738-34744943	65.29	0	142.72	22.71	0	45.67	95.88	0	193.58	19.45	0	85.85	208.14	73.28	343	66.69	9.17	124.22	83.45	28.75	138.16	OK	66.69	83.45	0.22	-0.41	0.67	no
TCONS_01902275	1300014I06Rik_j4	chr13:34719738-34744943	311.36	0	692.04	93.26	0	209.41	419.75	67.02	772.47	81.59	40.31	122.88	328.11	112.22	543.99	249	44.55	453.45	175.43	123.45	227.41	OK	249	175.43	-0.35	0.8	0.42	no
uc008bth.1	1300018I05Rik	chr17:29751769-29853950	3347.97	3204.71	3491.23	2298.71	2172.3	2425.12	2349.56	2264.11	2435.02	642.34	600.18	684.5	1101.55	1046.43	1156.67	2815.52	2680.92	2950.11	1060.24	962.91	1157.57	FAIL	0	0	0	0	1	no
TCONS_02333006	1300018I05Rik_j1	chr17:29751769-29853950	147.13	0	318.45	210.07	58.9	361.25	6.33e-06	0	0.05	213	186.13	239.88	466.45	430.58	502.32	158.6	0	319.56	471.68	355.29	588.07	FAIL	0	0	0	0	1	no
TCONS_02342950	1300018I05Rik_j2	chr17:29751769-29853950	122.9	0	257.12	103.21	0	221.64	144.02	122.87	165.18	15.04	8.24	21.84	15.84	9.23	22.45	131.5	5.4	257.6	15.73	0	106.92	FAIL	0	0	0	0	1	no
TCONS_02406065	1300018I05Rik_j3	chr17:29751769-29853950	5.71e-05	0	143.42	27.73	0	154.29	2.22e-05	0	0.09	33.43	22.9	43.96	116.29	98.38	134.2	0.01	0	134.76	0.000334	0	97.43	FAIL	0	0	0	0	1	no
uc009nuv.1	1300018I17Rik	chr8:125766210-125842764	844.92	796.48	893.35	737.36	700.24	774.47	651.96	607.43	696.49	642.11	598.14	686.09	1059.28	1008.53	1110.03	740.22	697.88	782.55	796.19	749.54	842.85	FAIL	0	0	0	0	1	no
TCONS_01228450	1300018I17Rik_j1	chr8:125766210-125842764	8.61e-44	0	76.57	4.33e-22	0	58.67	3.61e-30	0	70.39	249.75	180.23	319.28	247.56	167.32	327.8	4.49e-20	0	66.93	251.2	177.43	324.97	FAIL	0	0	0	0	1	no
TCONS_01228451	1300018I17Rik_j1	chr8:125766210-125842764	5e-144	0	41.9	0.78	0	32.89	11.66	0	50.19	6.54	0	44.59	12.22	0	56.13	8.32	0	44.95	24.11	0	64.48	FAIL	0	0	0	0	1	no
TCONS_01246870	1300018I17Rik_j2	chr8:125766210-125842764	6.84e-29	0	47.88	1.65e-25	0	36.68	4.59e-20	0	44.01	358.93	315.45	402.4	247.07	196.89	297.24	2.52e-13	0	41.85	293.97	247.84	340.09	FAIL	0	0	0	0	1	no
TCONS_01207151	1300018I17Rik_j3	chr8:125766210-125842764	354.22	304.69	403.75	118.19	80.24	156.14	7.96e-05	0	45.53	1.85e-53	0	44.96	1.13e-11	0	51.89	149.63	106.34	192.92	2.4e-58	0	47.71	FAIL	0	0	0	0	1	no
TCONS_01213011	1300018I17Rik_j4	chr8:125766210-125842764	0.02	0	48.33	178.74	141.73	215.76	422.26	377.85	466.67	38.01	0	81.87	500.45	449.84	551.07	171.44	129.22	213.67	249.07	202.53	295.61	FAIL	0	0	0	0	1	no
TCONS_01220119	1300018I17Rik_j5	chr8:125766210-125842764	60.62	12	109.23	3.86e-15	0	37.24	206.28	161.6	250.97	227.72	183.59	271.86	1.81e-13	0	50.93	104.17	61.68	146.66	123.76	76.93	170.59	FAIL	0	0	0	0	1	no
uc007xff.1	1300018J18Rik	chr15:88889141-88953588	927.81	880.65	974.97	3.75e-26	0	33.98	259.03	220.03	298.04	7.69e-10	0	39.8	76.09	26.85	125.33	288.85	249.46	328.24	2.25e-05	0	43.49	FAIL	0	0	0	0	1	no
TCONS_02134776	1300018J18Rik_j1	chr15:88889141-88953588	2.56e-258	0	34.59	6.46e-190	0	24.93	6.14e-151	0	28.61	7.35	0	36.55	11.72	0	47.84	3.22e-76	0	28.89	9.99	0	41.9	FAIL	0	0	0	0	1	no
TCONS_02114233	1300018J18Rik_j2	chr15:88889141-88953588	6.91e-19	0	42.95	0.000104	0	30.96	0.00147	0	35.52	90.55	54.29	126.8	4.26e-28	0	44.85	1.43e-07	0	35.87	27.67	0	67.3	FAIL	0	0	0	0	1	no
TCONS_02114234	1300018J18Rik_j3	chr15:88889141-88953588	4.64e-71	0	51.39	4.37e-57	0	37.03	8.23e-82	0	42.5	62.5	19.13	105.88	2.32e-75	0	53.65	1.96e-41	0	42.92	51.34	3.93	98.74	FAIL	0	0	0	0	1	no
TCONS_02195850	1300018J18Rik_j4	chr15:88889141-88953588	22.08	0	65.91	89.68	58.09	121.27	75.18	38.94	111.43	15.25	0	52.24	5.99e-23	0	45.75	36.32	0	72.93	6.19e-07	0	40.42	FAIL	0	0	0	0	1	no
TCONS_02126580	1300018J18Rik_j5	chr15:88889141-88953588	6.81e-28	0	44.32	3.36e-06	0	31.94	1.61e-44	0	36.65	1.48e-15	0	37.41	226.39	180.11	272.68	1.9e-14	0	37.02	114.46	73.57	155.34	FAIL	0	0	0	0	1	no
TCONS_02126581	1300018J18Rik_j6	chr15:88889141-88953588	278.94	226.72	331.16	321.37	283.74	359.01	187.17	143.98	230.36	77.69	33.62	121.76	222.87	168.35	277.39	271.46	227.84	315.07	168.85	120.69	217.02	FAIL	0	0	0	0	1	no
uc008zfc.1	1500001A10Rik	chr5:116889276-117041948	1.29e-05	0	0.09	786.31	625.52	947.1	0.00017	0	71.15	9.38e-14	0	135.5	2.69e-22	0	171.87	8.82e-08	0	0.000567	5.4e-23	0	153.28	FAIL	0	0	0	0	1	no
uc008zfb.1	1500001A10Rik	chr5:116889276-117041948	375.56	325.77	425.34	433.95	392.24	475.67	1543.48	1416.31	1670.66	6083.03	5840.86	6325.21	9037.5	8730.34	9344.66	775.1	721.9	828.3	7491.55	7217.61	7765.48	FAIL	0	0	0	0	1	no
TCONS_00739018	1500001A10Rik_j1	chr5:116889276-117041948	1.29e-06	0	0.00819	2.75	0	55.35	1.02e-10	0	70.42	328.61	194.5	462.72	258.92	88.83	429.01	0.01	0	1.56	318.09	166.39	469.78	FAIL	0	0	0	0	1	no
TCONS_00727537	1500001A10Rik_j2	chr5:116889276-117041948	6.01	1.06	10.96	11.99	0	30.6	231.19	159.16	303.21	1097.35	960.19	1234.51	1707.6	1533.64	1881.57	68.5	52.69	84.31	1392.57	1237.42	1547.71	FAIL	0	0	0	0	1	no
TCONS_00906917	1500001M20Rik_j1	chr6:114954380-114987895	5.88e-08	0	0.000475	1511.23	1177.62	1844.84	0.000215	0	1.04	164.98	37.93	292.03	273.03	63.16	482.9	1.28e-07	0	0.000674	140.55	60.38	220.71	OK	1.28e-07	140.55	20.81	-0.00791	0.99	no
TCONS_00906919	1500001M20Rik_j2	chr6:114954380-114987895	4.92e-08	0	0.000435	419.46	0	852.02	536.45	491.72	581.19	550.13	316.59	783.66	839.37	406.53	1272.22	591.3	545.49	637.11	467.95	372.55	563.34	OK	591.3	467.95	-0.23	2.14	0.03	no
uc009fpn.1	1500002O20Rik	chr7:25184056-25207797	871.24	811.71	930.77	123.24	41	205.48	1.78e-07	0	0.01	363.92	284.84	443	57.92	0	157.57	67.69	0	159.77	259.62	171.18	348.05	FAIL	0	0	0	0	1	no
TCONS_01095210	1500002O20Rik_j1	chr7:25184056-25207797	0.00204	0	0.09	37.38	0	112.83	28.1	17.81	38.39	45.96	0	118.52	199.85	108.42	291.27	40.49	0	124.97	86.3	5.17	167.44	FAIL	0	0	0	0	1	no
TCONS_01038221	1500002O20Rik_j2	chr7:25184056-25207797	0.01	0	7.71	23.91	0	106.33	828.46	772.61	884.31	0.1	0	79.35	0.88	0	100.73	0.93	0	93.2	0.06	0	88.67	FAIL	0	0	0	0	1	no
TCONS_01029495	1500002O20Rik_j3	chr7:25184056-25207797	861.97	802.77	921.18	365.24	277.59	452.89	1.98e-07	0	0.01	0.0033	0	84.28	24.49	0	130.69	370.33	272.2	468.47	0.17	0	94.42	FAIL	0	0	0	0	1	no
TCONS_00191650	1500003O03Rik_j1	chr2:119373431-119397670	10931.4	8798.8	13064	8838.78	8126.59	9550.97	7728.39	6834.21	8622.57	1952.64	1537.12	2368.17	2275.11	1816.61	2733.6	8570.04	8035.41	9104.68	2090.95	1781.43	2400.48	OK	8570.04	2090.95	-1.41	17.56	0	yes
TCONS_00270163	1500003O03Rik_j2	chr2:119405125-119412759	11582	10248.6	12915.4	10207	8709.18	11704.8	11905.4	10605.4	13205.5	2040.4	1666.4	2414.41	3051.34	2400.28	3702.39	11029.7	10645	11414.4	2583.3	2237.92	2928.68	OK	11029.7	2583.3	-1.45	21.01	0	yes
TCONS_00201217	1500003O03Rik_j3	chr2:119405125-119412759	5000.07	3168.12	6832.02	4758.92	3429.24	6088.6	3640.09	2143.14	5137.03	80.38	0	169.18	3.51	0	40.21	4554.3	3876.61	5231.99	63.26	0	140.48	OK	4554.3	63.26	-4.27	6.95	3.51e-12	yes
uc009iyz.1	1500003O22Rik	chr7:112880690-112885029	995.63	875.07	1116.2	682.38	607.95	756.8	439.97	347.88	532.07	300.34	247.84	352.83	361.27	296.41	426.14	737.27	678.47	796.07	298.82	261.34	336.3	OK	737.27	298.82	-0.9	12.15	0	yes
TCONS_01193811	1500003O22Rik_j1	chr7:112880690-112885029	110.93	31.17	190.7	81.18	39.47	122.9	168.39	86.15	250.64	7.06	0	27.57	140.16	86.72	193.6	80.92	46.36	115.48	72.1	44.5	99.69	OK	80.92	72.1	-0.11	0.4	0.68	no
uc007tzf.1	1500005A01Rik	chr14:56198576-56204157	64.11	0	182.06	57.6	46.82	68.38	121.53	18	225.06	225.59	171.66	279.52	167.82	152.94	182.69	189.74	170.71	208.77	148.03	134.26	161.79	OK	189.74	148.03	-0.24	3.63	0.000283	yes
uc007tze.1	1500005A01Rik	chr14:56198576-56204157	2294.91	2215.13	2374.68	536.28	503.16	569.39	1772.23	1702.21	1842.25	6.36	0	13.1	3.5e-05	0	0.04	1389.93	1338.43	1441.43	25.94	19.65	32.22	OK	1389.93	25.94	-3.98	32.49	0	yes
TCONS_02001231	1500005A01Rik_j1	chr14:56198576-56204157	5.47e-16	0	78.87	3.9e-07	0	0.000887	7.17e-16	0	69.23	19.7	11.28	28.11	2.95e-06	0	0.00799	5.29e-07	0	0.001	28.3	22.8	33.81	OK	5.29e-07	28.3	17.79	-0.01	0.98	no
TCONS_02001233	1500005A01Rik_j1	chr14:56198576-56204157	6.75e-16	0	73.62	355.04	328.28	381.79	30.6	0	95.22	22.1	13.5	30.71	13.47	9.26	17.68	12.13	7.32	16.94	17.92	13.35	22.48	OK	12.13	17.92	0.38	-1.65	0.09	no
uc007mfr.1	1500005I02Rik	chr11:114652067-114657226	0	0	0	0	0	0	0	0	0	1622.81	1115.95	2129.66	6162.48	5800.02	6524.94	0	0	0	3634.45	3058.52	4210.39	OK	0	3634.45	1.79769e+308	1.79769e+308	0	yes
uc007mft.1	1500005I02Rik	chr11:114652067-114657226	0	0	0	0	0	0	0	0	0	3237.47	2720.8	3754.14	6238.27	5481.82	6994.73	0	0	0	4461.25	3985.7	4936.8	OK	0	4461.25	1.79769e+308	1.79769e+308	0	yes
TCONS_02614589	1500005I02Rik_j1	chr11:114652067-114657226	0	0	0	0	0	0	0	0	0	3524.8	2994.05	4055.55	2015.81	1624.09	2407.53	0	0	0	3063.83	2473.23	3654.43	OK	0	3063.83	1.79769e+308	1.79769e+308	0	yes
uc007joy.1	1500010J02Rik	chr11:68829348-68849975	8.36e-18	0	65.15	9.09e-11	0	1.05e-05	452.1	417.02	487.18	40.2	0	111.12	8.54e-10	0	80.96	4.21e-17	0	59.19	1.76e-06	0	75.13	FAIL	0	0	0	0	1	no
uc007jox.1	1500010J02Rik	chr11:68829348-68849975	193.3	128.29	258.3	0.58	0	1.42	0.39	0	1.43	0.00583	0	70.76	0.00253	0	80.78	94.67	35.6	153.73	0.00673	0	74.97	FAIL	0	0	0	0	1	no
uc007joz.1	1500010J02Rik	chr11:68829348-68849975	716.64	651.61	781.67	9.05e-11	0	1.05e-05	4.97e-11	0	1.16e-05	214.94	144.16	285.73	869.93	789.12	950.74	462.56	403.48	521.65	486.23	411.24	561.22	FAIL	0	0	0	0	1	no
TCONS_02646786	1500010J02Rik_j1	chr11:68829348-68849975	2.4e-20	0	62.65	8.4e-11	0	1.01e-05	4.61e-11	0	1.12e-05	0.03	0	68.23	0.15	0	78.01	0.02	0	56.95	0.02	0	72.27	FAIL	0	0	0	0	1	no
TCONS_02587286	1500010J02Rik_j2	chr11:68829348-68849975	25.05	0	89.33	0.1	0	0.45	4.86e-11	0	1.15e-05	44.49	0	114.46	69.63	0	149.51	56.8	0	115.21	78.47	4.34	152.6	FAIL	0	0	0	0	1	no
TCONS_02631801	1500010J02Rik_j3	chr11:68829348-68849975	1.13e-127	0	71.97	0.02	0	0.21	6.09e-11	0	1.29e-05	4e-126	0	78.34	27.03	0	116.47	7.75e-177	0	65.39	9.42	0	92.43	FAIL	0	0	0	0	1	no
TCONS_02597431	1500010J02Rik_j4	chr11:68829348-68849975	2.9e-61	0	67.32	9.7e-11	0	1.08e-05	0.0065	0	0.13	1.09e-87	0	73.27	4.59e-40	0	83.65	3.37	0	64.54	1.26e-72	0	77.63	FAIL	0	0	0	0	1	no
TCONS_02607920	1500010J02Rik_j5	chr11:68829348-68849975	3.89e-124	0	72.04	1.11e-10	0	1.16e-05	6.1e-11	0	1.29e-05	7.27e-97	0	78.41	5.3e-51	0	89.52	2.63e-136	0	65.45	2.86e-88	0	83.08	FAIL	0	0	0	0	1	no
TCONS_02738757	1500010J02Rik_j6	chr11:68829348-68849975	4.98e-46	0	63.02	0.18	0	0.65	0.04	0	0.41	579.25	510.64	647.85	262.56	184.24	340.88	7.69e-28	0	57.26	437.57	364.89	510.26	FAIL	0	0	0	0	1	no
TCONS_02646792	1500010J02Rik_j7	chr11:68829348-68849975	308.32	191.12	425.53	0.14	0	0.56	0.07	0	0.52	424.85	297.28	552.43	437.41	291.76	583.05	316.59	210.1	423.09	423.76	288.6	558.93	FAIL	0	0	0	0	1	no
uc008zah.1	1500011B03Rik	chr5:115258205-115273465	6895.99	6320.8	7471.17	6532.04	6024.34	7039.74	6131.63	5687.84	6575.42	2253.88	2045.22	2462.54	3770.85	3371.61	4170.09	6509.45	6186.02	6832.88	2978.46	2765.74	3191.18	OK	6509.45	2978.46	-0.78	17.97	0	yes
uc008nzf.1	1500012F01Rik	chr2:166888512-166891360	4561.75	4383.58	4739.92	4710.29	4508.83	4911.75	3191.96	3019.02	3364.9	1349.38	1262	1436.76	2849.13	2699.23	2999.02	4158.63	4016.31	4300.95	2067.82	1974.61	2161.03	OK	4158.63	2067.82	-0.69	24.69	0	yes
uc007avp.1	1500015O10Rik	chr1:43787410-43799654	580.98	450.71	711.25	471.46	85.42	857.49	502.37	197.17	807.56	128.68	22.6	234.77	225.1	0	462.85	423.7	263.99	583.4	203.36	86.83	319.89	NOTEST	423.7	203.36	-0.73	2.14	0.03	no
TCONS_01040382	1500016O10Rik_j1	chr7:133956217-133973731	59.47	11.4	107.55	239.42	191.35	287.49	100.47	21.36	179.58	80.7	57.07	104.32	30.09	0	60.88	51.01	15.89	86.12	41.88	0.16	83.59	OK	51.01	41.88	-0.19	0.32	0.74	no
TCONS_01031893	1500016O10Rik_j2	chr7:133956217-133973731	499.82	270.27	729.36	156.34	79.91	232.77	29.28	0	120.15	44.64	5.77	83.5	73.24	0	155.7	214.75	126.39	303.12	37.93	0	95.64	OK	214.75	37.93	-1.73	2.19	0.02	no
TCONS_01099130	1500016O10Rik_j3	chr7:133956217-133973731	0.1	0	3.53	0.00267	0	1.15	52.03	0	110.8	0.07	0	2.89	53.19	7.31	99.07	24.46	0	51.68	0.9	0	7.69	OK	24.46	0.9	-3.29	0.87	0.38	no
uc009eyc.1	1500019G21Rik	chr7:4612114-4636797	2180.79	1908.45	2453.13	1113.87	1056.83	1170.92	670.93	424.11	917.75	235.19	132.95	337.44	596.56	373.72	819.4	1517.01	1261.99	1772.02	389.1	264.5	513.7	OK	1517.01	389.1	-1.36	7.52	5.31e-14	yes
uc009eyd.1	1500019G21Rik	chr7:4612114-4636797	2707.57	2417.95	2997.19	2205.24	2130.5	2279.99	1396.82	925.22	1868.42	116.33	0	257.63	1020.35	724.79	1315.9	2628.77	2246.49	3011.06	348.55	88.01	609.08	OK	2628.77	348.55	-2.02	5.3	1.12e-07	yes
TCONS_01051702	1500019G21Rik_j1	chr7:4612114-4636797	52.54	0	208.9	254.47	226.37	282.57	624.31	318.47	930.15	588.29	436.76	739.81	536.01	292.1	779.91	279.01	184.14	373.89	611.86	436.46	787.26	OK	279.01	611.86	0.78	-3.53	0.000414	yes
uc009jty.1	1500031I19Rik	chr7:134117495-134164691	4397.16	4305.66	4488.66	2544.67	2472.92	2616.41	4317.5	4195.22	4439.79	635.86	590.12	681.6	1211.17	1164.95	1257.39	3990.57	3881.69	4099.45	902.47	825.27	979.67	FAIL	0	0	0	0	1	no
TCONS_01065335	1500031I19Rik_j1	chr7:134117495-134164691	0.61	0	11.48	73.44	48.82	98.05	0.9	0	9.13	54.22	36.99	71.45	0.0051	0	0.93	72.8	59.69	85.91	22.59	0	85.89	FAIL	0	0	0	0	1	no
TCONS_01053147	1500031I19Rik_j1	chr7:134117495-134164691	319.29	294.33	344.25	441.22	408.41	474.03	993.08	925.39	1060.77	373.88	341.96	405.81	179.94	162.12	197.75	533.28	494.09	572.48	313.43	253.57	373.28	FAIL	0	0	0	0	1	no
uc007yyf.1	1500031L02Rik	chr16:32099890-32108150	2457.62	2358.46	2556.78	2827.67	2721.3	2934.04	2455.33	2356.21	2554.45	906.64	846.42	966.86	1727.66	1644.53	1810.79	2574.95	2473.46	2676.44	1286.9	1215.15	1358.65	OK	2574.95	1286.9	-0.69	20.31	0	yes
uc008bvf.1	1500032D16Rik	chr17:31657065-31668292	13541.1	12283.1	14799.2	11710.2	10560	12860.5	8262.74	7251.62	9273.86	1310.97	1040.45	1581.49	2959.88	2483	3436.76	11107.8	10485.3	11730.2	2099.45	1842.13	2356.76	OK	11107.8	2099.45	-1.66	24.72	0	yes
uc007wza.1	1500032L24Rik	chr15:82176463-82179504	4554.61	2952.37	6156.85	4196.07	2842.8	5549.34	6572.19	4636.43	8507.96	1094.55	542.6	1646.49	2040.64	1181.5	2899.78	4866.52	3919.78	5813.27	1541.68	1026.16	2057.2	OK	4866.52	1541.68	-1.14	5.94	2.8e-09	yes
uc007wzb.1	1500032L24Rik	chr15:82176463-82179504	38174.5	36681.8	39667.2	24990.3	23734.3	26246.2	25791.9	24021.9	27561.9	7248	6725.05	7770.95	12932.2	12128.4	13736	29849.7	28936.8	30762.6	10252.1	9749.73	10754.5	OK	29849.7	10252.1	-1.06	37	0	yes
uc009mdi.1	1500034J01Rik	chr8:73993182-74009948	2900.28	2812.44	2988.12	495.95	381.18	610.72	514.72	482.57	546.87	1.63e-06	0	0.00203	1.05e-06	0	0.01	2049.71	1977.44	2121.98	0.03	0	3.62	OK	2049.71	0.03	-10.94	0.21	0.82	no
uc009mdk.1	1500034J01Rik	chr8:73993182-74009948	8053.91	7907.52	8200.29	6135.99	6000.17	6271.81	6060.83	5950.76	6170.9	2113.91	2061.24	2166.59	4101.23	4005.83	4196.63	7177.44	7044.82	7310.05	3201.13	3116.32	3285.94	OK	7177.44	3201.13	-0.8	49.99	0	yes
TCONS_01204118	1500034J01Rik_j1	chr8:73993182-74009948	35.31	25.62	45.01	25.96	18.07	33.86	49.19	39.27	59.1	4.83	2.31	7.35	16.49	5.67	27.31	24.77	16.89	32.66	11.46	6.52	16.41	OK	24.77	11.46	-0.77	2.87	0.00403	yes
uc009pek.1	1500035H01Rik	chr9:44581070-44598972	3560.1	2889.97	4230.23	1901.96	1379.66	2424.25	1849.32	1324.92	2373.72	1490.55	1156	1825.09	2333.65	1864.74	2802.56	2406.87	2061.9	2751.85	1887.55	1591.06	2184.04	OK	2406.87	1887.55	-0.24	2.28	0.02	no
TCONS_01348255	1500035H01Rik_j1	chr9:44581070-44598972	2166.58	1431.47	2901.69	2306.37	1728.88	2883.87	2262.93	1683.04	2842.82	1045.8	678.36	1413.24	2146.66	1632.61	2660.71	2248.08	1870.33	2625.83	1552.39	1228.22	1876.56	OK	2248.08	1552.39	-0.37	2.76	0.00573	yes
uc007iby.1	1500041B16Rik	chr11:16951364-17100384	1486.48	1031.4	1941.57	128.96	0	565.1	501.2	0	1155.07	499.17	25.3	973.04	532.44	0	1227.69	550.93	164.59	937.28	592.59	159.46	1025.73	OK	550.93	592.59	0.07	-0.14	0.88	no
TCONS_02577450	1500041B16Rik_j1	chr11:16951364-17100384	4612.09	3981.34	5242.85	5856.99	4974.83	6739.15	3760.53	3080.05	4441.01	2894.65	2416.97	3372.33	4775.32	4056.46	5494.18	4371.47	3978.77	4764.17	3775.77	3324.73	4226.82	OK	4371.47	3775.77	-0.14	1.96	0.04	no
uc009mph.1	1500041N16Rik	chr8:87594284-87604662	1982.07	1905.31	2058.82	1202.79	1157.11	1248.47	1080.53	1025.82	1135.25	1065.93	1013.34	1118.52	1915.6	1841.57	1989.63	1354.37	1320.39	1388.35	1446.53	1396.71	1496.34	OK	1354.37	1446.53	0.06	-3.08	0.002	yes
TCONS_01339473	1500041N16Rik_j1	chr8:87594284-87604662	60.14	47.42	72.86	150.02	124.1	175.95	300	259.81	340.19	14.26	0	28.93	262.79	205.45	320.13	104.78	92.97	116.6	93.15	74.32	111.98	OK	104.78	93.15	-0.11	1.01	0.3	no
TCONS_01228008	1500041N16Rik_j2	chr8:87594284-87604662	1.53	0	5.26	58.78	45.27	72.28	2.45	0	7.06	200.56	170.41	230.72	4.69	0	14.01	18.03	13.15	22.9	120.68	95.38	145.98	OK	18.03	120.68	1.9	-11.11	0	yes
uc008avb.1	1600002H07Rik	chr17:24352120-24357710	527.58	235.49	819.66	579.89	147.5	1012.29	555.62	353.98	757.25	17.65	0	98.8	199.65	0	597.12	513.82	276.02	751.62	48.92	0	189.4	OK	513.82	48.92	-2.35	1.61	0.1	no
TCONS_02320100	1600002H07Rik_j1	chr17:24352120-24357710	10.86	0	61.27	12.58	0	67.94	2.68	0	12.72	62.13	2.15	122.1	48.87	0	109.57	3.27	0	22.46	38.01	1.89	74.13	OK	3.27	38.01	2.45	-0.82	0.4	no
TCONS_02320101	1600002H07Rik_j2	chr17:24352120-24357710	51.87	0	249.11	61.14	0	340.35	16.26	0	202.05	349.14	182.92	515.35	472.85	65.34	880.37	15.74	0	120.33	459.56	272.92	646.21	OK	15.74	459.56	3.37	-1.01	0.31	no
uc007ozn.1	1600002O04Rik	chr12:109544785-109569231	632.07	330.6	933.54	950.55	571.02	1330.07	943.03	857.29	1028.78	3.23	0	12.95	6.19	0	19.96	948.92	647.14	1250.69	4.88	0	17.31	OK	948.92	4.88	-5.26	4.1	3.99e-05	yes
TCONS_01749676	1600002O04Rik_j1	chr12:109544785-109569231	258.8	0	572.95	181.93	19.89	343.98	0.0036	0	87.78	5.03	0	16.52	0.07	0	0.75	78.72	16.54	140.89	0.17	0	1.49	OK	78.72	0.17	-6.12	1.58	0.11	no
TCONS_01749675	1600002O04Rik_j2	chr12:109544785-109569231	74.61	0	346.44	129.23	6.75	251.72	4.58e-06	0	91.63	0	0	0	0.31	0	1.88	83.5	17.43	149.57	1.04	0	5.5	OK	83.5	1.04	-4.38	2.01	0.04	no
TCONS_01745207	1600002O04Rik_j3	chr12:109544785-109569231	502.38	177.88	826.88	296.95	0	656.85	772.77	686.27	859.27	3.96	0	14.58	6.82	0	21.06	452.51	168.06	736.96	6.75	0	19.7	OK	452.51	6.75	-4.2	4.16	3.05e-05	yes
uc008ani.1	1600012H06Rik	chr17:15080201-15201855	22.33	14.38	30.28	283.71	273.47	293.95	31.22	15.63	46.81	89.18	77.75	100.6	15.36	12.8	17.92	237.05	222.23	251.86	103.92	91.2	116.65	FAIL	0	0	0	0	1	no
uc008ang.1	1600012H06Rik	chr17:15080201-15201855	367.6	358.28	376.91	631.38	616.12	646.65	513.64	498.55	528.73	229.2	215.81	242.59	379.1	366.38	391.82	447.3	429.94	464.67	308.38	293.46	323.29	FAIL	0	0	0	0	1	no
uc009gks.1	1600014C10Rik	chr7:38968498-38982654	17.91	0	100.23	40.53	0	207.63	251.63	54.49	448.78	0.01	0	1.29	65.34	0	136.95	98.18	19.27	177.09	30.74	0	64.52	OK	98.18	30.74	-1.16	1.7	0.08	no
uc009gkt.1	1600014C10Rik	chr7:38968498-38982654	1225.84	1047.17	1404.5	1419.19	1158.34	1680.03	663.93	479.22	848.64	124.3	100.84	147.75	142.01	71.87	212.15	1050.08	939.18	1160.98	71.62	32.07	111.18	OK	1050.08	71.62	-2.68	9.55	0	yes
uc008crk.1	1600014C23Rik	chr17:45859769-45873439	0	0	0	0	0	0	0	0	0	0	0	0	0	0	0	0	0	0	0	0	0	NOTEST	0	0	0	0	1	no
uc007yvv.1	1600021P15Rik	chr16:28826268-28929774	919.86	829.35	1010.38	1055.43	952.8	1158.06	633.68	558.91	708.45	671.2	618.2	724.2	1286.82	1196.61	1377.02	866.09	794.78	937.39	956.46	889.7	1023.21	OK	866.09	956.46	0.09	-1.83	0.06	no
uc008ojh.1	1600027N09Rik	chr2:180315896-180356540	909.11	756.81	1061.42	48.51	0	192.4	282.9	120.16	445.64	3.24e-52	0	154.69	184.44	154.03	214.84	445.59	292.95	598.24	2.73e-102	0	171.52	FAIL	0	0	0	0	1	no
TCONS_00214052	1600027N09Rik_j1	chr2:180315896-180356540	0.000129	0	144.92	1.36e-13	0	136.92	137.4	0	292.25	3.71e-66	0	147.19	9.65e-07	0	0.00182	0.02	0	145.26	2.09e-126	0	163.21	FAIL	0	0	0	0	1	no
TCONS_00214051	1600027N09Rik_j2	chr2:180315896-180356540	0.000227	0	164.41	8.87e-08	0	155.33	41.94	0	217.62	1.05e-41	0	166.98	2.7	0	45.91	65.12	0	229.89	8.95e-93	0	185.15	FAIL	0	0	0	0	1	no
TCONS_00193326	1600027N09Rik_j3	chr2:180315896-180356540	833.97	560.69	1107.25	421.64	163.46	679.83	981.91	689.91	1273.92	1.8e-51	0	277.56	224.66	174.83	274.5	713.13	439.25	987.02	4.47e-182	0	307.76	FAIL	0	0	0	0	1	no
TCONS_00227409	1600027N09Rik_j4	chr2:180315896-180356540	238.74	0	547.36	321.99	30.41	613.57	91.28	0	421.06	568.67	255.21	882.13	234.75	150.76	318.74	285.3	0	594.61	611.46	263.9	959.03	FAIL	0	0	0	0	1	no
TCONS_00214053	1600027N09Rik_j5	chr2:180315896-180356540	143.8	0	311.86	372.61	213.83	531.38	1278.02	1098.44	1457.59	57.2	0	227.89	205.75	179.08	232.42	594.44	426.01	762.87	108.67	0	297.93	FAIL	0	0	0	0	1	no
uc007ant.1	1700001G17Rik	chr1:33726674-33727627	0	0	0	0	0	0	0	0	0	100.86	80.78	120.95	150.74	103.26	198.21	35.31	11.93	58.69	63.25	30.46	96.04	NOTEST	35.31	63.25	0.58	-1.38	0.16	no
uc007rcd.1	1700001L19Rik	chr13:68736401-68752175	85.72	0	181.01	536.82	472.75	600.89	117.06	31.29	202.83	0	0	0	0	0	0	263.46	194.22	332.71	0	0	0	NOTEST	263.46	0	-1.79769e+308	-1.79769e+308	0	no
uc008jcr.1	1700001O22Rik	chr2:30651102-30657162	0	0	0	0	0	0	0	0	0	23.82	6.29	41.35	2.37	0	25.83	0.05	0	0.55	9.64	0	20.55	NOTEST	0.05	9.64	5.13	-1.16	0.24	no
TCONS_00273823	1700001O22Rik_j1	chr2:30651102-30657162	0	0	0	0	0	0	0	0	0	0.000436	0	0.39	16.83	0	80.15	0.17	0	1.31	1.52	0	14.37	NOTEST	0.17	1.52	2.17	-0.4	0.68	no
TCONS_00253084	1700001O22Rik_j2	chr2:30651102-30657162	0	0	0	0	0	0	0	0	0	6.79	0	38.88	148.61	44.07	253.14	58.09	0	119.71	29.26	1.43	57.09	NOTEST	58.09	29.26	-0.68	0.96	0.33	no
uc009cmy.1	1700003E16Rik	chr6:83102663-83112987	44.67	32.03	57.32	21.38	13.4	29.36	20.21	7.08	33.34	0.00206	0	6.58	2.15	1.46	2.83	7.56	4.74	10.38	0.07	0	0.57	OK	7.56	0.07	-4.57	1.42	0.15	no
uc009cmx.1	1700003E16Rik	chr6:83102663-83112987	149.98	117.86	182.1	110.42	82.9	137.93	2.57	0.000899	5.14	18.27	11.86	24.68	44.27	41.15	47.39	66.14	57.81	74.48	83.83	76.1	91.56	OK	66.14	83.83	0.23	-3.03	0.00241	yes
uc008iyf.1	1700007K13Rik	chr2:28317524-28321827	776.42	642.32	910.52	1022.48	811.89	1233.06	145.93	49.03	242.83	0	0	0	0	0	0	648.93	539.71	758.14	35.74	23.79	47.7	NOTEST	648.93	35.74	-2.89	15.48	0	no
TCONS_00009958	1700009P17Rik_j1	chr1:173043905-173057071	18.47	0	104.19	164.38	21.98	306.79	0.000101	0	0.37	13.35	0	60.33	47.44	0	265.29	50.71	0	104.23	11.74	0	56.04	NOTEST	50.71	11.74	-1.46	0.74	0.45	no
TCONS_00050188	1700009P17Rik_j2	chr1:173043905-173057071	0	0	0	0	0	0	0	0	0	0	0	0	0	0	0	0	0	0	0	0	0	NOTEST	0	0	0	0	1	no
uc008jlc.1	1700010A17Rik	chr2:35904963-35935205	159.37	91.13	227.62	293.94	241.83	346.04	135.23	111.98	158.49	0	0	0	0	0	0	169.5	108.54	230.46	0	0	0	NOTEST	169.5	0	-1.79769e+308	-1.79769e+308	0	no
uc007wbh.1	1700010C24Rik	chr15:71274138-71391555	0	0	0	22.93	0	50.08	19.42	2.03	36.82	42.1	0	93.25	6.57	0	24.32	19.61	5.93	33.28	17.37	0	44.59	NOTEST	19.61	17.37	-0.12	0.14	0.88	no
TCONS_02501707	1700011F14Rik_j1	chr19:58586541-58660247	125.54	0	284.42	1.08	0	28.85	0.01	0	2.55	0	0	0	0	0	0	36.54	0	97.49	0	0	0	OK	36.54	0	-1.79769e+308	-1.79769e+308	0	yes
TCONS_02501708	1700011F14Rik_j2	chr19:58586541-58660247	299.88	162.35	437.41	111.42	93.62	129.23	190.63	133.31	247.95	0	0	0	0	0	0	188.15	150.51	225.78	0	0	0	OK	188.15	0	-1.79769e+308	-1.79769e+308	0	yes
TCONS_02509614	1700011F14Rik_j3	chr19:58586541-58660247	402.69	204	601.37	706.8	662.5	751.09	638.74	537.16	740.32	0	0	0	0	0	0	578.61	459.16	698.05	0	0	0	OK	578.61	0	-1.79769e+308	-1.79769e+308	0	yes
TCONS_02509615	1700011F14Rik_j4	chr19:58586541-58660247	131.95	64.01	199.89	90.82	74.93	106.72	691.31	620.99	761.62	0	0	0	0	0	0	325.02	262.23	387.8	0	0	0	OK	325.02	0	-1.79769e+308	-1.79769e+308	0	yes
uc007mwg.1	1700012B15Rik	chr12:3233579-3309947	161.08	149.99	172.16	300.99	290.14	311.85	2643.79	2610.73	2676.84	114.85	105.3	124.4	93.4	85.07	101.73	5.91e-17	0	31.61	249.92	237.24	262.61	FAIL	0	0	0	0	1	no
uc007mwh.1	1700012B15Rik	chr12:3233579-3309947	201.77	194.98	208.55	158.73	150.85	166.61	365.1	352.81	377.38	311.53	295.8	327.26	487.06	468.04	506.08	239.87	215.92	263.82	358.28	343.09	373.47	FAIL	0	0	0	0	1	no
TCONS_01781884	1700012B15Rik_j1	chr12:3233579-3309947	58.77	54.58	62.96	1056.57	1036.23	1076.9	24.97	21.76	28.18	1.18e-06	0	0.00109	1.9e-06	0	0.00119	30.48	11.26	49.7	1.58e-06	0	0.00101	FAIL	0	0	0	0	1	no
TCONS_01759960	1700012B15Rik_j2	chr12:3233579-3309947	88.13	69.67	106.59	1.03e-05	0	0.00202	9.04e-06	0	0.00194	35.48	30.17	40.79	0.03	0	0.56	3.9e-104	0	33.12	43.99	38.67	49.31	FAIL	0	0	0	0	1	no
TCONS_01759962	1700012B15Rik_j3	chr12:3233579-3309947	320.28	299.85	340.7	3.71e-06	0	0.00121	55.46	50.67	60.24	691.23	667.73	714.74	248.5	234.74	262.27	4.22e-12	0	19.82	199.47	188.14	210.8	FAIL	0	0	0	0	1	no
TCONS_01774094	1700012B15Rik_j4	chr12:3233579-3309947	95.27	75.35	115.18	26.77	23.53	30.01	3.08e-06	0	0.00113	1.19e-06	0	0.00101	3.5	1.85	5.14	6.29	0	25.63	2.86	1.5	4.22	FAIL	0	0	0	0	1	no
TCONS_01748460	1700012B15Rik_j5	chr12:3233579-3309947	1.8e-06	0	0.000631	271.51	261.2	281.81	122.79	115.66	129.91	6.76e-07	0	0.000785	108.89	99.85	117.94	0.000487	0	14.57	233.18	220.93	245.43	FAIL	0	0	0	0	1	no
TCONS_01748459	1700012B15Rik_j6	chr12:3233579-3309947	160.03	150.69	169.36	3.44e-06	0	0.00204	6.33e-06	0	0.00596	190.74	178.43	203.05	30.03	25.31	34.75	80.57	62.81	98.34	1.35e-06	0	0.000934	FAIL	0	0	0	0	1	no
TCONS_01748461	1700012B15Rik_j7	chr12:3233579-3309947	160.42	152.79	168.06	280.81	270.32	291.29	232.74	222.93	242.54	49.34	43.08	55.6	83.57	75.69	91.45	263.74	240.99	286.49	36.92	32.05	41.8	FAIL	0	0	0	0	1	no
TCONS_01774095	1700012B15Rik_j8	chr12:3233579-3309947	105.92	100.67	111.16	484.39	470.62	498.16	315.55	304.13	326.97	642.02	619.41	664.63	881.66	856.06	907.26	230.36	210.24	250.48	708.57	687.21	729.93	FAIL	0	0	0	0	1	no
uc008awe.1	1700012G19Rik	chr17:24607413-24616023	4885.32	4788.86	4981.78	875.4	839.4	911.41	1741.9	1698.72	1785.09	1496.86	1397.56	1596.16	1809.41	1652.81	1966	2120.26	2068.29	2172.23	1799.29	1673.74	1924.84	OK	2120.26	1799.29	-0.16	4.43	9.04e-06	yes
uc008rxh.1	1700012H17Rik	chr4:5571261-5728228	86.32	9.51	163.13	92.55	35.8	149.3	57.7	42.5	72.9	74	20.41	127.59	97.25	47.8	146.7	30.85	17.61	44.09	81.03	38.79	123.26	OK	30.85	81.03	0.96	-2.86	0.00423	yes
uc008rxe.1	1700012H17Rik	chr4:5571261-5728228	166.77	27.35	306.19	75.63	23.64	127.62	0.000568	0	0.41	16.2	0	36.54	82.24	36.43	128.05	59.82	36.47	83.18	22.4	3.24	41.56	OK	59.82	22.4	-0.98	2.08	0.03	no
TCONS_00543948	1700012H17Rik_j1	chr4:5571261-5728228	6.74	0	51.25	111.86	39.05	184.67	850.74	792.4	909.08	1.26	0	10.7	0.9	0	9.56	122	76.2	167.8	0.45	0	5.03	OK	122	0.45	-5.58	1.11	0.26	no
TCONS_00535824	1700012H17Rik_j2	chr4:5571261-5728228	124.97	18.16	231.78	86.87	33.13	140.61	3.97e-08	0	0.000399	32.48	5.27	59.7	39.73	8.66	70.79	28.05	5.37	50.72	35.01	8.93	61.1	OK	28.05	35.01	0.22	-0.4	0.68	no
TCONS_00402065	1700013E18Rik_j1	chr3:154372664-154383187	0	0	0	0	0	0	0	0	0	0	0	0	0	0	0	0	0	0	0	0	0	NOTEST	0	0	0	0	1	no
TCONS_00416839	1700013E18Rik_j2	chr3:154372664-154383187	0	0	0	0	0	0	0	0	0	169.24	143.22	195.26	0	0	0	178.17	151.47	204.87	163.84	138.24	189.44	NOTEST	178.17	163.84	-0.08	0.77	0.43	no
uc007key.1	1700016K19Rik	chr11:75813593-75816523	0	0	0	0	0	0	0	0	0	0	0	0	0	0	0	0	0	0	0	0	0	NOTEST	0	0	0	0	1	no
uc007ayr.1	1700019D03Rik	chr1:52981820-53010249	548.33	364.6	732.07	1032.98	655.75	1410.21	156.87	0.37	313.38	329.51	136.51	522.5	287	15.16	558.84	514.58	348.78	680.38	412.23	328.31	496.15	NOTEST	514.58	412.23	-0.22	1.16	0.24	no
TCONS_00019351	1700019D03Rik_j1	chr1:52981820-53010249	34.15	0	224.15	557.73	269.32	846.15	176.67	57.69	295.65	165.94	21.34	310.54	223.43	18.76	428.1	304.44	178.41	430.46	68.56	14.95	122.16	NOTEST	304.44	68.56	-1.49	3.37	0.000751	no
uc007oho.1	1700019E19Rik	chr12:87423408-87503402	3.94	0	32.86	80.48	34.65	126.31	5.98	0	23.02	8.34	0	22.3	2.8	0	14.54	8.6	0	20.07	8.54	0	18.95	OK	8.6	8.54	-0.0064	0.00709	0.99	no
uc007ohp.1	1700019E19Rik	chr12:87423408-87503402	2388.62	2082.48	2694.76	1375.59	1223.44	1527.74	1806.56	1614.72	1998.39	1058.51	974.51	1142.5	2091.52	1917.69	2265.35	1588.42	1483.44	1693.39	1402.83	1331.59	1474.07	OK	1588.42	1402.83	-0.12	2.98	0.00287	yes
TCONS_00202804	1700019H03Rik_j1	chr2:180466193-180468434	0	0	0	0	0	0	0	0	0	0	0	0	0	0	0	0	0	0	0	0	0	NOTEST	0	0	0	0	1	no
TCONS_00227447	1700019H03Rik_j2	chr2:180470843-180476819	0	0	0	0	0	0	0	0	0	0	0	0	0	0	0	0	0	0	0	0	0	NOTEST	0	0	0	0	1	no
TCONS_00253175	1700019L03Rik_j1	chr2:32631199-32637726	513.84	489.17	538.52	389.94	349.15	430.73	109.83	90.75	128.92	58.22	40.59	75.84	43.42	32.34	54.5	463.08	438.77	487.39	46.96	40.63	53.29	OK	463.08	46.96	-2.28	31.64	0	yes
TCONS_00228305	1700019L03Rik_j2	chr2:32631199-32637726	290.61	272.06	309.17	10.73	0	28.93	409.18	387.7	430.66	22.64	14.14	31.15	0.000372	0	0.1	3.08e-05	0	0.03	6.08	3.8	8.36	OK	3.08e-05	6.08	12.19	-0.02	0.98	no
uc007hug.1	1700020C11Rik	chr11:3991480-4018789	159.45	41.71	277.18	116.23	32.11	200.34	5.52	0	11.29	80.87	62.89	98.86	81.67	63.59	99.74	210.44	152.27	268.61	58.54	43.32	73.75	OK	210.44	58.54	-1.27	6.74	1.53e-11	yes
uc007ohr.1	1700020O03Rik	chr12:87582830-87634078	818.03	760.4	875.66	796.74	739.65	853.84	693.95	640.97	746.94	512.24	466.29	558.19	893.35	833.57	953.12	9.21e-05	0	0.53	689.51	636.99	742.03	OK	9.21e-05	689.51	15.82	-0.00541	0.99	no
uc008puk.1	1700021C14Rik	chr3:88086682-88100843	303.25	112.27	494.23	169.77	43.11	296.43	122.99	21.84	224.14	45.12	10.75	79.49	0.55	0	8.04	96.89	54.41	139.38	15.14	5.41	24.86	NOTEST	96.89	15.14	-1.85	4.77	1.81e-06	no
TCONS_00402639	1700021C14Rik_j1	chr3:88086682-88100843	435.93	153.49	718.38	1134.16	763.38	1504.93	235.66	0	484.1	0	0	0	872.81	606.19	1139.42	566.35	484.46	648.24	393.07	276.95	509.19	NOTEST	566.35	393.07	-0.36	2.22	0.02	no
TCONS_00402640	1700021C14Rik_j2	chr3:88086682-88100843	45.92	0	193.77	457.34	175.54	739.14	357.5	127.41	587.6	87.94	12.44	163.44	7.45	0	42.8	292.9	232.9	352.91	2.55	0	12.78	NOTEST	292.9	2.55	-4.74	2.36	0.01	no
TCONS_00432507	1700021C14Rik_j3	chr3:88086682-88100843	953.19	640.37	1266	1364.1	1027.65	1700.55	393.49	204.41	582.56	165.32	76.16	254.48	854.5	686.78	1022.22	868.73	801.07	936.38	361.82	310.43	413.21	NOTEST	868.73	361.82	-0.87	10.81	0	no
uc007ezk.1	1700021F05Rik	chr10:43245022-43304076	3391.14	3354.39	3427.89	2781.49	2750.44	2812.54	119.67	118.59	120.76	302.66	295.15	310.17	1728.77	1674.75	1782.8	3212.96	3154.4	3271.52	1192.63	1140.15	1245.12	FAIL	0	0	0	0	1	no
TCONS_01644683	1700021F05Rik_j1	chr10:43245022-43304076	2.57e-112	0	35.9	2e-106	0	30.33	36.68	36.08	37.28	1.05e-06	0	0.000443	245.34	192.56	298.13	70.95	36.57	105.34	105.52	54.24	156.8	FAIL	0	0	0	0	1	no
TCONS_01627989	1700021F05Rik_j2	chr10:43245022-43304076	2.89e-34	0	40.7	716.65	682.26	751.04	6.75e-07	0	8.22e-05	269.64	262.55	276.73	877.48	817.64	937.31	189.49	181.13	197.84	1042.62	984.48	1100.74	FAIL	0	0	0	0	1	no
TCONS_01407737	1700021K14Rik_j1	chr9:107898564-107899110	0	0	0	0	0	0	0	0	0	0	0	0	0	0	0	0	0	0	0	0	0	NOTEST	0	0	0	0	1	no
uc007yzl.1	1700021K19Rik	chr16:32821796-32877831	654.2	33.49	1274.91	137.68	0	376.8	250.27	20.89	479.66	225.18	151.23	299.13	71.21	30.06	112.36	252.02	19.77	484.27	364.26	293.83	434.7	OK	252.02	364.26	0.36	-0.78	0.43	no
uc007yzm.1	1700021K19Rik	chr16:32821796-32877831	1714.24	967.26	2461.22	1474.88	1049.3	1900.46	1174.49	801.4	1547.57	153.88	88.32	219.44	422.7	0	1163.55	1537.8	1177.69	1897.9	269.17	174.59	363.76	OK	1537.8	269.17	-1.74	8.25	2.22e-16	yes
TCONS_02218765	1700021K19Rik_j1	chr16:32821796-32877831	137.64	0	312.05	90.31	19.36	161.27	110.66	0	297.78	382.98	342.27	423.69	529.4	92.77	966.02	161.21	49.35	273.07	417.44	374.53	460.34	OK	161.21	417.44	0.95	-2.71	0.00667	yes
TCONS_02204617	1700021K19Rik_j2	chr16:32821796-32877831	341.7	63.36	620.03	289.99	116.69	463.29	433.77	263.88	603.65	0.02	0	3.5	126.89	0	451.36	356.09	223.76	488.42	1.16	0	28.64	OK	356.09	1.16	-5.72	0.48	0.62	no
TCONS_02213413	1700021K19Rik_j3	chr16:32821796-32877831	623.73	214.03	1033.45	459.51	186.16	732.86	1102.2	888.85	1315.55	349.1	312.62	385.57	454.28	56.32	852.24	714.35	480.64	948.06	342.55	295.14	389.95	OK	714.35	342.55	-0.73	4.13	3.5e-05	yes
TCONS_02239201	1700021K19Rik_j4	chr16:32821796-32877831	35.3	0	155.69	57.25	0	193.54	5.57	0	51.94	147.35	101.27	193.42	41.59	3.17	80.02	19.17	0	69.59	1.68	0	29.39	OK	19.17	1.68	-2.43	0.29	0.77	no
TCONS_02239202	1700021K19Rik_j5	chr16:32821796-32877831	11.76	0	67.03	116.89	0	307.24	31.28	0	171.19	65.88	0	144.78	372.45	118.9	625.99	19.1	0	76.77	241.22	212.01	270.43	OK	19.1	241.22	2.53	-1.67	0.09	no
TCONS_02239203	1700021K19Rik_j6	chr16:32821796-32877831	116.07	21.31	210.82	86.88	33.69	140.07	283.29	194.69	371.89	64.46	46.09	82.82	102.73	69.16	136.29	122.67	64.19	181.15	78.28	61.63	94.93	OK	122.67	78.28	-0.44	1.72	0.08	no
TCONS_02291406	1700021K19Rik_j7	chr16:32821796-32877831	81.6	17.3	145.9	26.16	0	86.46	4.95	0	37.46	90.89	63.13	118.64	37.96	11.49	64.44	42.57	1.78	83.37	0.82	0	13.93	OK	42.57	0.82	-3.94	0.49	0.62	no
uc009gpr.1	1700021P22Rik	chr7:51751899-51760459	2.22e-22	0	87.72	0.00337	0	112.45	8.48e-22	0	91.48	2.51e-83	0	69.77	1.72e-13	0	80.3	1.73e-16	0	97.99	2.27e-26	0	76.45	FAIL	0	0	0	0	1	no
uc009gps.1	1700021P22Rik	chr7:51751899-51760459	13.96	0	140.19	4.41e-17	0	161.81	70.61	0	202.26	199.73	99.33	300.12	181.57	66.01	297.13	0.000391	0	141	205.15	95.12	315.17	FAIL	0	0	0	0	1	no
uc009gpu.1	1700021P22Rik	chr7:51751899-51760459	404.29	307.13	501.44	240.19	115.65	364.74	97.03	0	198.35	4.36e-75	0	77.27	48.47	0	137.41	279.61	171.08	388.14	8.17	0	92.85	FAIL	0	0	0	0	1	no
TCONS_01039004	1700021P22Rik_j1	chr7:51751899-51760459	3.44e-21	0	48.68	198.71	136.31	261.12	1.57e-13	0	50.76	7.92e-24	0	38.71	0.0041	0	44.57	63.19	8.81	117.58	2.54e-10	0	42.43	FAIL	0	0	0	0	1	no
TCONS_01049804	1700021P22Rik_j2	chr7:51751899-51760459	3.81e-113	0	89.68	1.91e-25	0	114.96	27.77	0	121.3	3.29e-139	0	71.32	2.92e-35	0	82.09	10.81	0	110.99	1.43e-73	0	78.16	FAIL	0	0	0	0	1	no
uc008clq.1	1700022C21Rik	chr17:37091308-37102566	14.07	0.49	27.65	1.77e-09	0	3.84e-06	6.27	0	13.6	25.03	21.94	28.11	108.31	102.29	114.33	0.00808	0	19.69	1.78e-07	0	0.000268	FAIL	0	0	0	0	1	no
TCONS_02303104	1700022C21Rik_j1	chr17:37091308-37102566	71.66	65.49	77.83	2.31	2.17	2.45	4.22	2.6	5.84	41.75	37.76	45.74	46.83	42.88	50.79	145.11	127.48	162.74	79.48	73.82	85.15	FAIL	0	0	0	0	1	no
TCONS_02310540	1700022C21Rik_j2	chr17:37091308-37102566	55.54	49.56	61.51	1.07	0.98	1.17	135.85	126.2	145.51	13.09	10.86	15.33	0.000388	0	0.02	84.8	65.13	104.47	38.09	34.17	42.01	FAIL	0	0	0	0	1	no
uc007cze.1	1700025G04Rik	chr1:153733371-153937366	4052.63	3904.01	4201.26	3155.96	3024.61	3287.32	5031.31	4863.12	5199.5	963.97	892.18	1035.77	1660.02	1554.64	1765.41	4083.39	3949.39	4217.38	1287.83	1207.8	1367.85	OK	4083.39	1287.83	-1.15	32.84	0	yes
TCONS_00180760	1700025G04Rik_j1	chr1:153701026-153701622	0	0	0	0	0	0	0	0	0	0	0	0	0	0	0	0	0	0	0	0	0	NOTEST	0	0	0	0	1	no
uc007evs.1	1700025K23Rik	chr10:38684947-38870247	5.74e-34	0	9.85	3.39e-43	0	20.3	3.6e-43	0	9.7	2.12e-07	0	0.00407	1.74e-10	0	5.97e-06	1.13e-21	0	12.95	1.16e-76	0	11.51	FAIL	0	0	0	0	1	no
uc007evr.1	1700025K23Rik	chr10:38684947-38870247	349.1	338.8	359.4	612.23	591.02	633.44	359.35	349.21	369.49	1.94e-07	0	0.00374	0.05	0	0.15	458.45	444.92	471.98	73.77	61.73	85.8	FAIL	0	0	0	0	1	no
TCONS_01736111	1700025K23Rik_j1	chr10:38684947-38870247	1.46e-205	0	15.59	2.29e-98	0	32.12	7.18e-76	0	15.35	232.82	213.22	252.42	4.35e-10	0	9.45e-06	2.17e-76	0	20.49	7.91e-223	0	18.22	FAIL	0	0	0	0	1	no
TCONS_01613506	1700025K23Rik_j2	chr10:38684947-38870247	1257.07	1238.73	1275.42	1859.95	1822.17	1897.73	1239.26	1221.2	1257.32	171.57	154.74	188.4	825	811.86	838.15	1486.44	1462.34	1510.54	356.03	334.59	377.46	FAIL	0	0	0	0	1	no
TCONS_01613507	1700025K23Rik_j3	chr10:38684947-38870247	2.63e-99	0	14.14	303.97	274.84	333.09	4.96e-33	0	13.92	2.99e-07	0	0.00573	3.66e-10	0	1.41e-05	60.94	42.36	79.52	1.56e-128	0	16.52	FAIL	0	0	0	0	1	no
TCONS_01607911	1700025K23Rik_j4	chr10:38684947-38870247	105.96	94.38	117.54	4.42e-22	0	23.84	3.13e-20	0	11.4	98.91	86.13	111.68	2.4e-10	0	7.02e-06	67.99	52.78	83.21	7.81e-46	0	13.53	FAIL	0	0	0	0	1	no
TCONS_01620002	1700025K23Rik_j5	chr10:38684947-38870247	76.56	64.75	88.37	0.000932	0	24.33	271.45	259.82	283.08	552.68	522.48	582.88	0.02	0	0.1	145.44	129.92	160.96	29.98	16.17	43.78	FAIL	0	0	0	0	1	no
TCONS_01620003	1700025K23Rik_j6	chr10:38684947-38870247	3.37e-25	0	12.19	485.32	460.2	510.44	158.53	146.52	170.53	3.23e-10	0	2.31e-05	2.66e-10	0	7.39e-06	178.44	162.42	194.47	3.74e-26	0	14.25	FAIL	0	0	0	0	1	no
TCONS_01644641	1700025K23Rik_j7	chr10:38684947-38870247	1.47e-25	0	12.33	1.83e-10	0	25.41	33.15	21	45.29	625.52	593.39	657.65	0.03	0	0.1	1.21e-07	0	16.21	27.07	12.65	41.49	FAIL	0	0	0	0	1	no
TCONS_00444155	1700027A23Rik_j1	chr3:105802554-105804547	0	0	0	0	0	0	0	0	0	0	0	0	0	0	0	0	0	0	21.37	0	54.91	NOTEST	0	21.37	1.79769e+308	1.79769e+308	0	no
uc007xft.1	1700027J05Rik	chr15:88985976-89027219	1146.75	1034.68	1258.81	1.51e-06	0	0.01	529.39	483.37	575.41	2.67e-06	0	0.00327	4.73e-06	0	0.00435	327.53	291.36	363.7	3.75e-06	0	0.00387	OK	327.53	3.75e-06	-18.28	0.03	0.97	no
TCONS_02109300	1700027J05Rik_j1	chr15:88985976-89027219	5.69e-07	0	0.00151	83.15	64.91	101.39	79.48	61.65	97.31	33.13	0	129.98	334.99	298.4	371.59	25.14	15.12	35.16	166.85	141.02	192.68	OK	25.14	166.85	1.89	-8.85	0	yes
TCONS_02137264	1700027J05Rik_j2	chr15:88985976-89027219	4.43	0	114.58	6.44e-06	0	0.07	0.00172	0	0.89	16.58	2.44	30.71	7.23	1.85	12.6	8.67e-07	0	0.00186	22.38	12.92	31.84	OK	8.67e-07	22.38	17.06	-0.01	0.98	no
TCONS_02137263	1700027J05Rik_j3	chr15:88985976-89027219	3	0	6.5	74.46	57.21	91.71	68.04	51.54	84.54	4.28	0	29.23	2.08e-06	0	0.00288	25.49	15.4	35.59	0.43	0	1.75	OK	25.49	0.43	-4.07	2.66	0.00779	yes
TCONS_02103438	1700027J05Rik_j4	chr15:88985976-89027219	2.24e-06	0	0.003	1068.84	1003.41	1134.26	79.13	61.33	96.93	741.11	483.52	998.71	716.86	663.32	770.4	207.16	178.39	235.92	1154.23	1086.3	1222.15	OK	207.16	1154.23	1.71	-22.77	0	yes
TCONS_02115823	1700027J05Rik_j5	chr15:88985976-89027219	154.34	128.71	179.98	152.87	128.14	177.59	144.23	120.22	168.24	315.98	276.36	355.61	264.58	232.06	297.11	173.41	147.09	199.73	333.48	296.97	370	OK	173.41	333.48	0.65	-6.98	2.78e-12	yes
TCONS_02127741	1700027J05Rik_j6	chr15:88985976-89027219	4.1e-06	0	0.00411	2.7e-06	0	0.00778	0.00705	0	3.66	5.03e-06	0	0.00469	74.84	57.54	92.14	3.57e-06	0	0.00378	21.59	12.3	30.88	OK	3.57e-06	21.59	15.61	-0.02	0.97	no
TCONS_02115825	1700027J05Rik_j7	chr15:88985976-89027219	68.2	33.62	102.78	392.03	352.44	431.62	131.21	108.29	154.13	637.75	514.86	760.63	270.63	237.74	303.53	429.33	387.92	470.74	432.9	391.3	474.5	OK	429.33	432.9	0.00829	-0.12	0.9	no
TCONS_02196935	1700027J05Rik_j8	chr15:88985976-89027219	187.27	146.59	227.94	97.53	77.78	117.27	248.72	217.18	280.26	4.45e-06	0	0.00422	7.89e-06	0	0.00562	223.99	194.08	253.9	39.29	26.75	51.82	OK	223.99	39.29	-1.74	10.06	0	yes
uc008crt.1	1700027N10Rik	chr17:46265955-46281155	0.14	0	4.81	64.43	0	158.79	150.11	44.87	255.35	4.4	0	27.29	48.83	0	120.26	1.28	0	6.76	7.09	0	30.3	NOTEST	1.28	7.09	1.71	-0.63	0.52	no
TCONS_02408077	1700027N10Rik_j1	chr17:46265955-46281155	0.43	0	6.18	73.46	0	151.33	8.99	0	57.53	88.06	44.88	131.24	56.4	13.05	99.75	11.21	0	25.48	78.5	43.15	113.84	NOTEST	11.21	78.5	1.94	-2.88	0.00394	no
NR_033605	1700028B04Rik	chr7:29281768-29282557	7.27e-10	0	0.000563	37.59	0	84.06	27.05	0	60.48	43.28	7.63	78.92	22.92	0	52.4	12.59	0	26.8	31.8	6.67	56.94	NOTEST	12.59	31.8	0.92	-1.34	0.17	no
TCONS_00707162	1700028K03Rik_j1	chr5:107924757-107941586	8.93e-10	0	5.98e-05	2.22e-09	0	9.42e-05	0.25	0	153.15	554.14	506.6	601.69	3.03e-06	0	0.1	3.28	0	138.57	712.06	658.7	765.43	FAIL	0	0	0	0	1	no
TCONS_00707161	1700028K03Rik_j2	chr5:107924757-107941586	2046.17	1951.37	2140.96	2343.05	2246.25	2439.85	93.18	0	246	0.01	0	6.68	813.17	756.14	870.2	315.12	179.89	450.35	1.11e-09	0	6.67e-05	FAIL	0	0	0	0	1	no
TCONS_00725181	1700028K03Rik_j3	chr5:107924757-107941586	9.51e-10	0	6.17e-05	0.22	0	1.16	379.6	221.83	537.38	6.6e-09	0	0.000224	8.77	2.84	14.69	201.95	62.34	341.55	1.19e-09	0	6.88e-05	FAIL	0	0	0	0	1	no
TCONS_00725180	1700028K03Rik_j4	chr5:107924757-107941586	2.25	0	6	0.84	0	2.68	2.72	0	160.37	0.63	0	2.23	1.3e-08	0	0.000426	68.89	0	208.38	0.05	0	0.51	FAIL	0	0	0	0	1	no
TCONS_00758125	1700028K03Rik_j5	chr5:107924757-107941586	0.24	0	1.48	2.52e-09	0	0.0001	824	661.07	986.92	6.75e-06	0	0.00567	9.19	3.12	15.25	217.26	73.1	361.43	2.36	0	5.44	FAIL	0	0	0	0	1	no
uc007avy.1	1700029F09Rik	chr1:44136063-44159261	287.93	0	612.47	140.59	0	411.64	87.58	0	250.85	406.06	237.89	574.24	230.7	0	554.67	128.6	0	271.22	120.19	53.28	187.09	NOTEST	128.6	120.19	-0.06	0.1	0.91	no
TCONS_00050880	1700029F09Rik_j1	chr1:44136063-44159261	256.38	6.07	506.69	211.6	0	483.28	291.18	22.71	559.64	377.01	155.75	598.26	711.53	412.84	1010.21	329.25	151.06	507.43	490.51	424.87	556.14	NOTEST	329.25	490.51	0.39	-1.43	0.15	no
TCONS_00050881	1700029F09Rik_j2	chr1:44136063-44159261	111.3	40.15	182.46	36.92	0	77.31	31.61	0	71.49	148.93	75.22	222.63	171.29	45.62	296.95	14.11	0	31.02	127.65	100.81	154.5	NOTEST	14.11	127.65	2.2	-3.62	0.000292	no
TCONS_00179971	1700029F09Rik_j3	chr1:44136063-44159261	19.24	0	100.26	45.68	0	189.49	16.97	0	114.81	2.92	0	24.24	3.84	0	39.05	19.8	0	82.98	0.00429	0	0.85	NOTEST	19.8	0.00429	-8.43	0.08	0.93	no
TCONS_00010539	1700029F09Rik_j4	chr1:44136063-44159261	3.23	0	40.14	214.7	22.34	407.06	74.03	0	185.27	6.89	0	44.6	47.06	0	176.77	109.94	21.74	198.14	0.78	0	12.84	NOTEST	109.94	0.78	-4.94	0.64	0.52	no
TCONS_00003172	1700029F09Rik_j5	chr1:44136063-44159261	37.64	0	149.95	45.72	0	197.37	49.91	0	193.31	7.67	0	48.15	9.87	0	64.31	31.45	0	129.42	47.55	14.41	80.69	NOTEST	31.45	47.55	0.41	-0.25	0.79	no
TCONS_00003174	1700029F09Rik_j6	chr1:44136063-44159261	363.03	118.28	607.78	344.4	79.65	609.16	332.94	96.76	569.12	4.37	0	41.41	469.66	96.48	842.85	384.36	246.12	522.61	437.16	364.48	509.85	NOTEST	384.36	437.16	0.12	-0.64	0.51	no
TCONS_00224754	1700029I15Rik_j1	chr2:92214320-92223719	4.73e-07	0	0.00263	0.01	0	2.33	1665.32	1584.38	1746.26	49.21	0	100.59	42.77	0	91.56	11.33	0	56.97	48.98	6.42	91.53	OK	11.33	48.98	1.46	-0.71	0.47	no
uc009lpo.1	1700029J07Rik	chr8:47038942-47060683	82	25.54	138.45	224.4	110.08	338.72	100.4	8.41	192.4	65.07	48.94	81.2	120.27	98.33	142.2	91.27	50.41	132.14	69.13	38.79	99.47	NOTEST	91.27	69.13	-0.27	0.88	0.37	no
uc008ocy.1	1700029J11Rik	chr2:172297757-172299479	0	0	0	0	0	0	0	0	0	0	0	0	0	0	0	0	0	0	0	0	0	NOTEST	0	0	0	0	1	no
TCONS_01212906	1700030J22Rik_j1	chr8:119494068-119502817	0	0	0	0	0	0	0	0	0	0	0	0	0	0	0	0	0	0	0	0	0	NOTEST	0	0	0	0	1	no
uc009mfz.1	1700030K09Rik	chr8:74948135-75000511	4.66e-25	0	25.07	79.11	51.7	106.51	4.61e-07	0	27.99	3.19e-32	0	28.13	251.76	234.39	269.14	0.0012	0	26.47	1.85e-24	0	29.27	FAIL	0	0	0	0	1	no
uc009mfy.1	1700030K09Rik	chr8:74948135-75000511	352.09	327.3	376.88	3.69e-09	0	27.09	0.000339	0	27.67	0.03	0	27.83	0.000176	0	0.2	0.21	0	26.38	0.16	0	29.09	FAIL	0	0	0	0	1	no
TCONS_01255939	1700030K09Rik_j1	chr8:74948135-75000511	10.26	0	26.55	11.3	0	29.11	5.27	0	23.46	12.95	0	31.22	26.83	21.16	32.51	12.55	0	29.75	27.55	8.54	46.57	FAIL	0	0	0	0	1	no
TCONS_01244128	1700030K09Rik_j2	chr8:74948135-75000511	42.88	6.17	79.6	31.38	0	71.5	2.05e-09	0	40.98	79.59	38.4	120.77	20.91	15.9	25.92	36.98	0	75.74	102.45	59.6	145.3	FAIL	0	0	0	0	1	no
TCONS_01244131	1700030K09Rik_j3	chr8:74948135-75000511	261.64	199.05	324.23	276.6	208.19	345.01	486.37	416.5	556.25	344.55	274.33	414.76	550.71	525	576.41	389.94	323.87	456.02	422.55	349.49	495.61	FAIL	0	0	0	0	1	no
uc007xyz.1	1700037C18Rik	chr16:3884641-3941153	231.97	225.13	238.82	112.68	106.81	118.56	125.36	119.4	131.32	48.35	46.63	50.07	0.9	0.39	1.41	154.83	148.67	160.98	8.14	3.49	12.79	FAIL	0	0	0	0	1	no
TCONS_02229701	1700037C18Rik_j1	chr16:3884641-3941153	7.26e-112	0	5.94	19.68	14.58	24.78	17.53	12.35	22.7	23.44	22.24	24.63	255.86	250.45	261.28	7.67e-79	0	5.34	85.76	81.72	89.79	FAIL	0	0	0	0	1	no
TCONS_02218089	1700037C18Rik_j2	chr16:3884641-3941153	3.17e-228	0	12.21	0	0	10.48	0	0	10.64	125.96	123.17	128.74	0	0	0	0	0	10.98	36.78	28.48	45.07	FAIL	0	0	0	0	1	no
uc008mks.1	1700037H04Rik	chr2:130953127-130985796	1161.56	1072.1	1251.03	502.38	462.84	541.92	1047.81	930.64	1164.98	59.81	39.88	79.74	194.46	127.71	261.21	836.68	783.52	889.84	129.15	88.82	169.48	OK	836.68	129.15	-1.86	11.72	0	yes
TCONS_00276804	1700037H04Rik_j1	chr2:130953127-130985796	1458.48	949.54	1967.42	35.81	0	82.62	3024.76	2205.57	3843.95	559.8	444.8	674.79	1135.97	720.48	1551.47	1992.77	1910.73	2074.81	847.62	611.87	1083.38	OK	1992.77	847.62	-0.85	6.08	1.2e-09	yes
TCONS_00254396	1700037H04Rik_j2	chr2:130953127-130985796	46.18	0	449.24	1413.35	1140.5	1686.2	7.92	0	90.84	34.48	17.96	51	276	54.98	497.02	1.44e-06	0	0.00625	110.08	12.08	208.08	OK	1.44e-06	110.08	18.15	-0.00835	0.99	no
TCONS_00230038	1700037H04Rik_j3	chr2:130953127-130985796	8914.56	8623.17	9205.95	6913.78	6667.8	7159.76	6755.14	6234.46	7275.81	848.12	761.61	934.64	1524.22	1223.31	1825.13	8063.14	7898.11	8228.17	1242.61	1057.95	1427.26	OK	8063.14	1242.61	-1.87	24.93	0	yes
uc009cps.1	1700040I03Rik	chr6:85396479-85418453	517.88	509.13	526.63	84.6	80.95	88.25	305.35	300.65	310.05	86.85	81.93	91.78	238.76	227.92	249.61	422.32	415.44	429.2	87.86	83.22	92.5	OK	422.32	87.86	-1.56	56.84	0	yes
TCONS_00891343	1700040I03Rik_j1	chr6:85396479-85418453	0.000112	0	0.00813	31.16	28.94	33.37	33.93	32.37	35.5	0.06	0	0.43	8.29e-29	0	10.74	40.36	38.23	42.49	2.67	1.86	3.48	OK	40.36	2.67	-2.71	17.67	0	yes
TCONS_00885083	1700040I03Rik_j2	chr6:85396479-85418453	319.34	312.47	326.21	445.71	437.33	454.08	103.48	100.74	106.22	39.28	35.97	42.58	2.04e-15	0	9.42	249.82	244.44	255.2	47.37	43.96	50.78	OK	249.82	47.37	-1.66	44.31	0	yes
TCONS_01020866	1700040I03Rik_j3	chr6:85396479-85418453	5.62e-05	0	0.00402	1.22e-05	0	0.0014	0.00113	0	0.01	176.29	169.28	183.31	161.96	146.25	177.68	28.44	25.66	31.22	107.79	102.65	112.93	OK	28.44	107.79	1.33	-24.52	0	yes
uc008mew.1	1700041B20Rik	chr2:126964512-126969316	803.78	667.73	939.82	551.21	436.03	666.39	298.07	196.15	400	13.96	6.49	21.44	127.17	78.06	176.28	545.99	478.75	613.23	89.19	53.49	124.88	OK	545.99	89.19	-1.81	8.65	0	yes
uc008umi.1	1700041C02Rik	chr4:118996480-119088106	217.63	60.3	374.96	5.04	0	48.69	2.64	0	8.43	4.55	0	41.04	49.71	0	114.28	134.39	97.28	171.5	1.77	0	16.66	OK	134.39	1.77	-4.32	1.03	0.3	no
TCONS_00556805	1700041C02Rik_j1	chr4:118996480-119088106	0	0	0	0	0	0	0	0	0	0	0	0	0	0	0	0	0	0	0	0	0	OK	0	0	0	0	1	no
TCONS_00556802	1700041C02Rik_j1	chr4:118996480-119088106	5.63	0	40.39	16.96	0	113.52	47.82	15.13	80.5	0	0	0	135.62	0	279.44	28.09	4.97	51.2	44.71	7.59	81.82	OK	28.09	44.71	0.46	-0.79	0.42	no
uc009uuv.1	1700045I19Rik	chrX:160198169-160199274	0	0	0	0	0	0	0	0	0	121.27	99.24	143.29	139.18	115.59	162.78	0	0	0	118.14	93.23	143.05	NOTEST	0	118.14	1.79769e+308	1.79769e+308	0	no
uc009fxi.1	1700049G17Rik	chr7:28693640-28799221	59.96	50.41	69.52	97.62	0	225.2	125.73	107.2	144.26	25.32	0	112.36	44.64	33.79	55.48	98.62	0	217.45	26.8	0	135.12	FAIL	0	0	0	0	1	no
TCONS_01041399	1700049G17Rik_j1	chr7:28693640-28799221	1.2e-07	0	0.000427	29.78	0	82.57	1.39e-07	0	0.000616	1.49e-23	0	36.01	26.76	17.96	35.56	6.9	0	56.07	1.12e-23	0	44.82	FAIL	0	0	0	0	1	no
uc007egy.1	1700052N19Rik	chr10:5891401-5929391	1.46e-07	0	0.000593	78.56	20.3	136.82	160.64	138.44	182.84	0.000262	0	35.02	1.19e-09	0	5.52e-05	16.54	5.73	27.35	1.9e-16	0	39.34	FAIL	0	0	0	0	1	no
uc007egz.1	1700052N19Rik	chr10:5891401-5929391	1098.76	1047.34	1150.18	1009.33	898.42	1120.23	128.51	108.13	148.89	134.6	67.94	201.27	947.29	897.99	996.6	855.43	803.45	907.41	208.7	133.8	283.6	FAIL	0	0	0	0	1	no
TCONS_01644399	1700052N19Rik_j1	chr10:5891401-5929391	58.58	46.7	70.47	18.15	0	151.98	271.86	250.67	293.06	254.64	174.19	335.09	5.27	1.59	8.95	271.42	239.97	302.87	381.85	291.46	472.24	FAIL	0	0	0	0	1	no
uc009nwp.1	1700054N08Rik	chr8:126362413-126383987	322.88	221.32	424.43	205.32	130.56	280.07	156.94	101.13	212.74	618.48	525.57	711.39	659.55	549.36	769.75	252.82	199.65	306	724.21	670	778.43	OK	252.82	724.21	1.05	-9.42	0	yes
TCONS_01260750	1700054N08Rik_j1	chr8:126362413-126383987	56.4	26.11	86.68	108.17	82.41	133.92	41.68	23.58	59.79	31.22	13.27	49.18	42.8	19.19	66.41	6.57	0	13.17	3.75e-05	0	0.02	OK	6.57	3.75e-05	-12.07	0.04	0.96	no
uc007fcb.1	1700060H10Rik	chr10:55734098-55948498	9.63	8.38	10.89	35.58	31.66	39.5	43.56	39.39	47.72	45.21	0	94.68	20.14	16.68	23.6	80.99	44.09	117.89	32.1	26.49	37.72	FAIL	0	0	0	0	1	no
uc008bxy.1	1700065O13Rik	chr17:33153803-33392078	65.27	54.33	76.21	182.09	162.46	201.72	256.33	144.98	367.69	50.87	40.77	60.96	85.89	62.37	109.41	195.63	131.05	260.21	78.41	15.42	141.41	FAIL	0	0	0	0	1	no
TCONS_02335303	1700065O13Rik_j1	chr17:33153803-33392078	176.89	158.88	194.9	337.23	310.51	363.94	64.56	0	150.38	238.45	216.59	260.31	576.76	524.9	628.62	288.09	231.66	344.52	476.52	403.98	549.06	FAIL	0	0	0	0	1	no
uc007lwk.1	1700081L11Rik	chr11:104194815-104330768	0.000389	0	0.79	0.66	0	38.23	15.06	0	216.04	5.72	0.93	10.5	2.93e-07	0	0.00106	1.34e-12	0	106.58	300.53	211.41	389.65	FAIL	0	0	0	0	1	no
uc007lwj.1	1700081L11Rik	chr11:104194815-104330768	0.000443	0	0.9	0.58	0	33.41	1344.1	931	1757.2	1204.79	1135.38	1274.19	418.93	378.75	459.12	193.15	85.92	300.37	14.04	0	204.36	FAIL	0	0	0	0	1	no
TCONS_02601215	1700081L11Rik_j1	chr11:104194815-104330768	0	0	0	0	0	0	0	0	0	0	0	0	0	0	0	0	0	7110.17	0	0	0	FAIL	0	0	0	0	1	no
TCONS_02742196	1700081L11Rik_j1	chr11:104194815-104330768	2.03e-05	0	0.04	0.03	0	2	0.00608	0	0.18	4.22e-09	0	0.00013	150.68	126.58	174.78	1.51e-31	0	151.72	0.000339	0	0.31	FAIL	0	0	0	0	1	no
TCONS_02591370	1700081L11Rik_j1	chr11:104194815-104330768	0.000796	0	1.63	1.18	0	68.46	377.37	254.79	499.95	928.34	867.41	989.27	2.82e-07	0	0.00104	9.27e-28	0	104.51	2.5e-07	0	0.000981	FAIL	0	0	0	0	1	no
TCONS_02636055	1700081L11Rik_j10	chr11:104194815-104330768	598.1	549.34	646.85	579.6	516.6	642.6	739.71	494.84	984.59	2.2e-09	0	9.41e-05	540.39	494.75	586.03	4.18e-12	0	109.28	3.39	0	49.51	FAIL	0	0	0	0	1	no
TCONS_02636057	1700081L11Rik_j11	chr11:104194815-104330768	4.01e-05	0	0.08	0.08	0	4.87	4.41	0	13.24	13.78	6.36	21.21	101.58	81.79	121.37	1.03e-07	0	109.31	112.58	89.64	135.52	FAIL	0	0	0	0	1	no
TCONS_02614349	1700081L11Rik_j12	chr11:104194815-104330768	191.61	164.02	219.2	418.58	368.24	468.92	30.01	0	430.37	1.18e-08	0	0.00685	179.86	153.53	206.19	2.77	0	111.25	1017.33	768.12	1266.55	FAIL	0	0	0	0	1	no
TCONS_02636058	1700081L11Rik_j13	chr11:104194815-104330768	81.97	63.92	100.01	0.01	0	1.13	216.79	142.95	290.62	274.43	241.3	307.55	824.06	767.7	880.42	383.32	235.7	530.93	251.32	176.27	326.38	FAIL	0	0	0	0	1	no
TCONS_02614351	1700081L11Rik_j14	chr11:104194815-104330768	125.57	103.23	147.9	100.25	79.51	120.98	5.82	0	82.53	6.07e-09	0	0.00146	67.04	50.97	83.12	1436.21	1287.89	1584.53	907.53	739.34	1075.73	FAIL	0	0	0	0	1	no
TCONS_02742197	1700081L11Rik_j15	chr11:104194815-104330768	29.37	18.57	40.18	6.42	1.35	11.48	0.000205	0	0.03	1.97	0	4.79	237.28	207.03	267.52	214.68	70.03	359.34	25.97	0	142.62	FAIL	0	0	0	0	1	no
TCONS_02591369	1700081L11Rik_j2	chr11:104194815-104330768	701.51	648.71	754.32	822.35	741.01	903.7	3.17	0	45.66	9.47e-09	0	0.00539	508.88	464.59	553.17	0.00903	0	101.41	575.86	526.18	625.53	FAIL	0	0	0	0	1	no
TCONS_02614348	1700081L11Rik_j2	chr11:104194815-104330768	203.66	175.21	232.1	143.61	117.77	169.46	2.56	0	5.81	13.84	6.4	21.28	1325.64	1254.16	1397.12	1460.8	1304.6	1617	1684.85	1598.42	1771.28	FAIL	0	0	0	0	1	no
TCONS_02601214	1700081L11Rik_j3	chr11:104194815-104330768	61.36	45.75	76.98	3e-05	0	0.03	6.01	0	85.26	2.01e-09	0	8.96e-05	2.82e-07	0	0.00104	3.01e-34	0	104.64	246.96	198.88	295.04	FAIL	0	0	0	0	1	no
TCONS_02583218	1700081L11Rik_j4	chr11:104194815-104330768	16.63	8.5	24.76	0.03	0	2.03	0.00205	0	0.09	0.88	0	2.76	841.53	784.57	898.48	3.11e-12	0	103.65	48.9	1.53	96.28	FAIL	0	0	0	0	1	no
TCONS_02583220	1700081L11Rik_j5	chr11:104194815-104330768	0.000769	0	1.57	1.19	0	68.63	1.4	0	19.58	924.08	863.29	984.86	2.75e-07	0	0.00103	270.47	167.2	373.74	2.44e-07	0	0.000969	FAIL	0	0	0	0	1	no
TCONS_02583219	1700081L11Rik_j6	chr11:104194815-104330768	724.3	670.65	777.95	943.18	852.89	1033.47	70.73	42.97	98.5	9.6e-09	0	0.00537	864.12	806.41	921.84	3.96e-21	0	105.39	422.45	381.88	463.03	FAIL	0	0	0	0	1	no
TCONS_02583221	1700081L11Rik_j7	chr11:104194815-104330768	3.55e-05	0	0.07	32.16	20.66	43.67	143.93	110.36	177.49	5.94	1.07	10.82	2.69e-07	0	0.00113	666.48	564.4	768.57	113.49	76	150.97	FAIL	0	0	0	0	1	no
TCONS_02654478	1700081L11Rik_j8	chr11:104194815-104330768	0.000421	0	0.86	0.66	0	38.5	16.5	0	236.76	294.77	260.44	329.11	2.94e-07	0	0.00107	2.39e-21	0	106.68	29.61	0	110.37	FAIL	0	0	0	0	1	no
TCONS_02654479	1700081L11Rik_j9	chr11:104194815-104330768	25.17	15.17	35.17	94.02	73.56	114.48	224.26	148.08	300.43	2.04e-09	0	9.04e-05	2.87e-07	0	0.00108	158.89	53.45	264.33	28.49	16.46	40.53	FAIL	0	0	0	0	1	no
TCONS_02103222	1700088E04Rik_j1	chr15:78939358-78971667	49.67	6.71	92.62	109.44	39.19	179.7	1.15e-37	0	47.64	2.5e-65	0	22.89	3.06e-14	0	26.46	68.58	15.86	121.31	1.5e-28	0	24.37	FAIL	0	0	0	0	1	no
TCONS_00430875	1700094D03Rik_j1	chr3:89856737-89869941	0.17	0	1.13	3.07	0	21.56	1.69e-07	0	111.27	2.25e-05	0	85.69	12.67	5.56	19.78	58.82	43.5	74.13	10.67	3.02	18.32	OK	58.82	10.67	-1.7	4.47	7.53e-06	yes
TCONS_00430874	1700094D03Rik_j2	chr3:89856737-89869941	6.05e-05	0	0.1	12.19	0	84.4	1.94e-23	0	156.21	4.97e-33	0	120.3	35.51	23.62	47.41	6.24e-07	0	0.00159	24.02	8.12	39.92	OK	6.24e-07	24.02	17.46	-0.01	0.98	no
TCONS_00415387	1700094D03Rik_j3	chr3:89856737-89869941	322.54	210.76	434.32	362.17	277.56	446.78	469.67	278.14	661.2	959.15	811.64	1106.65	1095.61	1029.55	1161.68	469.91	426.62	513.21	1162.55	1074.83	1250.27	OK	469.91	1162.55	0.9	-15.21	0	yes
ENSMUST00000037268	1700106J16Rik	chr11:88107441-88108248	0	0	0	0	0	0	0	0	0	0	0	0	0	0	0	0	0	0	0	0	0	NOTEST	0	0	0	0	1	no
uc008dtt.1	1700106N22Rik	chr17:85489943-85857903	62.05	17.88	106.22	24.28	6.69	41.86	49.89	8.39	91.39	2.78	0	23.3	2.29	0	21.53	41.39	20.88	61.9	0.1	0	3.94	OK	41.39	0.1	-5.94	0.33	0.73	no
TCONS_02303766	1700106N22Rik_j1	chr17:85489943-85857903	200.43	12.95	387.9	631.82	469.35	794.28	108.78	5.25	212.3	91.98	0	188.39	116.31	0	238.27	342.28	175.77	508.79	158.83	96.96	220.69	OK	342.28	158.83	-0.76	2.46	0.01	no
TCONS_00439969	1700108L22Rik_j1	chr3:40754446-40776966	0.34	0	5.08	1e-07	0	0.000633	2.73e-08	0	0.000331	111.58	88.7	134.45	112.67	73.18	152.16	164.68	131.14	198.22	2.47	0	5.61	NOTEST	164.68	2.47	-4.19	6.51	7.13e-11	no
TCONS_00400168	1700108L22Rik_j2	chr3:40779980-40783648	476.91	415.48	538.34	469.51	215.83	723.19	32.49	21.09	43.89	3.3	0	18.46	148.74	59.1	238.38	300.68	147.34	454.02	48.98	0	118.21	OK	300.68	48.98	-1.81	2.41	0.01	no
uc008kec.1	1700109F18Rik	chr2:74541054-74563630	293.29	258.11	328.46	428.08	405.54	450.61	118.63	97.23	140.04	0	0	0	0	0	0	277.64	261.93	293.35	0	0	0	OK	277.64	0	-1.79769e+308	-1.79769e+308	0	yes
TCONS_00215120	1700109F18Rik_j1	chr2:74541054-74563630	11.63	4.11	19.15	2.11	0	5.64	183.27	164.97	201.57	0	0	0	0	0	0	56.53	49.39	63.68	0	0	0	OK	56.53	0	-1.79769e+308	-1.79769e+308	0	yes
uc007lou.1	1700113I22Rik	chr11:101280007-101286211	0.00257	0	0.44	9.19	0	25.46	0.33	0	2.2	4.95e-10	0	4.49e-05	3.27	0	19.9	0.04	0	2.43	8.46	0	33.58	NOTEST	0.04	8.46	5.19	-0.2	0.83	no
TCONS_02583040	1700113I22Rik_j1	chr11:101280007-101286211	0.4	0	1.66	0	0	0	0	0	0	0.000151	0	0.11	46.55	0	176.14	40.45	15.08	65.82	39.64	0	115.53	NOTEST	40.45	39.64	-0.02	0.02	0.98	no
TCONS_02654255	1700113I22Rik_j2	chr11:101280007-101286211	1.12e-10	0	2.2e-05	15.28	0	36.82	0.000216	0	0.17	0.2	0	1.11	14.13	0	29.11	6.67	0	15.89	12.65	0	26.53	NOTEST	6.67	12.65	0.63	-0.72	0.46	no
uc009jwf.1	1700120K04Rik	chr7:134732099-134758787	0	0	0	0	0	0	0	0	0	103.81	102.41	105.2	66.26	65.71	66.81	41.64	41.12	42.16	7.2e-131	0	0.46	FAIL	0	0	0	0	1	no
uc007twy.1	1700123O20Rik	chr14:55261004-55309602	1407.54	1384.02	1431.06	447.95	440.18	455.72	794.93	781.95	807.91	333.5	328.29	338.72	509.47	503.49	515.45	878.87	863.61	894.12	462.69	456.66	468.71	FAIL	0	0	0	0	1	no
uc009idd.1	1700129I04Rik	chr7:89783748-89797018	726.78	662.66	790.91	1194.07	1121.17	1266.96	580.51	532.32	628.69	0	0	0	0	0	0	833.22	774.94	891.5	205.68	177	234.37	NOTEST	833.22	205.68	-1.39	17.93	0	no
TCONS_02571689	1810006K21Rik_j1	chr19:10278709-10282298	14101.7	13191.7	15011.7	8933.43	8192.52	9674.33	10127.7	9464.02	10791.5	3803.54	3457.62	4149.47	6784.49	6192.71	7376.27	11054.7	10586.4	11522.9	5393.76	5050.49	5737.03	OK	11054.7	5393.76	-0.71	18.77	0	yes
TCONS_00599232	1810007P19Rik_j1	chr4:125735885-125765930	52.04	0	195.8	0.2	0	10.53	24.71	0	123.1	212.02	0	672.25	208.98	75.69	342.27	2.3	0	23.53	257.3	225.74	288.86	OK	2.3	257.3	4.71	-1.02	0.3	no
uc007fvt.1	1810008A18Rik	chr10:76949405-76978541	167.05	0	1231.66	697.41	596.33	798.5	913.26	679.63	1146.89	1422.94	1348.63	1497.25	1927.48	1840.92	2014.04	6.49e-08	0	0.000509	1445.35	1372.6	1518.11	OK	6.49e-08	1445.35	23.82	-0.00608	0.99	no
uc007fvu.1	1810008A18Rik	chr10:76949405-76978541	1718.26	679.55	2756.97	573.96	503.55	644.36	290.21	52.92	527.5	4.33e-07	0	0.03	3.99e-06	0	0.13	1517.88	1440.21	1595.55	1.27e-07	0	0.000683	OK	1517.88	1.27e-07	-23.2	0.00865	0.99	no
TCONS_01620405	1810008A18Rik_j1	chr10:76949405-76978541	4.16	0	20.48	25.08	15.13	35.02	121.12	90.14	152.1	181.77	155.21	208.33	360.76	323.31	398.21	35.38	23.52	47.24	132.27	110.26	154.28	OK	35.38	132.27	1.31	-7.04	1.81e-12	yes
TCONS_01736472	1810008A18Rik_j2	chr10:76949405-76978541	151.12	0	1114.33	3.19	0	131.75	0.00655	0	5.24	131.5	108.91	154.09	215.67	186.72	244.63	7.25e-08	0	0.000538	584.59	538.32	630.86	OK	7.25e-08	584.59	22.81	-0.00615	0.99	no
TCONS_01736471	1810008A18Rik_j3	chr10:76949405-76978541	1585.39	603.65	2567.13	1680.83	1507.74	1853.92	1110.75	1042.58	1178.92	5.05e-07	0	0.03	445.92	404.29	487.55	1550.92	1472.41	1629.43	1.42e-07	0	0.000721	OK	1550.92	1.42e-07	-23.11	0.0091	0.99	no
uc008gnt.1	1810009A15Rik	chr19:8962878-8965436	99.73	79.76	119.71	3.49	0	36.4	9.59e-10	0	6.2e-05	0.75	0	11.58	9.54e-08	0	0.000608	0.6	0	8.77	5.68e-07	0	0.00641	OK	0.6	5.68e-07	-13.87	0.00246	0.99	no
TCONS_02504458	1810009A15Rik_j1	chr19:8962878-8965436	4.99e-08	0	0.000447	79.06	0	161.32	2.1e-09	0	9.17e-05	3.81	0	24.88	1924.56	1718.94	2130.17	32.26	2.44	62.08	5.64	0	26.59	OK	32.26	5.64	-1.74	0.91	0.36	no
TCONS_02522465	1810009A15Rik_j2	chr19:8962878-8965436	182.77	155.73	209.81	3.87	0	49.26	114.82	75.38	154.27	1.87	0	25.33	1106.25	1004.54	1207.95	0.9	0	15.33	33.04	0	70.28	OK	0.9	33.04	3.59	-0.44	0.65	no
TCONS_02522466	1810009A15Rik_j3	chr19:8962878-8965436	233.2	202.66	263.74	2426.69	1881.48	2971.91	8.92	2.36	15.48	1410.34	1187.46	1633.23	584.04	532.26	635.82	2849.27	2443.71	3254.83	1196.39	1039.78	1353.01	OK	2849.27	1196.39	-0.86	8.97	0	yes
uc007mab.1	1810010H24Rik	chr11:106879049-106992929	0	0	6.93	0	0	11.1	0	0	0	4.44e-258	0	6.4	0	0	10.22	4.93	0	12.79	4.14280999988113e-314	0	8.32	FAIL	0	0	0	0	1	no
TCONS_02610548	1810010H24Rik_j1	chr11:106879049-106992929	37.98	35.17	40.79	53.78	49.27	58.29	11.92	11.59	12.26	140.6	138	143.2	145.69	141.54	149.84	61.49	58.3	64.68	147.12	143.74	150.5	FAIL	0	0	0	0	1	no
uc007kkb.1	1810012P15Rik	chr11:78640096-78658233	1.87e-05	0	0.14	524.11	466.93	581.29	14.84	0	277.04	67.85	0	137.07	53.48	0	228.98	6.11e-05	0	0.18	31.01	0	151.07	OK	6.11e-05	31.01	13.13	-0.0087	0.99	no
TCONS_02579036	1810012P15Rik_j1	chr11:78640096-78658233	644.66	587.65	701.68	0.96	0	48.22	1156.99	886.5	1427.48	16.85	0	84.84	142.55	0	317.51	507.35	463.68	551.02	115.8	0	237.65	OK	507.35	115.8	-1.47	2.79	0.00513	yes
TCONS_02587710	1810012P15Rik_j2	chr11:78640096-78658233	0.000429	0	0.24	217.68	188	247.36	12.8	0	37.31	1.18	0	5.03	1.79	0	7.7	14.43	7.06	21.8	0.15	0	1.37	OK	14.43	0.15	-4.55	1.12	0.25	no
uc008xlg.1	1810013D10Rik	chr5:53658376-53670744	1108.18	936.54	1279.81	903.21	772.18	1034.25	967.78	827.07	1108.49	147.41	107.66	187.16	102.08	62.47	141.69	968.2	876.4	1060	115.22	86.31	144.13	OK	968.2	115.22	-2.12	15.87	0	yes
uc007yda.1	1810013L24Rik	chr16:8830203-8860083	3876.99	3750.22	4003.76	5497.62	5359.16	5636.08	3523.97	3425.1	3622.85	840.4	790.96	889.85	1606.07	1537.61	1674.53	4290.19	4185.36	4395.02	1226.77	1176.98	1276.56	OK	4290.19	1226.77	-1.25	52.85	0	yes
uc009kgu.1	1810014F10Rik	chr7:147285318-147288362	3.01	0	131.58	3.06e-05	0	0.43	0.000222	0	0.42	23.52	0	72.52	6.09	0	43.32	5.34e-07	0	0.01	4.01	0	28.42	NOTEST	5.34e-07	4.01	15.83	-0.00158	0.99	no
TCONS_01034795	1810014F10Rik_j1	chr7:147285318-147288362	65.68	0	168.21	1582.56	1437.14	1727.98	3.19	0	21.98	355.82	278.05	433.59	89.45	0.13	178.78	600.3	545.84	654.77	57.77	3.57	111.96	NOTEST	600.3	57.77	-2.34	4.96	6.78e-07	no
uc007ykj.1	1810015A11Rik	chr16:17146052-17156256	1168.53	1127.18	1209.88	2.13e-06	0	0.00109	796.65	721.36	871.93	3.44e-08	0	5.3	98.94	93.32	104.56	650.56	612.6	688.51	38.49	32.54	44.43	FAIL	0	0	0	0	1	no
uc007ykk.1	1810015A11Rik	chr16:17146052-17156256	2106	2014.23	2197.76	1283.37	1252.7	1314.05	2584.64	2492.05	2677.24	167.59	155.82	179.37	0	0	12.47	1983.52	1935.1	2031.94	145.69	132.49	158.88	FAIL	0	0	0	0	1	no
TCONS_02212094	1810015A11Rik_j1	chr16:17146052-17156256	0.00418	0	40.75	1845.36	1811.7	1879.03	424.94	361.14	488.74	2.06e-09	0	5.22	0.0032	0	5.54	357.46	328.07	386.84	0.0014	0	5.85	FAIL	0	0	0	0	1	no
TCONS_02228624	1810015A11Rik_j2	chr16:17146052-17156256	0	0	206.01	0	0	0	0	0	0	0	0	26.43	0	0	198.01	0	0	0	0	0	209.42	FAIL	0	0	0	0	1	no
uc007vjf.1	1810015C04Rik	chr15:25773065-25903451	226.71	36.71	416.72	66.06	0	154.91	435.14	214.24	656.04	8.49	0	92.38	327.62	103.05	552.2	122.62	38.87	206.37	2.04e-08	0	0.000286	OK	122.62	2.04e-08	-22.51	0.00321	0.99	no
uc007vjg.1	1810015C04Rik	chr15:25773065-25903451	1850.84	1550.42	2151.26	2574.13	2269.78	2878.49	928.55	635.66	1221.45	202.2	115.27	289.12	36	0	249.21	1937.16	1764.79	2109.53	243.22	212.03	274.41	OK	1937.16	243.22	-2.07	26.58	0	yes
uc009ijk.1	1810020D17Rik	chr7:104698828-104728014	65.21	0	474.18	31.75	0	308.89	16.07	0	151.51	45.49	0	216.3	126.54	0	526.05	7.22	0	77.63	36.67	0	195.46	OK	7.22	36.67	1.62	-0.3	0.76	no
uc009ijl.1	1810020D17Rik	chr7:104698828-104728014	1805.31	1107.56	2503.07	1523.61	903.56	2143.66	1122.66	723.52	1521.79	213.77	29.14	398.41	320.39	0	663.05	1476.89	1110.05	1843.73	301.55	129.72	473.37	OK	1476.89	301.55	-1.58	5.11	3.19e-07	yes
uc009ijj.1	1810020D17Rik	chr7:104698828-104728014	1738.39	838.83	2637.94	1777.45	1020.21	2534.68	1495.79	1089.29	1902.28	206.44	8.45	404.42	631.26	224.41	1038.12	1713.51	1208.01	2219.01	459.16	282.77	635.55	OK	1713.51	459.16	-1.31	5.43	5.4e-08	yes
TCONS_01033937	1810020D17Rik_j1	chr7:104698828-104728014	737.72	123.63	1351.82	899.33	115.47	1683.2	264.48	0	756.79	59.19	0	183.65	49.34	0	206.64	619.69	134.75	1104.63	36.17	0	138.47	OK	619.69	36.17	-2.84	1.93	0.05	no
TCONS_01033939	1810020D17Rik_j2	chr7:104698828-104728014	317.84	0	1277.18	213.75	0	990.72	113.44	0	578.34	51.33	0	238.31	74.08	0	366.29	219.32	0	787.38	29.29	0	167.3	OK	219.32	29.29	-2.01	0.74	0.45	no
uc007ocf.1	1810020G14Rik	chr12:82460015-82633901	738.1	684.72	791.48	630.92	581.68	680.15	1248.19	0	3925.27	187.11	161.11	213.12	9.98e-07	0	0.00182	591.79	541.93	641.65	44.66	0	186.41	OK	591.79	44.66	-2.58	1.62	0.1	no
uc007oce.1	1810020G14Rik	chr12:82460015-82633901	3.85e-06	0	0.00386	4.37e-06	0	0.0041	668.68	254.43	1082.93	809.42	733.62	885.21	1167.03	1104.84	1229.22	942.76	883.13	1002.38	830.33	676.91	983.75	OK	942.76	830.33	-0.12	1.3	0.19	no
TCONS_01786129	1810020G14Rik_j1	chr12:82460015-82633901	85.92	67.7	104.13	121.88	100.24	143.51	44.84	13.17	76.51	79.24	62.56	95.92	139.93	118.4	161.47	73.66	56.99	90.33	72.92	3.61	142.24	OK	73.66	72.92	-0.01	0.02	0.98	no
TCONS_01853247	1810020G14Rik_j2	chr12:82460015-82633901	896.42	837.59	955.24	1229.62	1160.89	1298.35	289.38	55.47	523.29	128.8	105.36	152.25	661.82	614.99	708.65	717.19	665.17	769.21	429.86	337.17	522.55	OK	717.19	429.86	-0.51	4.49	6.8e-06	yes
uc009ouj.1	1810021J13Rik	chr9:37015810-37030784	1374.07	1299.79	1448.35	1622.04	1541.34	1702.74	1187.44	1118.09	1256.79	451.15	408.67	493.63	843.78	785.68	901.87	1393.39	1318.72	1468.05	629.32	579.15	679.49	NOTEST	1393.39	629.32	-0.79	16.54	0	no
TCONS_00442727	1810022K09Rik_j1	chr3:14578695-14611719	0.00335	0	0.12	9.37	6.73	12.01	3.9e-08	0	0.000344	8.35	6.48	10.22	11.54	0.32	22.77	50.63	43.02	58.23	2.53	0	5.76	OK	50.63	2.53	-2.99	4.67	2.89e-06	yes
TCONS_00409189	1810022K09Rik_j1	chr3:14578695-14611719	330.58	315.15	346.02	295.71	280.93	310.48	179.35	155.99	202.72	85.6	79.61	91.59	203.32	180.72	225.92	423.33	401.34	445.32	171.97	154.97	188.97	OK	423.33	171.97	-0.9	16.13	0	yes
uc008mey.1	1810024B03Rik	chr2:127030362-127034025	378.68	193.19	564.16	401.2	209.39	593.02	0	0	0	337.33	239.07	435.59	464.38	325.34	603.42	282.9	176.04	389.76	361.49	279.9	443.08	NOTEST	282.9	361.49	0.24	-1.11	0.26	no
uc009omb.1	1810026J23Rik	chr9:21351321-21400453	933.78	818.28	1049.28	346.15	275.37	416.93	948.52	899.4	997.64	91.77	78.34	105.2	392.02	362.34	421.7	857.04	812.09	902	164.16	137.11	191.22	OK	857.04	164.16	-1.65	19.11	0	yes
TCONS_01404630	1810026J23Rik_j1	chr9:21351321-21400453	44.66	0	113.94	47.85	18.51	77.18	133.6	115.16	152.03	84.35	69.89	98.82	139.49	115.83	163.15	161.51	141.99	181.02	69.22	57.3	81.14	OK	161.51	69.22	-0.84	8.05	8.88e-16	yes
TCONS_01363145	1810026J23Rik_j2	chr9:21351321-21400453	270.1	200.15	340.04	163.11	132.4	193.82	273.79	247.39	300.18	90.41	72.45	108.37	168.22	138.15	198.28	151.45	132.55	170.35	217.16	195.64	238.68	OK	151.45	217.16	0.36	-4.52	6.08e-06	yes
uc007jry.1	1810027O10Rik	chr11:69652031-69653120	6430.23	5347.52	7512.94	3290.13	2501.31	4078.95	6247.27	5177.49	7317.05	1686.1	1281.83	2090.37	1552.37	1072.74	2032	5277.49	4668.79	5886.19	1756.02	1391.52	2120.52	OK	5277.49	1756.02	-1.1	9.26	0	yes
TCONS_02578592	1810027O10Rik_j1	chr11:69652031-69653120	2761.37	1772.89	3749.85	1980.62	1101.95	2859.28	494.16	57.24	931.07	301.75	46.2	557.3	1107.63	530.12	1685.13	1700.37	1226.85	2173.89	651.95	358.38	945.52	OK	1700.37	651.95	-0.95	3.62	0.000293	yes
TCONS_02646899	1810027O10Rik_j2	chr11:69652031-69653120	18017.8	16362.1	19673.5	12590.8	11287.4	13894.3	9910.38	8545.9	11274.8	2936.58	2383.21	3489.95	8008.15	7163.65	8852.64	13568.4	12656.6	14480.3	5424.61	4862.65	5986.57	OK	13568.4	5424.61	-0.91	14.84	0	yes
uc008sgm.1	1810030N24Rik	chr4:34715913-34725613	1443.49	920.37	1966.62	995.33	932.16	1058.5	342.36	172.52	512.2	2.16	0	6.14	220.28	57.59	382.96	1264.98	977.72	1552.24	176.71	63.73	289.69	OK	1264.98	176.71	-1.96	5.8	6.55e-09	yes
TCONS_00539256	1810030N24Rik_j1	chr4:34715913-34725613	474.15	14.25	934.05	1461.34	1384.46	1538.23	469.91	0	2117.85	78.72	0	415.69	9.16	0	75.45	187.62	0	377.21	3.3	0	33.33	OK	187.62	3.3	-4.03	0.88	0.37	no
TCONS_00539257	1810030N24Rik_j2	chr4:34715913-34725613	1492.44	701.62	2283.25	0.02	0	20.07	1720.61	0	3708	22.03	0	119.24	175.26	0	352.42	609.31	251.86	966.77	87.75	0	180.37	OK	609.31	87.75	-1.93	3.2	0.00133	yes
uc009sqy.1	1810030O07Rik	chrX:12232017-12250701	2027.72	1925.44	2129.99	2075.17	1963.85	2186.48	1841.66	1734.67	1948.66	588.96	529.77	648.15	1074.71	975.59	1173.83	1968.39	1870.99	2065.79	796.63	729.62	863.64	OK	1968.39	796.63	-0.9	18.53	0	yes
uc007bns.1	1810031K17Rik	chr1:75132309-75139263	215.76	91.16	340.36	499.89	305.47	694.3	297.45	108.74	486.15	448.28	330.28	566.28	874.97	696.66	1053.29	296.95	185.83	408.07	624.54	534.42	714.67	OK	296.95	624.54	0.74	-3.7	0.000209	yes
uc007bnq.1	1810031K17Rik	chr1:75132309-75139263	697.86	574.9	820.83	261.38	126.1	396.65	597.23	412.01	782.44	264.23	153.13	375.33	156.51	19.21	293.81	516.32	397.08	635.55	218.69	139.15	298.23	OK	516.32	218.69	-0.85	3.98	6.67e-05	yes
TCONS_00003613	1810031K17Rik_j1	chr1:75132309-75139263	5353.49	5212.05	5494.93	5588.71	5213.52	5963.9	3119.79	2752.05	3487.54	485.09	351.22	618.96	803.99	619.35	988.63	4732.46	4492.77	4972.14	585.34	471.86	698.82	OK	4732.46	585.34	-2.09	20.86	0	yes
TCONS_00051116	1810031K17Rik_j2	chr1:75132309-75139263	2988.65	2622.8	3354.51	3371.76	2821.27	3922.26	2204.18	1777.51	2630.84	1341.09	1172.93	1509.26	2302.71	2055.05	2550.36	2797.72	2487.51	3107.93	1781.83	1622.18	1941.49	OK	2797.72	1781.83	-0.45	6.32	2.46e-10	yes
TCONS_02740402	1810032O08Rik_j1	chr11:116506874-116537090	0	0	0	0	0	0	0	0	0	0	0	0	0	0	0	0	0	0	0	0	0	OK	0	0	0	0	1	no
TCONS_02611117	1810032O08Rik_j1	chr11:116506874-116537090	2.79e-07	0	0.000795	0	0	0	1.49e-07	0	0.000651	13.36	9.56	17.16	1052.58	1018.48	1086.68	295.37	278.96	311.78	14.61	10.73	18.49	OK	295.37	14.61	-3	22.16	0	yes
TCONS_02633634	1810032O08Rik_j2	chr11:116506874-116537090	442.73	411.09	474.38	1.14e-07	0	0.000521	6.63e-08	0	0.000434	3.89e-07	0	0.000648	16.7	12.58	20.83	2.04e-07	0	0.000431	8.63e-07	0	0.00102	OK	2.04e-07	8.63e-07	1.44	-0.00119	0.99	no
uc007uab.1	1810034K20Rik	chr14:56276554-56279280	2189.86	1573.16	2806.57	1981.15	1476.31	2485.98	1724.17	1161.99	2286.35	718.92	546.2	891.64	840.34	582.21	1098.47	1952.74	1647.55	2257.93	750.9	580.02	921.79	OK	1952.74	750.9	-0.95	6.92	4.4e-12	yes
uc007uaa.1	1810034K20Rik	chr14:56276554-56279280	2051.39	1397.69	2705.09	2335.87	1811.54	2860.21	1693.84	1093.5	2294.18	275.71	103.12	448.3	1033.23	765.92	1300.54	2060.13	1744.15	2376.1	642.94	467.74	818.15	OK	2060.13	642.94	-1.16	7.44	9.48e-14	yes
uc007ojd.1	1810035L17Rik	chr12:88784847-88818004	6213.17	6097.4	6328.95	5793.95	5594.86	5993.04	5254.44	5147.6	5361.28	1604.87	1522.82	1686.93	3766.71	3619.37	3914.05	5771.05	5640.96	5901.13	2696.78	2583.87	2809.69	OK	5771.05	2696.78	-0.76	31.99	0	yes
uc009tow.1	1810037C20Rik	chrX:71630030-71638621	303.67	0	853.16	112.11	0	438.54	406.06	0	1079.93	326.69	0	662.15	964.19	524.33	1404.05	194.5	0	511.55	650.55	332.94	968.16	OK	194.5	650.55	1.2	-1.41	0.15	no
uc009tox.1	1810037C20Rik	chrX:71630030-71638621	1987.99	1353.37	2622.61	1261.98	702.2	1821.74	1235.74	415.48	2056	591.63	230.45	952.81	214.09	0	668.69	1588.62	1166.02	2011.22	439.52	63.66	815.38	OK	1588.62	439.52	-1.28	2.86	0.00411	yes
TCONS_01513008	1810037C20Rik_j1	chrX:71630030-71638621	81.99	0	357.85	394.51	0	843.68	609.29	164.16	1054.43	8.67	0	61.67	358.63	14.4	702.86	332.63	57.98	607.28	85.93	0	258.35	OK	332.63	85.93	-1.35	1.24	0.21	no
TCONS_01537164	1810037C20Rik_j2	chrX:71630030-71638621	182	13.79	350.21	185.51	30.23	340.78	87.66	0	192.07	3.12	0	28.17	60.18	0	132.1	143.68	45.59	241.77	28.77	0	66.77	OK	143.68	28.77	-1.6	2.16	0.03	no
uc007fwn.1	1810043G02Rik	chr10:77441368-77472837	1.5e-06	0	0.00114	0.08	0	53.05	9.14e-07	0	50.67	1.24e-07	0	0.000501	137.81	101.37	174.26	6.32	0	21.37	1.97e-07	0	0.000526	OK	6.32	1.97e-07	-17.28	0.01	0.98	no
TCONS_01618755	1810043G02Rik_j1	chr10:77441368-77472837	1777.74	1736.98	1818.5	1227.09	1141.77	1312.4	1651.08	1569.45	1732.71	211.11	171.32	250.91	515.97	469.43	562.52	1420.29	1370.3	1470.28	339.67	317.14	362.2	OK	1420.29	339.67	-1.43	38.09	0	yes
TCONS_01612139	1810043G02Rik_j2	chr10:77441368-77472837	79.63	70.99	88.26	232.31	178.36	286.26	105.56	53.95	157.18	34.75	23.38	46.12	91.51	69.67	113.36	124.5	104.3	144.7	22.22	13.62	30.81	OK	124.5	22.22	-1.72	8.21	2.22e-16	yes
TCONS_01606330	1810043G02Rik_j3	chr10:77441368-77472837	1563.41	1509.73	1617.1	1578.06	1522.86	1633.25	1672.78	1619.97	1725.59	839.01	791.22	886.8	152.49	94.79	210.19	2079.48	1975.29	2183.68	653.76	622.43	685.1	OK	2079.48	653.76	-1.15	33.37	0	yes
uc007wbm.1	1810044A24Rik	chr15:72420047-72891554	1.08e-06	0	0.00173	1.01e-06	0	0.00138	1.23e-06	0	0.00151	0.00962	0	18.22	0.01	0	21.9	1.24e-06	0	0.00144	0.00586	0	20.27	FAIL	0	0	0	0	1	no
TCONS_02136441	1810044A24Rik_j1	chr15:72420047-72891554	0.09	0	5.64	0.37	0	10.98	297.95	274.16	321.75	3.7e-37	0	31.78	2.32e-61	0	38.21	4.03e-06	0	0.00328	1.17e-47	0	35.37	FAIL	0	0	0	0	1	no
TCONS_02098361	1810044A24Rik_j1	chr15:72420047-72891554	684.18	637.94	730.41	0.24	0	7.03	860.98	819.59	902.37	0.000251	0	19.95	0.000236	0	23.98	405.71	379.79	431.63	4e-05	0	22.2	FAIL	0	0	0	0	1	no
TCONS_02098362	1810044A24Rik_j2	chr15:72420047-72891554	1348.97	1281.27	1416.67	1059.41	915.58	1203.23	1708.73	1652.12	1765.34	365.82	347.71	383.94	239.81	218.03	261.58	1422.06	1373.53	1470.59	329.69	309.52	349.85	FAIL	0	0	0	0	1	no
TCONS_02102957	1810044A24Rik_j3	chr15:72420047-72891554	22.1	14.61	29.59	266.39	183.82	348.96	0.14	0	6.74	7.87e-15	0	18.15	8.22e-12	0	21.81	117.41	103.47	131.36	8.19e-13	0	20.2	FAIL	0	0	0	0	1	no
uc007lgj.1	1810046J19Rik	chr11:98299014-98300299	27275.7	26945.4	27606	22824	22521.8	23126.1	17394.3	17130.5	17658.1	3407.82	3291.06	3524.57	6233.96	6076.05	6391.87	22413.9	22114.5	22713.3	4734.8	4597.18	4872.42	OK	22413.9	4734.8	-1.55	97.2	0	yes
uc009lpp.1	1810047C23Rik	chr8:47060859-47085631	3854.8	3715.74	3993.86	2980.8	2860.16	3101.43	2454.26	1823.47	3085.05	535.37	283.46	787.28	1264.81	951.27	1578.35	3302.2	3162.07	3442.34	770.14	601.39	938.89	FAIL	0	0	0	0	1	no
TCONS_01209933	1810047C23Rik_j1	chr8:47060859-47085631	49.38	0	186.16	794.61	738.25	850.98	440.29	40.55	840.02	25.59	0	89.95	3.01	0	30.76	421.97	284.13	559.81	1.35	0	16.07	FAIL	0	0	0	0	1	no
TCONS_01224559	1810047C23Rik_j2	chr8:47060859-47085631	9.11e-07	0	137.58	18.37	0	48.76	24.51	0	156.77	113.12	0	234.06	4.63	0	37.39	42.37	0	181.03	143.56	51.52	235.61	FAIL	0	0	0	0	1	no
TCONS_01243727	1810047C23Rik_j3	chr8:47060859-47085631	102.62	0	251.29	350.19	291.08	409.29	113.07	0	411.05	25.75	0	90.3	112.58	8.42	216.74	44.55	0	194.36	44.77	3.41	86.14	FAIL	0	0	0	0	1	no
TCONS_01217330	1810047C23Rik_j4	chr8:47060859-47085631	0.00781	0	139.58	159.1	81.59	236.61	476.9	163.45	790.36	47.53	0	149.05	74.31	0	333.45	151.06	10.4	291.72	102.77	0	247.42	FAIL	0	0	0	0	1	no
uc007nvr.1	1810048J11Rik	chr12:73637305-73680933	312.99	132.8	493.18	418.06	162.56	673.57	71.66	0	202.41	247.73	69	426.46	41.55	0	172.58	234.82	209.34	260.3	152.48	34.74	270.23	OK	234.82	152.48	-0.43	1.1	0.26	no
uc007nvq.1	1810048J11Rik	chr12:73637305-73680933	1371.53	1155.79	1587.27	1453.76	1210.7	1696.81	1339.34	1220.85	1457.83	1205.35	1005.52	1405.18	1595.98	1336.59	1855.36	1389.59	1327.84	1451.35	1396	1257.47	1534.53	OK	1389.59	1396	0.0046	-0.08	0.93	no
TCONS_01783147	1810048J11Rik_j1	chr12:73637305-73680933	18.07	0	64.94	42.15	0	122.72	12.92	0	59.67	7.6	0	39.52	6.05	0	38.54	28.2	19.39	37.01	3.18	0	19.82	OK	28.2	3.18	-2.18	0.83	0.4	no
TCONS_01774771	1810048J11Rik_j2	chr12:73637305-73680933	78.03	0	209.43	214.23	2.48	425.99	73.49	9.63	137.35	21.27	0	102.07	362	154.64	569.36	124.66	106.05	143.27	107.74	7.31	208.17	OK	124.66	107.74	-0.14	0.3	0.75	no
TCONS_01754587	1810048J11Rik_j3	chr12:73637305-73680933	425.55	226.81	624.29	727.2	515.52	938.89	652.4	525.65	779.15	953.78	760.29	1147.27	1384.37	1201.36	1567.38	568.8	529.28	608.33	1164.66	1042.71	1286.62	OK	568.8	1164.66	0.71	-11.4	0	yes
uc007mst.1	1810049H13Rik	chr11:120317873-120323167	47.77	43	52.53	290.84	269.32	312.36	87.63	68.77	106.49	1.25	0	3.48	2.09e-08	0	0.000268	202.84	185.62	220.05	2.72	0	5.61	NOTEST	202.84	2.72	-4.3	8.09	4.44e-16	no
TCONS_02583769	1810049H13Rik_j1	chr11:120317873-120323167	304.85	292.67	317.03	525.74	490.86	560.62	1181.61	910.47	1452.75	1223.82	1154.21	1293.42	2.99e-08	0	0.000321	936.07	899.15	972.99	54.64	41.69	67.58	NOTEST	936.07	54.64	-2.84	23.65	0	no
uc008tkq.1	1810054D07Rik	chr4:82866202-82970199	401.03	335.84	466.22	3.23	0	28.46	355.45	238.44	472.45	3.49e-09	0	53.2	0.00466	0	1.8	165.4	93.87	236.93	138.62	117.17	160.07	OK	165.4	138.62	-0.17	0.76	0.44	no
TCONS_00586893	1810054D07Rik_j1	chr4:82866202-82970199	2.87e-44	0	102.46	0.15	0	4.03	0.13	0	11.2	7.17e-58	0	83.61	41.51	27.9	55.12	8.97	0	28.41	64.5	49.89	79.11	OK	8.97	64.5	1.97	-1.81	0.07	no
TCONS_00547162	1810054D07Rik_j1	chr4:82866202-82970199	18.98	0	85.11	434.53	361.88	507.18	15.94	0	80.16	0.02	0	53.99	277.22	246.65	307.79	219.31	136.56	302.06	2.79e-07	0	0.00708	OK	219.31	2.79e-07	-20.48	0.00161	0.99	no
TCONS_00566763	1810054D07Rik_j1	chr4:82866202-82970199	1397.53	957.14	1837.92	1812.49	1721.25	1903.72	1666.23	1522.29	1810.16	548.64	189.24	908.04	388.09	340.88	435.29	1762.27	1546.79	1977.75	361.92	326.1	397.73	OK	1762.27	361.92	-1.58	20.12	0	yes
TCONS_00566760	1810054D07Rik_j2	chr4:82866202-82970199	2.01e-30	0	117.91	10.69	0	27.83	12.2	0	46.08	51.11	0	147.34	78.91	58.66	99.15	27.69	0	71.44	18.77	10.8	26.75	OK	27.69	18.77	-0.38	0.47	0.63	no
TCONS_00566765	1810054D07Rik_j2	chr4:82866202-82970199	343.75	0	764.84	587.52	479.23	695.8	236.53	142.95	330.11	171.07	0	514.72	166.93	141.49	192.36	504.23	394.31	614.15	169.2	145.35	193.06	OK	504.23	169.2	-1.09	8.41	0	yes
uc008icb.1	1810055E12Rik	chr19:60887473-60912123	3.1e-07	0	0.00112	314.02	70.83	557.2	33.7	0	186.07	1.31e-08	0	0.000229	73.31	56.29	90.32	123.44	26.6	220.29	1.23	0	11.78	OK	123.44	1.23	-4.6	1.06	0.28	no
uc008ica.1	1810055E12Rik	chr19:60887473-60912123	645.28	594.48	696.09	1748.54	1307.44	2189.63	833.7	438.39	1229.02	1.27e-08	0	0.000225	328.12	292.12	364.12	1308.03	1059.62	1556.45	186.88	126.2	247.57	OK	1308.03	186.88	-1.94	10.34	0	yes
TCONS_02501744	1810055E12Rik_j1	chr19:60887473-60912123	602.85	553.75	651.96	8.4	0	80.43	8.14	0	72.01	378.76	339.83	417.68	0.000222	0	0.52	2.09	0	23.93	3.32	0	48.39	OK	2.09	3.32	0.46	-0.05	0.95	no
TCONS_02523453	1810055E12Rik_j2	chr19:60887473-60912123	708.32	655.09	761.55	90.7	0	325.53	308.54	0	634.92	14.35	6.78	21.93	0.000128	0	0.3	98.2	0	233.87	3.8	0	30.49	OK	98.2	3.8	-3.24	0.91	0.36	no
uc008fwt.1	1810055G02Rik	chr19:3708305-3717955	1444.7	1065.08	1824.32	915.64	835.5	995.78	1303.14	742.37	1863.9	1115.54	662.92	1568.16	1944.4	1345.62	2543.18	1230.53	919.34	1541.71	1534.34	1196.03	1872.65	OK	1230.53	1534.34	0.22	-1.31	0.18	no
TCONS_02500335	1810055G02Rik_j1	chr19:3708305-3717955	506.48	249.58	763.38	369.29	289.08	449.5	396.77	0	865.1	475.77	82.77	868.76	1317.27	726.8	1907.74	379.47	109.18	649.77	782.78	460.13	1105.44	OK	379.47	782.78	0.72	-1.75	0.07	no
TCONS_02571389	1810055G02Rik_j2	chr19:3708305-3717955	490.78	56.99	924.58	280.9	195.35	366.45	324.42	0	727.08	563.36	296.56	830.16	328.56	0	704.88	364.67	149.46	579.88	461.97	225.2	698.73	OK	364.67	461.97	0.23	-0.6	0.54	no
ENSMUST00000058632	1810058N15Rik	chr19:5560661-5561617	0	0	0	0	0	0	0	0	0	0	0	0	0	0	0	0	0	0	0	0	0	NOTEST	0	0	0	0	1	no
uc008gmu.1	1810059G22Rik	chr19:8831583-8860840	1.61e-39	0	49.3	2.66e-84	0	32.45	88.33	59.51	117.15	7.64e-48	0	19.57	2.5e-06	0	0.0012	15.65	11.22	20.08	1.97e-06	0	0.00106	OK	15.65	1.97e-06	-15.88	0.05	0.95	no
uc008gmt.1	1810059G22Rik	chr19:8831583-8860840	1906.54	1845.26	1967.83	1276.9	1236.56	1317.24	1000.05	964.22	1035.87	308.79	284.46	333.11	978.26	934.6	1021.92	1209.66	1173.57	1245.76	601.89	583.43	620.36	OK	1209.66	601.89	-0.69	32.62	0	yes
uc009nyu.1	1810063B05Rik	chr8:128946396-128949254	2394.44	2296.57	2492.3	2148.84	2040.63	2257.05	2017.91	1928.07	2107.76	703.3	637.28	769.32	961.54	876.49	1046.6	2121.94	2026.22	2217.67	801.32	737.39	865.25	NOTEST	2121.94	801.32	-0.97	21.24	0	no
uc007siy.1	1810063B07Rik	chr14:20896348-20902390	2069.2	1977.72	2160.68	1494.91	1417.19	1572.63	1256.51	1185.17	1327.84	590.89	541.85	639.94	1089.76	1023.52	1155.99	1605.77	1525.6	1685.94	819.17	761.87	876.47	NOTEST	1605.77	819.17	-0.67	15.66	0	no
uc007izv.1	1810073G14Rik	chr11:57296399-57347318	530.61	430.99	630.22	2739.05	2672.78	2805.32	2.3e-05	0	0.05	1.34e-05	0	55.75	1.66e-11	0	77.7	171.42	73.15	269.68	4.37e-08	0	66.25	FAIL	0	0	0	0	1	no
uc007izu.1	1810073G14Rik	chr11:57296399-57347318	1182.88	1082.99	1282.78	33.15	25.86	40.44	0.41	0	1.14	0.00678	0	55.92	6.63e-08	0	77.91	812.54	714	911.09	0.000171	0	66.44	FAIL	0	0	0	0	1	no
TCONS_02651539	1810073G14Rik_j1	chr11:57296399-57347318	37.91	0	124.85	24.2	17.97	30.42	0.12	0	0.52	36.37	0	85.03	72.38	4.57	140.19	17.04	0	102.79	35.71	0	93.53	FAIL	0	0	0	0	1	no
TCONS_02590074	1810073G14Rik_j2	chr11:57296399-57347318	126.23	27.35	225.12	3.34	1.03	5.66	1123.88	1027.59	1220.16	9.91e-14	0	55.34	3.11e-05	0	77.13	237.59	140.04	335.14	4.33e-05	0	65.77	FAIL	0	0	0	0	1	no
TCONS_02612472	1810073G14Rik_j3	chr11:57296399-57347318	576.04	441.31	710.76	23.19	17.09	29.29	0.9	0	2	833.56	758.15	908.97	1393.59	1288.5	1498.68	625.5	492.59	758.4	1084.78	995.16	1174.39	FAIL	0	0	0	0	1	no
TCONS_02634617	1810073G14Rik_j4	chr11:57296399-57347318	25.96	0	123	2.19e-08	0	0.000187	0.07	0	0.38	4.25e-26	0	54.31	68.78	0	144.48	1.45e-33	0	95.72	27.36	0	91.9	FAIL	0	0	0	0	1	no
uc007mrx.1	1810073N04Rik	chr11:119925637-120012651	1003.23	877.04	1129.41	1.83	0	106.7	3.42e-06	0	121.06	3.15e-07	0	54.44	2.45e-06	0	69.31	225.91	108.98	342.84	6.3e-07	0	60.71	FAIL	0	0	0	0	1	no
uc007mrw.1	1810073N04Rik	chr11:119925637-120012651	1500.58	1374.07	1627.09	0.45	0	105.59	497.27	375.89	618.65	6.62e-08	0	54.58	4.49e-08	0	69.49	572.92	455.68	690.16	3.58e-07	0	60.87	FAIL	0	0	0	0	1	no
uc007mrv.1	1810073N04Rik	chr11:119925637-120012651	1877.56	1751.03	2004.08	3120.5	3015.34	3225.65	3242.14	3120.74	3363.53	912.16	857.57	966.76	1810.4	1740.9	1879.9	2896.23	2778.97	3013.48	1336.85	1275.97	1397.73	FAIL	0	0	0	0	1	no
TCONS_02655170	1810073N04Rik_j1	chr11:119925637-120012651	4.41e-29	0	129.19	28.71	0	136.08	4.26e-193	0	123.95	29.58	0	85.32	26.26	0	97.23	12.96	0	132.69	25.49	0	87.65	FAIL	0	0	0	0	1	no
TCONS_02591729	1810073N04Rik_j10	chr11:119925637-120012651	9.33e-10	0	127.59	251.2	145.15	357.24	186.53	64.11	308.95	8e-27	0	55.05	7.02e-29	0	70.08	168.12	49.87	286.36	1.18e-31	0	61.39	FAIL	0	0	0	0	1	no
TCONS_02601504	1810073N04Rik_j11	chr11:119925637-120012651	0.02	0	129.05	4.79e-32	0	107.24	649.73	525.92	773.54	252.88	197.2	308.56	449.82	378.93	520.7	254.95	135.37	374.53	363.85	301.76	425.94	FAIL	0	0	0	0	1	no
TCONS_02655172	1810073N04Rik_j12	chr11:119925637-120012651	2931.25	2699.37	3163.13	2480.07	2287.35	2672.78	2498.78	2276.3	2721.27	1231.92	1131.87	1331.98	2341.15	2213.78	2468.53	2630.65	2415.76	2845.53	1713.05	1601.48	1824.62	FAIL	0	0	0	0	1	no
TCONS_02655169	1810073N04Rik_j2	chr11:119925637-120012651	193.6	71.14	316.07	229.02	127.24	330.8	6.03e-69	0	117.49	49.42	0	102.26	60.45	0	127.71	170.94	57.45	284.42	21.29	0	80.21	FAIL	0	0	0	0	1	no
TCONS_02636431	1810073N04Rik_j3	chr11:119925637-120012651	1.06e-22	0	128.34	3.47e-76	0	106.66	13.87	0	137.01	0.01	0	55.38	3.82	0	74.31	4.6e-11	0	118.93	6.35	0	68.1	FAIL	0	0	0	0	1	no
TCONS_02636430	1810073N04Rik_j4	chr11:119925637-120012651	2.88e-05	0	127.56	2.4e-29	0	106.01	190.9	68.51	313.29	0.00248	0	55.04	179.87	109.8	249.94	0.62	0	118.84	53.81	0	115.19	FAIL	0	0	0	0	1	no
TCONS_02614949	1810073N04Rik_j5	chr11:119925637-120012651	29.32	0	161.37	1.37e-128	0	109.74	4.96e-135	0	126.69	69.06	12.08	126.04	9.94e-123	0	72.53	9.28	0	131.65	38.95	0	102.49	FAIL	0	0	0	0	1	no
TCONS_02614948	1810073N04Rik_j6	chr11:119925637-120012651	550.39	422.61	678.16	3.13e-13	0	106.19	1.8e-18	0	122.59	131.46	76.33	186.59	74.25	4.06	144.43	146.17	27.77	264.58	126.23	64.75	187.7	FAIL	0	0	0	0	1	no
TCONS_02614947	1810073N04Rik_j7	chr11:119925637-120012651	1.73e-30	0	129.29	3.35e-95	0	107.45	6.11e-12	0	124.05	199.54	143.75	255.32	117.47	46.45	188.48	2.44e-19	0	119.81	189.84	127.64	252.05	FAIL	0	0	0	0	1	no
TCONS_02614946	1810073N04Rik_j8	chr11:119925637-120012651	3.71e-15	0	128.55	2.45e-58	0	106.84	4.98e-20	0	123.34	131.39	75.91	186.86	0.6	0	71.22	8.52e-12	0	119.13	1.46	0	63.31	FAIL	0	0	0	0	1	no
TCONS_02591730	1810073N04Rik_j9	chr11:119925637-120012651	419.32	291.78	546.87	492.56	386.55	598.56	356.07	233.69	478.44	0.31	0	55.35	4.23	0	74.29	451.52	333.33	569.72	0.29	0	61.65	FAIL	0	0	0	0	1	no
uc008seh.1	1810074P20Rik	chr4:25176576-25208955	183.81	62.73	304.89	0.19	0	10.61	32.44	0	269.22	5.54	0	43.84	1.28	0	32.53	48.6	35.92	61.28	0.31	0	9.72	OK	48.6	0.31	-5.04	0.33	0.73	no
TCONS_00566218	1810074P20Rik_j1	chr4:25176576-25208955	88.56	0	490.98	46.82	0	224.65	35.19	0	292.01	33.21	0	121.9	0.6	0	14.71	563.71	520.53	606.9	0.25	0	7.87	OK	563.71	0.25	-7.7	0.51	0.6	no
TCONS_00539215	1810074P20Rik_j2	chr4:25176576-25208955	1051.45	362.06	1740.84	1015.52	666.84	1364.19	235.39	93.88	376.91	163.09	35.83	290.35	263.05	127.87	398.23	507.46	466.49	548.44	234.13	145.11	323.15	OK	507.46	234.13	-0.77	3.98	6.88e-05	yes
TCONS_00556067	1810074P20Rik_j3	chr4:25176576-25208955	8.78	0	28.64	3.81	0	43.46	255.82	127.5	384.13	22.96	0	71.85	10.4	0	48.25	3.34e-07	0	0.01	4.45	0	31.54	OK	3.34e-07	4.45	16.4	-0.00073	0.99	no
TCONS_00601003	1810074P20Rik_j4	chr4:25176576-25208955	48.76	0	128.64	2.55	0	31.52	1.21	0	17.15	17.55	0	52.48	10.48	0	52.48	1.1	0	3.01	10.38	0	33.22	OK	1.1	10.38	2.24	-1.6	0.1	no
TCONS_00694636	1810074P20Rik_j5	chr4:25176576-25208955	11.33	0	46.68	13.64	0	105.13	53.72	0	445.55	5.65	0	42.41	1	0	27.08	476.48	436.78	516.19	0.27	0	9.83	OK	476.48	0.27	-7.45	0.42	0.66	no
TCONS_00586469	1810074P20Rik_j6	chr4:25176576-25208955	59.26	0	270.24	481.68	159.44	803.93	847.98	499.49	1196.47	115.8	0	241.68	299.48	186.71	412.26	3.35e-07	0	0.01	217.92	166.17	269.66	OK	3.35e-07	217.92	20.29	-0.000976	0.99	no
TCONS_00694637	1810074P20Rik_j7	chr4:25176576-25208955	27.38	0	109.78	770.78	485.35	1056.22	600.46	349.4	851.52	127.7	22.57	232.82	314.65	212.49	416.81	160.22	137.2	183.24	178.39	98.72	258.06	OK	160.22	178.39	0.1	-0.45	0.64	no
TCONS_00586470	1810074P20Rik_j8	chr4:25176576-25208955	867.73	543.41	1192.07	564.8	392.85	736.75	610.07	516.18	703.95	163.19	57.86	268.51	217.85	127.02	308.69	865.17	811.67	918.67	208.15	136.03	280.27	OK	865.17	208.15	-1.42	8.09	6.66e-16	yes
uc008fag.1	2010002N04Rik	chr18:60633846-60661327	5792.46	5177.37	6407.55	4397.73	3856.89	4938.58	4258.78	3716.9	4800.67	15.96	2.17	29.75	150.22	76.79	223.64	4782.28	4437.06	5127.49	84.43	33.7	135.15	OK	4782.28	84.43	-4.03	13.34	0	yes
TCONS_02416484	2010002N04Rik_j1	chr18:60633846-60661327	547.49	139.3	955.68	279.12	0	612.58	6.5	0	65.48	1.25	0	17.92	7.06	0	47.83	232.98	76.91	389.05	2.15	0	18.16	OK	232.98	2.15	-4.68	1.25	0.2	no
uc008gct.1	2010003J03Rik	chr19:5366763-5371457	4131.95	4000.65	4263.25	4260.56	4126.22	4394.91	2429.37	2321.49	2537.25	635.12	578.49	691.76	1254.34	1177.9	1330.79	3606.44	3481.5	3731.37	906.44	840.26	972.62	FAIL	0	0	0	0	1	no
uc008gae.1	2010003K11Rik	chr19:4496788-4498587	96.42	76.78	116.06	0	0	0	0	0	0	61.28	33.08	89.48	49.88	35.76	64.01	52.46	36.79	68.14	29.47	11.56	47.39	NOTEST	52.46	29.47	-0.57	1.7	0.08	no
uc008zdr.1	2010003O18Rik	chr5:115777176-115791163	912.44	881.41	943.48	1791.77	1736.17	1847.38	738.63	714.54	762.72	357.86	345.8	369.91	750.35	731.85	768.86	1131.8	1095.02	1168.59	619.67	601.98	637.36	FAIL	0	0	0	0	1	no
uc009nla.1	2010004A03Rik	chr8:113245362-113329796	1168.76	1073.05	1264.47	0.000182	0	0.62	666.53	600.68	732.39	5.37e-26	0	0.5	0.00969	0	0.46	67.25	54.64	79.87	0.00424	0	0.5	FAIL	0	0	0	0	1	no
TCONS_01206927	2010004A03Rik_j1	chr8:113245362-113329796	75.65	55.6	95.7	762.51	568.41	956.62	200.17	133.34	267.01	23.24	22.73	23.75	1.62e-26	0	0.46	354.15	325.2	383.09	10.05	9.54	10.56	FAIL	0	0	0	0	1	no
TCONS_01219943	2010004A03Rik_j2	chr8:113245362-113329796	199.3	171.4	227.21	1.7e-07	0	0.00385	423.5	357.6	489.39	0.08	0	0.58	4.63e-43	0	0.45	3.01e-07	0	0.000845	5.11e-09	0	0.5	FAIL	0	0	0	0	1	no
TCONS_01219944	2010004A03Rik_j3	chr8:113245362-113329796	1.82	0	49.75	326.88	180.72	473.04	0.15	0	66.18	1.26e-21	0	0.5	26.8	26.34	27.26	450.32	417.68	482.97	16.64	16.13	17.14	FAIL	0	0	0	0	1	no
TCONS_01212824	2010004A03Rik_j4	chr8:113245362-113329796	745.32	677.6	813.04	9.46e-05	0	0.32	2.72e-21	0	65.88	3.72e-26	0	0.5	0.02	0	0.48	3.01e-07	0	0.000845	0.00777	0	0.5	FAIL	0	0	0	0	1	no
TCONS_01212823	2010004A03Rik_j5	chr8:113245362-113329796	2.42	0	65.54	1123.52	1055.64	1191.4	1.2e-13	0	65.87	4.42e-26	0	0.5	0.00104	0	0.45	771.18	728.46	813.89	0.00362	0	0.5	FAIL	0	0	0	0	1	no
uc007hwv.1	2010005J08Rik	chr11:5604321-5688346	651.02	605.93	696.11	207.33	189.33	225.32	461.63	392.68	530.58	155.36	120.89	189.83	418.22	365.18	471.27	469.89	403.34	536.45	260.38	218.27	302.49	FAIL	0	0	0	0	1	no
uc007hwu.1	2010005J08Rik	chr11:5604321-5688346	1214.89	1158.56	1271.21	1757.47	1705.09	1809.85	2098.13	2025.14	2171.13	693.72	657.23	730.21	1235.57	1179.41	1291.72	2028.6	1958.14	2099.05	907.35	862.77	951.93	FAIL	0	0	0	0	1	no
TCONS_02634117	2010005J08Rik_j1	chr11:5604321-5688346	3.75e-07	0	0.000699	3e-07	0	0.000685	8.57e-93	0	64.47	1.01e-34	0	32.23	45.29	0	94.89	2.57e-09	0	62.24	13.02	0	52.4	FAIL	0	0	0	0	1	no
ENSMUST00000050829	2010007H06Rik	chr9:51088224-51088990	0	0	0	0	0	0	0	0	0	0	0	0	156.04	131.05	181.02	0	0	0	100.04	80.03	120.04	NOTEST	0	100.04	1.79769e+308	1.79769e+308	0	no
uc009adx.1	2010007H12Rik	chr5:138220070-138221329	627.37	302.64	952.11	335.08	120.85	549.31	481.86	200.16	763.57	554.4	318.84	789.97	399.69	72.83	726.55	475.45	311.59	639.32	479.18	281.52	676.84	NOTEST	475.45	479.18	0.00781	-0.02	0.97	no
TCONS_00708252	2010007H12Rik_j1	chr5:138220070-138221329	292.17	50.7	533.65	25.85	0	123.88	119.17	0	345.98	90.98	0	284.41	260.02	0	580.36	135.34	6.32	264.35	162.62	0	364.3	NOTEST	135.34	162.62	0.18	-0.23	0.81	no
uc009eiq.1	2010012C16Rik	chr6:131234431-131243241	670.27	447.14	893.4	636.75	440.75	832.74	744.05	546.32	941.78	367.83	259.88	475.77	522.82	362.18	683.47	658.81	534.29	783.33	443.7	344.98	542.42	NOTEST	658.81	443.7	-0.39	2.7	0.00677	no
TCONS_00924126	2010012C16Rik_j1	chr6:131234431-131243241	1065.5	709.9	1421.09	759.5	447.53	1071.47	527.96	212.28	843.63	298.39	127.77	469.02	1169.99	905.76	1434.22	832.28	641.11	1023.46	670.86	514.36	827.35	NOTEST	832.28	670.86	-0.21	1.31	0.18	no
uc008hub.1	2010012O05Rik	chr19:46764409-46776971	2073.28	1902.31	2244.24	2016.86	1828.55	2205.18	2224.49	2006.1	2442.88	622.84	538.51	707.18	807.31	754.99	859.63	2164.95	2035.89	2294.02	770.09	696.18	844.01	OK	2164.95	770.09	-1.03	18.29	0	yes
TCONS_02509482	2010012O05Rik_j1	chr19:46764409-46776971	1.47	0	18.17	1.07	0	19.95	265.43	74.06	456.81	3.09	0	17.75	1.12e-07	0	0.00171	53.02	1.34	104.7	1.79	0	10.97	OK	53.02	1.79	-3.38	1.29	0.19	no
TCONS_02514039	2010012O05Rik_j2	chr19:46764409-46776971	2.61	0	24.51	335.89	190.66	481.11	6.38	0	50.78	86.06	36.4	135.72	430.9	392.65	469.15	38.42	0	81.67	52.76	17.94	87.57	OK	38.42	52.76	0.31	-0.48	0.62	no
uc008nmm.1	2010100O12Rik	chr2:155949295-155971533	1213.47	1146.43	1280.52	630.15	597.92	662.38	784.39	723.48	845.3	296.29	281.26	311.33	440.29	426.46	454.12	882.32	829.11	935.54	544.88	525.97	563.79	FAIL	0	0	0	0	1	no
uc008nmn.1	2010100O12Rik	chr2:155949295-155971533	5151.87	5077.7	5226.05	2203.6	2167.94	2239.26	4754.6	4687.22	4821.99	124.83	113.98	135.68	350.71	338.36	363.06	3963.58	3904.7	4022.45	225.73	213.97	237.49	FAIL	0	0	0	0	1	no
TCONS_00192700	2010100O12Rik_j1	chr2:155949295-155971533	809.65	743.45	875.84	210.22	178.39	242.04	292.1	231.96	352.24	83.85	75.47	92.23	246.33	235.99	256.68	426.27	373.73	478.81	153.78	145	162.56	FAIL	0	0	0	0	1	no
uc008mek.1	2010106G01Rik	chr2:126717403-126759144	454.46	416.05	492.88	849.36	650.89	1047.84	510.13	447.11	573.14	106.23	70.66	141.79	305.52	273.36	337.68	639.62	556.75	722.49	192.14	143.02	241.26	OK	639.62	192.14	-1.2	8.39	0	yes
TCONS_00204325	2010106G01Rik_j1	chr2:126717403-126759144	3.36e-07	0	0.01	45.5	3.77	87.24	71.13	0	210.6	2.18	0	10.51	0.000146	0	0.09	48.62	21.08	76.15	0.71	0	6.51	OK	48.62	0.71	-4.21	1.03	0.29	no
TCONS_00195386	2010106G01Rik_j2	chr2:126717403-126759144	61.59	47.45	75.73	39.61	0	166.47	72.21	56.95	87.48	1.11	0	9.81	83.62	64.52	102.73	54.49	6.9	102.08	0.72	0	4.01	OK	54.49	0.72	-4.31	1.87	0.06	no
TCONS_00229864	2010106G01Rik_j3	chr2:126717403-126759144	620.63	575.75	665.52	397.75	218.91	576.59	661.6	614.9	708.3	314.25	262.12	366.37	415.27	362.49	468.05	487.31	376.79	597.82	343.89	277.59	410.19	OK	487.31	343.89	-0.34	2.34	0.01	no
TCONS_00254243	2010106G01Rik_j4	chr2:126717403-126759144	1367.15	1300.53	1433.77	1288.89	1025.81	1551.98	1109.4	1031.76	1187.05	647.59	563.86	731.33	1055.55	994.39	1116.7	1297.52	1182.85	1412.19	906.14	825.06	987.22	OK	1297.52	906.14	-0.35	5.7	1.13e-08	yes
uc007pef.1	2010107E04Rik	chr12:113199544-113205218	35748.1	34994.2	36502	31835	31135.7	32534.4	26447	25800.6	27093.3	5832.38	5596.12	6068.64	11504.2	11115.9	11892.4	31284.7	30820.7	31748.7	9037.06	8781.47	9292.65	OK	31284.7	9037.06	-1.24	77.76	0	yes
ENSMUST00000134874	2010107G12Rik	chr6:34898278-34898422	0	0	0	0	0	0	0	0	0	0	0	0	0	0	0	0	0	0	0	0	0	NOTEST	0	0	0	0	1	no
uc007fgs.1	2010107G23Rik	chr10:61570952-61573778	1091.84	769.71	1413.97	1853.12	1414.7	2291.54	993.98	655.09	1332.88	554.8	365.78	743.81	1253.61	904.08	1603.13	1281.31	1059.5	1503.12	840.17	649.9	1030.44	OK	1281.31	840.17	-0.42	2.96	0.00307	yes
uc007fgt.1	2010107G23Rik	chr10:61570952-61573778	1485.27	1138.08	1832.47	1342.69	875.31	1810.06	1101.17	737.51	1464.81	709.22	505.58	912.86	999.38	626.46	1372.3	1343.16	1106.12	1580.21	863.53	660.26	1066.81	OK	1343.16	863.53	-0.44	3	0.00267	yes
uc007swr.1	2010107H07Rik	chr14:31936410-31942125	2199.76	2065.21	2334.31	2257.94	2105.97	2409.9	2491	2306.2	2675.81	1104.25	1038.51	1170	1228.11	936.3	1519.91	2103.96	1971.13	2236.78	995.65	804.31	1186.99	NOTEST	2103.96	995.65	-0.74	7.39	1.39e-13	no
uc007nie.1	2010109K11Rik	chr12:33063539-33067806	1173.24	1013.1	1333.37	770.45	629.32	911.59	1087.75	931.53	1243.97	560.29	492.25	628.32	926.61	821.1	1032.13	1005.96	904.3	1107.62	730.3	656.81	803.79	OK	1005.96	730.3	-0.32	4.49	7.09e-06	yes
uc009rzl.1	2010110K16Rik	chr9:117949630-118059300	2921.71	2810.84	3032.57	3250.48	3192.46	3308.51	1792.75	1752.04	1833.46	727.19	700.19	754.19	1690.84	1639.26	1742.43	2975.31	2861.25	3089.37	1340.64	1235.75	1445.53	FAIL	0	0	0	0	1	no
TCONS_01412669	2010110K16Rik_j1	chr9:117949630-118059300	106.52	53.43	159.6	224.59	209.34	239.84	168.95	156.46	181.44	102.09	91.96	112.21	203.15	174.61	231.7	184.45	129.83	239.06	178.41	128.18	228.64	FAIL	0	0	0	0	1	no
uc009jos.1	2010110P09Rik	chr7:129363021-129365806	157.6	50.49	264.72	424.48	273.71	575.26	214.86	185.55	244.18	0	0	0	0	0	0	211.53	129.12	293.94	61.72	46.01	77.43	NOTEST	211.53	61.72	-1.23	5.29	1.2e-07	no
TCONS_01900545	2010111I01Rik_j1	chr13:63116380-63169642	0	0	0	0	0	0	150.08	0	408.71	0	0	0	0	0	0	547.2	161.26	933.13	2.77	0	22.02	NOTEST	547.2	2.77	-5.28	1.51	0.12	no
uc008qzf.1	2010200O16Rik	chr3:108359349-108365311	1189.91	395.76	1984.05	1129.72	287.83	1971.6	626.76	0	1383.53	502.62	208.5	796.75	570.77	100.01	1041.53	1049.56	564.28	1534.84	560.06	283.96	836.16	OK	1049.56	560.06	-0.62	1.85	0.06	no
uc008qzg.1	2010200O16Rik	chr3:108359349-108365311	4447.58	3682.22	5212.95	4034.01	3224.76	4843.25	3786.95	3057.42	4516.47	1230.26	944.74	1515.78	2579.9	2122.55	3037.26	4019.76	3544.6	4494.92	1809.81	1537.21	2082.42	OK	4019.76	1809.81	-0.79	8.33	0	yes
uc008szo.1	2010203O07Rik	chr4:59016052-59036285	6.47	0	34.14	49.68	2.54	96.82	27.9	0	80.5	109.27	37.27	181.28	6.91	0	37.31	17.79	0	36.36	39.16	5.29	73.04	NOTEST	17.79	39.16	0.78	-1.16	0.24	no
uc008szn.1	2010203O07Rik	chr4:59016052-59036285	75.51	15.36	135.66	146.73	74.93	218.52	184.38	78.88	289.87	19.88	0	41.48	55.54	5.52	105.55	70.1	32.06	108.15	33.14	8.7	57.58	NOTEST	70.1	33.14	-0.74	1.63	0.1	no
TCONS_00536744	2010203O07Rik_j1	chr4:59016052-59036285	158.75	61.38	256.13	107.65	23.5	191.8	67.51	0	185.63	8.83	0	42.13	111.11	23.91	198.3	82.61	42.29	122.94	42.01	5.79	78.23	NOTEST	82.61	42.01	-0.67	1.36	0.17	no
uc009kcm.1	2010208K18Rik	chr7:140019165-140045119	327.59	0	867.55	443.62	0	960.82	172.65	146.43	198.87	1.07e-07	0	0.000597	156.51	121.79	191.24	429.68	101.46	757.89	9.87e-08	0	0.000586	OK	429.68	9.87e-08	-22.19	0.00748	0.99	no
TCONS_01042939	2010208K18Rik_j1	chr7:140019165-140045119	23.47	0	56.68	320.19	142.15	498.24	6.23e-05	0	0.51	313.98	281.67	346.3	2.56e-07	0	0.000918	101.76	30.7	172.81	1.36e-07	0	0.000689	OK	101.76	1.36e-07	-20.43	0.00809	0.99	no
TCONS_01034704	2010208K18Rik_j2	chr7:140019165-140045119	165.14	34.8	295.49	32.75	0	151.37	0.000111	0	0.15	144.42	122.5	166.34	3.57e-07	0	0.00108	118.07	31.28	204.87	1.9e-07	0	0.000814	OK	118.07	1.9e-07	-20.24	0.00946	0.99	no
TCONS_01104119	2010208K18Rik_j3	chr7:140019165-140045119	20.47	0	144.3	246.53	0	655.89	1179.66	1111.13	1248.18	1.37e-07	0	0.000674	1630.96	1500.27	1761.65	84.49	0	226.36	1655.09	1579.18	1731	OK	84.49	1655.09	2.97	-3.54	0.000397	yes
TCONS_01053259	2010208K18Rik_j4	chr7:140019165-140045119	51.01	0	242.43	310.98	0	837.2	1053.61	988.85	1118.38	1.81e-07	0	0.000777	1803.39	1532.54	2074.25	115.47	0	303.5	1460.47	1389.16	1531.78	OK	115.47	1460.47	2.53	-3.11	0.00184	yes
TCONS_01065485	2010208K18Rik_j5	chr7:140019165-140045119	673.42	322.71	1024.13	849.8	470.36	1229.25	20.98	11.84	30.12	83	66.39	99.61	394	291.91	496.08	717.23	513.05	921.42	184.01	158.7	209.32	OK	717.23	184.01	-1.36	8.6	0	yes
TCONS_01194149	2010208K18Rik_j6	chr7:140019165-140045119	548.06	84.89	1011.22	490.36	0	1105.21	1.78e-05	0	0.05	560.7	517.52	603.89	394.98	168.21	621.75	509.46	197.56	821.35	317.96	284.68	351.23	OK	509.46	317.96	-0.47	1.51	0.12	no
TCONS_01086063	2010208K18Rik_j7	chr7:140019165-140045119	10.22	0	75.96	13.82	0	88.19	52.28	37.86	66.71	136.99	115.65	158.34	69.01	48.88	89.15	2.12	0	19.48	34.15	23.24	45.05	OK	2.12	34.15	2.77	-0.67	0.49	no
TCONS_00705831	2010209O12Rik_j1	chr5:24092262-24130234	524.22	461.71	586.73	350.87	330.6	371.14	672.26	626.74	717.78	19.22	14.89	23.56	36.03	14.27	57.79	626.48	558.55	694.42	32.07	22.18	41.96	OK	626.48	32.07	-2.97	18.18	0	yes
TCONS_00868811	2010209O12Rik_j2	chr5:24092262-24130234	3.38e-07	0	0.00388	14.05	8.41	19.7	124.78	72.76	176.8	24.48	19.59	29.37	14.6	0.59	28.6	1.73	0	3.7	0.21	0	1.61	OK	1.73	0.21	-2.1	0.62	0.53	no
TCONS_00868810	2010209O12Rik_j3	chr5:24092262-24130234	121.5	43.74	199.27	22.7	15.93	29.47	6.61	0	29.45	26.9	21.77	32.02	14.72	0	32.57	0.13	0	1.68	4.35	0.38	8.32	OK	0.13	4.35	3.47	-0.6	0.54	no
uc007arw.1	2010300C02Rik	chr1:37668661-37776574	24.85	4.78	44.92	59.1	25.58	92.61	34.31	8.59	60.03	36.52	10.08	62.96	1.06	0	10.35	17.83	0	35.8	0.01	0	1.24	NOTEST	17.83	0.01	-7.16	0.16	0.87	no
TCONS_00179924	2010300C02Rik_j1	chr1:37668661-37776574	0	0	0	0	0	0	0	0	0	6.95	0	38.64	35.95	0	116.58	27.85	0	65.14	32.95	17.88	48.03	NOTEST	27.85	32.95	0.16	-0.23	0.81	no
uc009ctr.1	2010301N04Rik	chr6:87579309-87622265	4.06	0	32.31	2.66	0	38.53	5.79	0	35.18	89.36	70.4	108.32	33.87	0	138.97	1.09	0	10.82	1.51	0	17.39	NOTEST	1.09	1.51	0.32	-0.04	0.96	no
uc008uaz.1	2010305A19Rik	chr4:108000762-108015035	1194.33	1052.25	1336.41	1451.69	1340.59	1562.78	860.1	731.34	988.85	674.18	534.55	813.81	1468.67	1260.96	1676.37	1273.68	1159.68	1387.68	1004.31	877.63	1130.98	OK	1273.68	1004.31	-0.23	3.07	0.00212	yes
TCONS_02587574	2010305C02Rik_j1	chr11:75281754-75283754	81.49	0	250.47	185.84	2.26	369.41	14.62	0	86.55	0	0	0	0	0	0	68.42	0	149.03	7.23	0	33.97	NOTEST	68.42	7.23	-2.24	1.15	0.24	no
TCONS_00921825	2010309E21Rik_j1	chr6:86302138-86325690	4.81e-07	0	0.00139	61.26	0	308.7	40.05	0	82.19	17.7	7.02	28.38	124.09	54.6	193.58	0.00183	0	0.16	18.67	0	42.01	OK	0.00183	18.67	9.22	-0.2	0.83	no
TCONS_00933409	2010309E21Rik_j2	chr6:86302138-86325690	2867.48	2761.12	2973.85	67.86	0	191.04	3.79	0	88.13	35.55	11.69	59.42	142.09	61.79	222.39	2.84	0	13.29	68.35	17.08	119.62	OK	2.84	68.35	3.17	-1.69	0.08	no
uc008jqc.1	2010311D03Rik	chr2:50135419-50152226	5897.15	5103.1	6691.2	5713.33	5048.18	6378.48	5494.76	4873.35	6116.17	1133.36	754.54	1512.17	2437.56	1795.61	3079.52	5795.79	5390.39	6201.18	1711.7	1338.07	2085.32	OK	5795.79	1711.7	-1.21	10.64	0	yes
TCONS_00214858	2010311D03Rik_j1	chr2:50135419-50152226	466.18	233.8	698.57	421.08	204.63	637.52	229.95	56.05	403.84	44.08	0	88.81	93.92	5.54	182.3	354.41	224.72	484.1	59.14	13.07	105.2	OK	354.41	59.14	-1.79	4.16	3.17e-05	yes
TCONS_00228521	2010311D03Rik_j2	chr2:50135419-50152226	789.02	18.86	1559.17	579.28	0	1213.97	56.3	0	337.57	874.38	218.48	1530.28	978.31	164.73	1791.9	409.76	26.15	793.37	856.17	334	1378.35	OK	409.76	856.17	0.73	-1.31	0.18	no
TCONS_00253322	2010311D03Rik_j3	chr2:50135419-50152226	4873.96	4051.19	5696.73	4435.28	3648.4	5222.17	4238.4	3404.02	5072.78	951.98	583.65	1320.31	2581.31	1974.14	3188.47	4555.98	4050.67	5061.28	1695.83	1355.65	2036.01	OK	4555.98	1695.83	-0.98	8.62	0	yes
TCONS_00253323	2010311D03Rik_j4	chr2:50135419-50152226	529.4	0	1262.21	356.46	0	997.25	762.55	44.39	1480.7	1305.89	593.69	2018.09	2787.15	1814.54	3759.76	480.21	86.5	873.92	2133.06	1566.78	2699.35	OK	480.21	2133.06	1.49	-3.46	0.000539	yes
uc007iha.1	2010316F05Rik	chr11:29412730-29415198	171.4	84.48	258.32	14.31	0	71.16	216.21	32.01	400.42	48.82	15.94	81.7	14.54	0	60.8	112.76	28.78	196.74	94.1	29.76	158.44	NOTEST	112.76	94.1	-0.18	0.35	0.72	no
uc007igz.1	2010316F05Rik	chr11:29412730-29415198	211.25	109.97	312.52	319.34	198.1	440.59	17.4	0	96.41	2.25	0	13.52	34.67	0	97.83	206.84	126.84	286.84	0.93	0	11.75	NOTEST	206.84	0.93	-5.4	0.93	0.35	no
uc008irv.1	2010317E24Rik	chr2:25227869-25233169	0	0	0	0	0	0	0	0	0	41.46	0	120.91	155.72	18.48	292.97	3.17	0	12.03	78.86	14.22	143.5	NOTEST	3.17	78.86	3.21	-2.2	0.02	no
uc008iru.1	2010317E24Rik	chr2:25227869-25233169	0	0	0	0	0	0	0	0	0	209.03	139.83	278.24	386.23	228.71	543.75	5.4	0	15.06	296.43	223.18	369.68	NOTEST	5.4	296.43	4	-4.44	8.8e-06	no
TCONS_00249457	2010317E24Rik_j1	chr2:25227869-25233169	0	0	0	0	0	0	0	0	0	39.05	0	108.39	82.37	0	170.39	0	0	0	48.76	0	100.6	NOTEST	0	48.76	1.79769e+308	1.79769e+308	0	no
TCONS_01491410	2010321M09Rik_j1	chr9:64808671-64814606	191.66	0	535.19	603.4	273.24	933.55	678.74	285.4	1072.1	620.41	396.5	844.31	614.79	236.63	992.95	496.64	275.22	718.06	662.33	445.3	879.35	NOTEST	496.64	662.33	0.28	-1.04	0.29	no
TCONS_01491411	2010321M09Rik_j2	chr9:64823273-64828193	762.49	707.27	817.72	956.28	894.17	1018.39	10.51	0	40.75	7.06	0	44.42	49.01	0	215.82	2.42	0	22.53	5.82	0	34.38	NOTEST	2.42	5.82	0.87	-0.18	0.85	no
uc009gbj.1	2200002D01Rik	chr7:30023349-30033687	465.05	451.72	478.39	1.41e-138	0	6.55	397.06	381.32	412.8	0	0	0	0	0	0	211.91	201.89	221.92	0	0	0	FAIL	0	0	0	0	1	no
TCONS_01101245	2200002D01Rik_j1	chr7:30023349-30033687	57.25	52.95	61.56	34.3	30.46	38.15	67.4	62.42	72.37	53.5	51.25	55.75	38.83	37.61	40.05	37.46	31.58	43.33	51.96	50.11	53.8	FAIL	0	0	0	0	1	no
TCONS_01095976	2200002J24Rik_j1	chr7:31484793-31485325	0	0	0	0	0	0	0	0	0	0	0	0	0	0	0	0	0	0	0	0	0	NOTEST	0	0	0	0	1	no
uc009ofk.1	2200002K05Rik	chr9:15042900-15064214	4205.89	3974.36	4437.43	4212.27	4039.52	4385.02	5481.82	5202.52	5761.12	12.73	0	29.25	0	0	0	4603.42	4484.73	4722.11	13.86	0.53	27.18	OK	4603.42	13.86	-5.8	12.07	0	yes
TCONS_01354578	2200002K05Rik_j1	chr9:15042900-15064214	364.89	256.02	473.75	237.74	179.56	295.92	552.17	403.74	700.61	18.49	3.27	33.7	0	0	0	309.55	275.95	343.15	10.92	0	21.9	OK	309.55	10.92	-3.34	6.61	3.64e-11	yes
TCONS_00251498	2210009G21Rik_j1	chr2:136717783-136897928	0	0	0	0	0	0	0	0	0	0	0	0	0	0	0	0	0	0	0	0	0	OK	0	0	0	0	1	no
TCONS_00213263	2210009G21Rik_j1	chr2:136717783-136897928	18.44	10.12	26.76	0	0	0	105.4	34.8	175.99	0	0	0	10.22	0	20.53	16.82	7.88	25.77	4.22	0	12.79	OK	16.82	4.22	-1.38	1.31	0.18	no
TCONS_00213264	2210009G21Rik_j2	chr2:136717783-136897928	0.000146	0	0.25	229.83	42.56	417.1	38.95	0	115.95	0.07	0	7.43	13.16	0.8	25.51	2.38	0	39.24	176.3	147.33	205.27	OK	2.38	176.3	4.3	-0.55	0.57	no
TCONS_00201761	2210009G21Rik_j3	chr2:136717783-136897928	188.32	161.69	214.95	16.7	0	36.74	77.73	0	191.73	0.03	0	0.63	62.66	43.35	81.97	0.000143	0	0.03	3.38	0	7.58	OK	0.000143	3.38	10.06	-0.08	0.93	no
TCONS_00251501	2210009G21Rik_j4	chr2:136717783-136897928	0.0033	0	1.56	37.77	0	224.01	84.27	0	308.08	138.15	113.86	162.44	37.4	22.22	52.58	255.09	183.4	326.78	3.42e-05	0	0.16	OK	255.09	3.42e-05	-15.82	0.00656	0.99	no
uc009oiw.1	2210010B09Rik	chr9:20385746-20408053	232.63	175	290.26	115.57	22.11	209.02	10.79	1.57	20	203.02	88.71	317.32	246.57	137.21	355.92	56.73	41.79	71.67	218.57	119.07	318.07	OK	56.73	218.57	1.34	-5.12	2.91e-07	yes
uc009oix.1	2210010B09Rik	chr9:20385746-20408053	19.69	0	65.24	117.73	0	238.84	6.08	0	12.18	165.86	102.47	229.26	274.49	188.05	360.93	92.7	73.65	111.75	211.28	165.67	256.88	OK	92.7	211.28	0.82	-5.52	3.24e-08	yes
TCONS_01490637	2210010B09Rik_j1	chr9:20385746-20408053	0.00103	0	44.18	6.96	0	37.35	0.09	0	1.07	13.68	0	32.45	2.68e-25	0	83.83	0.00497	0	0.61	5.79	0	12.47	OK	0.00497	5.79	7.06	-0.11	0.9	no
TCONS_00003227	2210010L05Rik_j1	chr1:52713147-52785647	1583.43	1028.75	2138.12	3128.36	2743.74	3512.99	598.62	549.71	647.54	26.38	0	77.34	279.96	112.68	447.23	2092.11	1846.15	2338.07	103.42	12.71	194.12	OK	2092.11	103.42	-3	6.79	1.07e-11	yes
TCONS_00029717	2210010L05Rik_j1	chr1:52713147-52785647	2969.33	2276.66	3662	1765.31	999.41	2531.22	3769.45	3646.71	3892.19	514.57	372.65	656.48	1053.88	884.34	1223.42	3274.41	2951.55	3597.26	806.13	679.6	932.66	OK	3274.41	806.13	-1.4	15.12	0	yes
TCONS_00003228	2210010L05Rik_j2	chr1:52713147-52785647	787.46	449.01	1125.91	876.04	229.73	1522.37	579.03	530.92	627.14	64.26	15.24	113.28	5.02	0	29.15	755.07	495.35	1014.79	51.12	4.1	98.14	OK	755.07	51.12	-2.69	5.48	4.15e-08	yes
TCONS_00029719	2210010L05Rik_j3	chr1:52713147-52785647	158.56	10.87	306.25	400	274.16	525.84	5.12e-07	0	0.00143	67.32	10.88	123.76	0.88	0	13.76	344.9	207.92	481.88	41.94	0	91.24	OK	344.9	41.94	-2.1	3.39	0.000682	yes
TCONS_00029718	2210010L05Rik_j4	chr1:52713147-52785647	11.53	0	80.17	0.96	0	20.51	2243.57	2148.88	2338.26	136.71	1	272.42	5.86	0	47.99	2.37	0	30.88	47.6	0	124.57	OK	2.37	47.6	2.99	-0.49	0.62	no
TCONS_00050903	2210010L05Rik_j5	chr1:52713147-52785647	2932.99	2299.16	3566.82	2003.19	1609.11	2397.27	3914.05	3788.98	4039.12	438.36	311.87	564.85	885.1	706.56	1063.65	3130.42	2911.74	3349.11	658.21	551.24	765.18	OK	3130.42	658.21	-1.55	17.63	0	yes
uc009alj.1	2210010N04Rik	chr5:144861283-144985086	2720.07	2639.23	2800.9	2439.8	2256.97	2622.63	3497.01	3409.71	3584.31	2294.47	2178.11	2410.83	3245.8	3054.94	3436.67	3433.14	3342.44	3523.84	2769.96	2661.64	2878.27	OK	3433.14	2769.96	-0.21	9.09	0	yes
uc008tzh.1	2210012G02Rik	chr4:106811256-106850948	111.73	0	248.41	147.45	60.82	234.08	132.77	0	282.92	24.5	0	51.54	26.34	0	60.02	127.25	103.7	150.8	405.43	365.78	445.09	OK	127.25	405.43	1.15	-11.07	0	yes
uc008zcy.1	2210016L21Rik	chr5:115392132-115398983	10428.6	10133.3	10723.8	8731.14	8418.9	9043.38	8805.51	8541.71	9069.3	2147.86	2012.18	2283.55	3401.03	3206.68	3595.39	9260.43	9026.39	9494.48	2665.52	2530.28	2800.76	OK	9260.43	2665.52	-1.24	43.94	0	yes
TCONS_00396737	2210017I01Rik_j1	chr3:92408659-92409857	0	0	0	0	0	0	0	0	0	0	0	0	0	0	0	0	0	0	0	0	0	NOTEST	0	0	0	0	1	no
uc009iko.1	2210018M11Rik	chr7:105736052-105806429	7.34e-09	0	0.000171	1.82e-05	0	0.03	28.11	17.48	38.73	1.3e-50	0	89.34	2.28e-20	0	115.15	0.0018	0	65.36	5.73e-18	0	100.23	FAIL	0	0	0	0	1	no
TCONS_01042362	2210018M11Rik_j1	chr7:105736052-105806429	371.23	332.81	409.66	0.61	0	36.71	512.81	465.77	559.85	1.19e-91	0	79.6	0.04	0	102.64	0.04	0	58.28	0.00014	0	89.3	FAIL	0	0	0	0	1	no
TCONS_01102818	2210018M11Rik_j10	chr7:105736052-105806429	11.9	5.02	18.78	7.13	1.78	12.48	36.38	24.29	48.47	1.97e-98	0	96	1.85e-49	0	123.73	3.84e-23	0	70.23	3.12e-40	0	107.7	FAIL	0	0	0	0	1	no
TCONS_01102817	2210018M11Rik_j11	chr7:105736052-105806429	8.02e-09	0	0.000179	27.83	17.14	38.52	0.00664	0	1.17	5.8e-65	0	93.36	1.22e-37	0	120.33	2.05e-21	0	68.3	1.12e-27	0	104.74	FAIL	0	0	0	0	1	no
TCONS_01033960	2210018M11Rik_j12	chr7:105736052-105806429	70.77	53.99	87.55	1.21	0	3.46	0.000941	0	0.2	8.61e-43	0	101.43	1.82e-29	0	130.73	8.37e-19	0	74.2	7.44e-21	0	113.79	FAIL	0	0	0	0	1	no
TCONS_01102819	2210018M11Rik_j13	chr7:105736052-105806429	1.23e-08	0	0.000221	0.01	0	1.16	4.49	0.25	8.74	404.12	288.52	519.73	825.03	676.04	974.03	58.39	0	142.96	562.93	433.24	692.62	FAIL	0	0	0	0	1	no
TCONS_01193649	2210018M11Rik_j14	chr7:105736052-105806429	10.86	4.28	17.43	40.89	28.03	53.75	37.92	25.57	50.27	713.71	589.82	837.6	924.68	765	1084.36	175.65	85.02	266.28	819.02	680.03	958.01	FAIL	0	0	0	0	1	no
TCONS_01033961	2210018M11Rik_j15	chr7:105736052-105806429	1.96e-08	0	0.000279	55.75	40.82	70.68	47.21	33.46	60.95	962	816.04	1107.97	1414.78	1226.65	1602.91	497.22	390.44	604	1139.83	976.07	1303.58	FAIL	0	0	0	0	1	no
TCONS_01033962	2210018M11Rik_j16	chr7:105736052-105806429	30.43	19.43	41.43	8.91	2.94	14.88	39.86	27.23	52.48	382.02	95.15	668.89	391.56	21.83	761.28	251.7	41.84	461.55	397.3	75.47	719.13	FAIL	0	0	0	0	1	no
TCONS_01042361	2210018M11Rik_j2	chr7:105736052-105806429	5.77e-09	0	0.000151	536.58	477.94	595.22	0.08	0	13.43	8.63e-74	0	79.18	26.38	0	128.44	16.99	0	74.92	8.91	0	97.75	FAIL	0	0	0	0	1	no
TCONS_01193648	2210018M11Rik_j3	chr7:105736052-105806429	27.87	17.34	38.4	7.27e-07	0	0.0037	7.58	2.04	13.12	4.89	0	93.73	2.46e-11	0	114.5	2.5e-33	0	64.99	0.02	0	99.69	FAIL	0	0	0	0	1	no
TCONS_01052799	2210018M11Rik_j4	chr7:105736052-105806429	1.19e-08	0	0.000217	0.04	0	2.73	18.06	9.55	26.57	1.1e-30	0	113.49	4.24e-27	0	146.27	2.05e-54	0	83.02	2.75e-17	0	127.32	FAIL	0	0	0	0	1	no
TCONS_01064816	2210018M11Rik_j5	chr7:105736052-105806429	7.8e-09	0	0.000176	30.16	19.21	41.12	24.74	14.78	34.7	445.97	353.86	538.07	348.07	229.37	466.78	124.63	57.25	192.01	438.08	334.75	541.41	FAIL	0	0	0	0	1	no
TCONS_01064818	2210018M11Rik_j6	chr7:105736052-105806429	12.57	5.5	19.65	0.47	0	2.16	0.00349	0	0.6	1.66e-59	0	88.12	1.23e-34	0	113.58	3.92e-22	0	64.46	4.54e-27	0	98.86	FAIL	0	0	0	0	1	no
TCONS_01064817	2210018M11Rik_j7	chr7:105736052-105806429	6.83	1.61	12.04	3	0	6.47	19.72	10.83	28.61	28.51	0	125.96	8.07e-51	0	125.59	2.81e-54	0	71.28	16.07	0	125.39	FAIL	0	0	0	0	1	no
TCONS_01085570	2210018M11Rik_j8	chr7:105736052-105806429	53.83	39.2	68.47	0.00413	0	0.27	19.34	10.41	28.27	3.38	0	106.46	66.2	0	199.05	137.45	62.05	212.86	30.84	0	146.49	FAIL	0	0	0	0	1	no
TCONS_01085571	2210018M11Rik_j9	chr7:105736052-105806429	13.34	6.06	20.63	14.58	6.9	22.25	0.00051	0	0.21	3.56e-35	0	91.96	374.62	256.09	493.15	1.13e-18	0	67.27	112.38	9.21	215.55	FAIL	0	0	0	0	1	no
uc007xdl.1	2210021J22Rik	chr15:85637399-85642110	180.66	0	697.75	98.28	0	467.58	36.81	0	195.84	4.53	0	31.97	0.0058	0	3.37	34.08	0	174.23	7.54e-09	0	0.000272	OK	34.08	7.54e-09	-22.23	0.00123	0.99	no
TCONS_02098788	2210021J22Rik_j1	chr15:85637399-85642110	752.34	233.03	1271.67	1188.8	549.06	1828.53	78.56	0	337.01	9.2	0	60.93	514.31	463.83	564.8	708.4	404.52	1012.29	252.18	91.05	413.31	OK	708.4	252.18	-1.03	2.68	0.00727	yes
TCONS_02109253	2210021J22Rik_j2	chr15:85637399-85642110	447.46	187.58	707.35	142.97	6.86	279.07	289.73	101.75	477.7	0.4	0	7.76	0.000356	0	0.15	283.68	144.36	423	0.47	0	2.24	OK	283.68	0.47	-6.39	3.41	0.000645	yes
TCONS_02103365	2210021J22Rik_j3	chr15:85637399-85642110	451.04	0	1146.67	908.52	349.3	1467.75	596.35	263.94	928.77	34.12	0	69.84	0.24	0	22.51	668.39	366.05	970.73	164.79	0	349.91	OK	668.39	164.79	-1.4	2.31	0.02	no
TCONS_01218286	2210023G05Rik_j1	chr8:107355617-107518576	0	0	0	0	0	0	0	0	0	0	0	0	0	0	0	29.84	20.47	39.2	0	0	0	OK	29.84	0	-1.79769e+308	-1.79769e+308	0	yes
TCONS_01210975	2210023G05Rik_j2	chr8:107355617-107518576	70.07	61.87	78.27	128.7	113.74	143.66	80.19	73.76	86.61	0	0	0	0	0	0	123.49	100.57	146.42	0	0	0	OK	123.49	0	-1.79769e+308	-1.79769e+308	0	yes
TCONS_01204849	2210023G05Rik_j3	chr8:107355617-107518576	144.17	132.41	155.93	72.23	54.45	90.01	0	0	0	0	0	0	0	0	0	95.57	69.78	121.36	0	0	0	OK	95.57	0	-1.79769e+308	-1.79769e+308	0	yes
uc008agd.2	2210038L17Rik	chr17:6106926-6240628	985.51	659.42	1311.61	392.64	181.67	603.62	1120.29	714.87	1525.72	902.61	615.81	1189.42	1600.25	1162.48	2038.01	794.11	598.61	989.62	1226.44	932.27	1520.61	OK	794.11	1226.44	0.43	-2.52	0.01	no
uc008age.2	2210038L17Rik	chr17:6106926-6240628	2855.09	2410.5	3299.68	2355.65	1884.28	2827.01	2867.49	2427.33	3307.65	3296.19	2969.24	3623.13	4200.34	3728.46	4672.22	2743.63	2444.11	3043.14	3801.51	3495.77	4107.24	OK	2743.63	3801.51	0.32	-4.81	1.51e-06	yes
uc007rgw.1	2210408I21Rik	chr13:77274808-77753015	149.71	85.31	214.12	280.14	252.19	308.09	174.68	137.35	212.01	1.16	0.54	1.77	73.03	33.48	112.58	103.69	62.12	145.25	39.2	18.86	59.54	FAIL	0	0	0	0	1	no
uc009eyr.1	2210411K11Rik	chr7:4734249-4741157	105.5	39.82	171.18	34.18	0	86.25	113.27	52.45	174.09	197.28	121.8	272.76	182.71	111.75	253.66	5.37	0	20.71	152.87	108.87	196.87	NOTEST	5.37	152.87	3.34	-2.33	0.01	no
TCONS_01051707	2210411K11Rik_j1	chr7:4734249-4741157	136.57	0	354.56	152.86	63.18	242.54	239.7	123.74	355.65	139.34	0	294.37	244.1	85.78	402.41	152.12	95.01	209.22	160.67	81.45	239.88	NOTEST	152.12	160.67	0.05	-0.17	0.85	no
uc009ied.1	2210412D01Rik	chr7:91257848-91300159	5390.2	5193.34	5587.05	4648.23	4480.29	4816.18	3573.37	3444.77	3701.97	2104.75	2012.61	2196.88	3648.44	3526.35	3770.52	4563.24	4422.72	4703.75	2814.14	2707.95	2920.33	OK	4563.24	2814.14	-0.48	19.84	0	yes
uc009esr.1	2210417D09Rik	chr6:146980986-146981985	54.96	20.12	89.81	84.34	65.97	102.71	120.72	98.74	142.69	78.43	60.72	96.15	45.52	17.52	73.51	35.59	0	71.57	54.36	32.08	76.64	NOTEST	35.59	54.36	0.42	-0.77	0.43	no
uc008vcu.1	2300002D11Rik	chr4:133046996-133054446	33160.1	32380.5	33939.7	32731.2	32075.8	33386.6	21322.7	20977	21668.4	3671.34	3447.73	3894.95	4683.4	4504.38	4862.42	29165.1	28681.6	29648.6	4058.65	3866.91	4250.4	OK	29165.1	4058.65	-1.97	78.77	0	yes
TCONS_00540768	2300002D11Rik_j1	chr4:133046996-133054446	1974.15	1248.63	2699.68	1630.57	1034.98	2226.17	14.14	0	130.55	345.36	146.07	544.66	15.51	0	112.77	1337.87	973.98	1701.76	257.84	106.43	409.26	OK	1337.87	257.84	-1.64	5.08	3.61e-07	yes
uc008mud.1	2310001A20Rik	chr2:150408815-150434291	4755.89	4203.45	5308.33	3784.34	3306.97	4261.72	3208.06	2778.2	3637.92	1327.64	1145.39	1509.89	1782.45	1526.17	2038.73	3904.97	3590.3	4219.64	1552.81	1387.39	1718.22	OK	3904.97	1552.81	-0.92	13.8	0	yes
uc008ypn.1	2310001H12Rik	chr5:110106098-110509934	9.05e-46	0	23.04	1.7e-106	0	50.56	1.82e-07	0	48.12	2.12e-10	0	27.98	19.08	0	51.58	1.55e-19	0	39.65	11.59	0	40.88	FAIL	0	0	0	0	1	no
TCONS_00725298	2310001H12Rik_j1	chr5:110106098-110509934	8.36e-70	0	22.92	8.35e-141	0	50.29	57.42	9.56	105.28	8.58e-17	0	27.83	5.78e-10	0	32.32	15.44	0	54.88	5.74e-10	0	29.13	FAIL	0	0	0	0	1	no
TCONS_00725316	2310001H12Rik_j10	chr5:110106098-110509934	3.95e-65	0	23.05	4.08e-132	0	50.58	13.08	0	61.22	9.17e-20	0	27.99	5.33e-09	0	32.51	3.43	0	43.1	7.75e-10	0	29.3	FAIL	0	0	0	0	1	no
TCONS_00715355	2310001H12Rik_j11	chr5:110106098-110509934	34.22	5.17	63.27	157.68	93.94	221.41	112.39	51.74	173.05	15.52	0	50.79	52.14	11.17	93.11	65.98	15.99	115.97	29.98	0	66.91	FAIL	0	0	0	0	1	no
TCONS_00715339	2310001H12Rik_j2	chr5:110106098-110509934	189.23	97.27	281.2	299.5	97.73	501.27	154.97	0	346.98	116.19	4.52	227.86	130.79	1.1	260.48	203.76	45.51	362.01	124.2	7.31	241.09	FAIL	0	0	0	0	1	no
TCONS_00725300	2310001H12Rik_j3	chr5:110106098-110509934	3.89e-70	0	22.93	12.27	0	62.58	48.16	0.27	96.04	6.39e-24	0	27.84	2.29e-10	0	32.33	18.62	0	58.08	1.39e-11	0	29.14	FAIL	0	0	0	0	1	no
TCONS_00725299	2310001H12Rik_j4	chr5:110106098-110509934	3.07e-80	0	22.93	8.23e-06	0	50.31	0.02	0	47.9	6.86e-28	0	27.84	4.8e-14	0	32.33	0.00607	0	39.46	1.52e-14	0	29.14	FAIL	0	0	0	0	1	no
TCONS_00707287	2310001H12Rik_j5	chr5:110106098-110509934	102.46	74.59	130.33	2.5e-134	0	61.14	2.3e-33	0	58.19	8.3e-25	0	33.84	2.94e-23	0	39.3	8.31	0	56.27	2.24e-20	0	35.42	FAIL	0	0	0	0	1	no
TCONS_00869903	2310001H12Rik_j6	chr5:110106098-110509934	2.38e-50	0	30.3	5.57e-77	0	66.47	2.54e-20	0	63.26	9.24e-16	0	36.79	6.5e-12	0	42.72	1.62e-29	0	52.13	3.1e-11	0	38.51	FAIL	0	0	0	0	1	no
TCONS_00735600	2310001H12Rik_j7	chr5:110106098-110509934	407.62	375.31	439.94	651.91	581.01	722.8	543.72	476.25	611.19	274.42	235.19	313.66	337.81	292.24	383.38	510.81	455.2	566.41	293.37	252.3	334.44	FAIL	0	0	0	0	1	no
TCONS_00707291	2310001H12Rik_j8	chr5:110106098-110509934	1239.76	1131.27	1348.24	1224.97	986.95	1462.99	1875.83	1649.32	2102.34	382.27	250.54	514	309.21	156.22	462.19	1375.46	1188.78	1562.14	345.72	207.83	483.62	FAIL	0	0	0	0	1	no
TCONS_00725318	2310001H12Rik_j9	chr5:110106098-110509934	6.03e-81	0	22.74	16.22	0	66.11	67.12	19.64	114.6	2.06e-18	0	27.61	6.28e-07	0	32.06	24.93	0	64.06	2.25e-07	0	28.9	FAIL	0	0	0	0	1	no
uc008dpf.1	2310002B06Rik	chr17:79234884-79246490	1194.83	882.91	1506.75	1459.89	1121.49	1798.3	1144.56	860.17	1428.94	186.55	104.16	268.93	536.95	382.38	691.51	1265.75	1086	1445.5	326.02	239.7	412.33	OK	1265.75	326.02	-1.35	9.02	0	yes
TCONS_02303689	2310002B06Rik_j1	chr17:79234884-79246490	1643.74	1257.02	2030.46	2286.45	1853.8	2719.1	1715.65	1322.78	2108.52	236.19	129.51	342.88	447.95	247.61	648.28	1888.4	1643.87	2132.92	330.43	230.3	430.56	OK	1888.4	330.43	-1.74	10.57	0	yes
TCONS_02407013	2310002B06Rik_j2	chr17:79234884-79246490	74.62	20.9	128.35	194.98	93.4	296.55	142.77	60.51	225.02	42.94	12.14	73.75	90.62	39.36	141.89	132.31	84.17	180.44	60.9	29.74	92.06	OK	132.31	60.9	-0.77	2.47	0.01	no
TCONS_02319171	2310002B06Rik_j3	chr17:79234884-79246490	523.73	236.4	811.07	545.66	231.48	859.83	609.22	330.89	887.55	196.99	100.28	293.71	199.41	54.94	343.87	571.57	405.21	737.92	215.6	130.06	301.14	OK	571.57	215.6	-0.97	3.96	7.41e-05	yes
TCONS_00380812	2310003C23Rik_j1	chr2:180451529-180460938	1973.1	1520.42	2425.78	1610.56	1164.03	2057.08	1632.86	1218.03	2047.69	700.51	417.16	983.86	1735.61	1417.84	2053.37	1715.04	1423.17	2006.91	1048.53	846.18	1250.87	OK	1715.04	1048.53	-0.49	3.82	0.000131	yes
TCONS_00252550	2310003C23Rik_j2	chr2:180451529-180460938	3.41	0	35.31	3.12	0	30.69	4.35	0	38.94	2.98	0	15.55	69.26	10.43	128.09	1.07	0	10.73	25.14	0.13	50.15	OK	1.07	25.14	3.15	-0.69	0.48	no
uc008lzf.1	2310003F16Rik	chr2:121282832-121284156	19624.5	19344.3	19904.7	17375.8	17112.2	17639.5	15854.8	15603	16106.7	4240.23	4109.99	4370.46	7770.4	7594.1	7946.7	17570.2	17305.1	17835.3	6031.19	5875.87	6186.51	OK	17570.2	6031.19	-1.06	71.64	0	yes
uc007msm.1	2310003H01Rik	chr11:120227602-120240055	375.94	287.16	464.71	233.74	151.17	316.3	377.93	273.27	482.6	387.01	319.4	454.62	587.38	510	664.76	349.88	287.59	412.18	481.05	418.88	543.22	OK	349.88	481.05	0.31	-2.89	0.0038	yes
TCONS_02601511	2310003H01Rik_j1	chr11:120227602-120240055	94.74	38.02	151.46	99.34	42.83	155.85	230.58	145.72	315.43	71.97	31.57	112.38	178.56	104.57	252.55	127.91	83.87	171.94	99.69	61.05	138.33	OK	127.91	99.69	-0.24	0.96	0.33	no
uc008mpo.1	2310003L22Rik	chr2:139996397-140029393	737.38	695.07	779.69	381.94	342.15	421.74	90.02	79.27	100.76	190.1	0	440.89	519.92	383.31	656.53	1065.82	997.16	1134.48	518.98	479.19	558.78	OK	1065.82	518.98	-0.71	14.37	0	yes
TCONS_00192287	2310003L22Rik_j1	chr2:139996397-140029393	876.08	829.91	922.25	1.33e-06	0	0.1	262.49	241.89	283.1	17.62	0	95.9	436.5	389.36	483.63	2.2e-07	0	0.000857	287.16	257.56	316.76	OK	2.2e-07	287.16	20.98	-0.01	0.99	no
TCONS_00251518	2310003L22Rik_j2	chr2:139996397-140029393	0.00363	0	0.76	1.3e-06	0	0.09	103.66	94.35	112.96	2.21	0	17.17	795.86	741.82	849.9	2.67e-07	0	0.000943	500.67	461.58	539.75	OK	2.67e-07	500.67	21.35	-0.01	0.99	no
TCONS_00226106	2310003L22Rik_j3	chr2:139996397-140029393	0.00464	0	1.15	2043.91	1953.99	2133.82	0.00106	0	0.05	559.2	318.89	799.51	2.45e-07	0	0.0009	719.88	669.38	770.39	2.47e-05	0	0.17	OK	719.88	2.47e-05	-17.18	0.00474	0.99	no
TCONS_00379916	2310003L22Rik_j4	chr2:139996397-140029393	25.2	17.39	33.02	23.95	14.3	33.61	13.21	9.89	16.52	1.61	0	14.86	65.97	19.84	112.09	82.43	62.38	102.47	28.13	18.86	37.39	OK	82.43	28.13	-1.07	5.25	1.51e-07	yes
TCONS_00379915	2310003L22Rik_j5	chr2:139996397-140029393	188.67	167.28	210.07	1985.85	1897.67	2074.03	0.00497	0	0.23	5.32	0	35.1	2.61e-07	0	0.000929	820.27	767.87	872.68	2.18e-05	0	0.15	OK	820.27	2.18e-05	-17.44	0.00482	0.99	no
TCONS_00379914	2310003L22Rik_j6	chr2:139996397-140029393	209.92	187.34	232.51	18.11	8.75	27.47	7.78	0	18.31	258.42	87.35	429.5	213.13	26.68	399.59	2.27e-07	0	0.00087	83.69	67.71	99.67	OK	2.27e-07	83.69	19.72	-0.01	0.99	no
TCONS_00201790	2310003L22Rik_j7	chr2:139996397-140029393	41.5	31.48	51.53	54.37	39.76	68.99	47.1	40.02	54.18	1.68	0	18.96	2.63e-07	0	0.000932	176.32	132.88	219.75	5.37e-06	0	0.02	OK	176.32	5.37e-06	-17.3	0.00622	0.99	no
uc007jlt.1	2310004I24Rik	chr11:66851394-66878130	1041.79	935.58	1148	772.72	712.98	832.46	555.85	526.86	584.85	251.78	225.98	277.59	274.16	255.92	292.39	865.32	819.87	910.77	304.09	278.72	329.45	OK	865.32	304.09	-1.04	21.21	0	yes
TCONS_02581935	2310004I24Rik_j1	chr11:66851394-66878130	167.23	110.51	223.95	93.72	74.02	113.43	101.88	89.56	114.2	30.13	20.94	39.32	98.47	87.55	109.39	138.78	87.64	189.91	73.4	46.1	100.7	OK	138.78	73.4	-0.63	2.43	0.01	no
TCONS_02741355	2310004I24Rik_j2	chr11:66851394-66878130	942.49	723.4	1161.58	999.11	860.13	1138.1	1063.44	1021.76	1105.13	144.95	91.88	198.02	385.83	362.74	408.93	601.87	494.96	708.77	152.7	103.25	202.16	OK	601.87	152.7	-1.37	7.42	1.12e-13	yes
uc009ftf.1	2310004L02Rik	chr7:26404054-26410718	91.62	21.34	161.9	157.2	132.43	181.96	90.2	73.01	107.39	69.54	25.4	113.68	21.38	0	46.34	91.45	73.19	109.71	29.57	9.01	50.12	OK	91.45	29.57	-1.12	3.12	0.00179	yes
uc009fte.1	2310004L02Rik	chr7:26404054-26410718	1928.21	1714.33	2142.08	1082.23	1016.84	1147.63	934.96	879.62	990.31	402.38	297.77	507	550.65	358.73	742.57	1572.37	1483.05	1661.7	508.35	360	656.7	OK	1572.37	508.35	-1.12	7.59	3.06e-14	yes
TCONS_01190379	2310004L02Rik_j1	chr7:26404054-26410718	14.08	0	32.75	17.85	9.56	26.13	114.58	95.2	133.95	43.83	12.85	74.8	61.96	9.01	114.9	1.51e-07	0	0.00074	56.54	26.8	86.28	OK	1.51e-07	56.54	19.74	-0.00804	0.99	no
TCONS_01190380	2310004L02Rik_j2	chr7:26404054-26410718	30.39	0	124.84	111.98	90.67	133.29	46.37	34.05	58.7	34.24	0	132.35	381.24	71.99	690.49	13.79	0	45.54	91.42	0	293.28	OK	13.79	91.42	1.89	-1.18	0.23	no
uc007mkn.1	2310004N24Rik	chr11:116060201-116076631	5957.52	5801.14	6113.89	4607.94	4469.4	4746.48	4657.51	4516.96	4798.07	1943.68	1848.55	2038.81	3067.71	2949.5	3185.91	5037.71	4894.9	5180.52	2346.78	2246.59	2446.98	OK	5037.71	2346.78	-0.76	29.81	0	yes
uc009bha.1	2310005E10Rik	chr6:34304121-34370456	2.16e-07	0	339.59	1.8e-06	0	0.00265	9.36e-07	0	312.58	0.56	0	2.07	10.9	0	23.96	0.01	0	2.29	2.11	0	19.19	OK	0.01	2.11	4.74	-0.07	0.93	no
TCONS_00888805	2310005E10Rik_j1	chr6:34304121-34370456	2.43e-05	0	175.15	37.2	25.16	49.24	5.13e-13	0	161.22	4.85e-10	0	4.4e-05	5.04e-08	0	0.000438	21.23	9.5	32.96	3.05e-06	0	0.02	OK	21.23	3.05e-06	-15.75	0.00376	0.99	no
TCONS_00896003	2310005E10Rik_j2	chr6:34304121-34370456	2943.39	2616.35	3270.42	2009.78	1921.27	2098.28	2893.13	2592.11	3194.16	1.24	0	3.48	91.86	71.14	112.58	2778.71	2653.85	2903.56	163.27	116.37	210.16	OK	2778.71	163.27	-2.83	19.49	0	yes
TCONS_00882168	2310005E10Rik_j3	chr6:34304121-34370456	52.21	0	262.12	501.59	457.37	545.8	6.76e-11	0	193.21	232.34	183.62	281.07	774.11	718.83	829.39	1.01	0	11.63	161.02	25.68	296.37	OK	1.01	161.02	5.07	-0.96	0.33	no
TCONS_00921040	2310005E10Rik_j4	chr6:34304121-34370456	6.48e-15	0	180.74	5.1e-07	0	0.00141	9.41e-17	0	166.37	0.31	0	1.43	0.43	0	15.64	7.54e-07	0	0.00187	0.88	0	8.16	OK	7.54e-07	0.88	13.97	-0.01	0.99	no
TCONS_01018656	2310005E10Rik_j5	chr6:34304121-34370456	121.52	0	389.29	1.12e-06	0	0.00209	0.000265	0	246.47	1.68	0	4.3	106.61	85.87	127.34	156.87	120.35	193.39	214.03	180.71	247.34	OK	156.87	214.03	0.31	-2.21	0.02	no
uc008urt.1	2310005N01Rik	chr4:124762354-124790464	24.9	14.92	34.88	61.32	0	133.01	8.47	2.66	14.27	3.12	0	37.72	40.33	28.07	52.59	35.88	23.99	47.77	0.14	0	2.98	OK	35.88	0.14	-5.51	0.56	0.57	no
uc008uru.1	2310005N01Rik	chr4:124762354-124790464	25.16	15.13	35.19	24.32	0	96.48	4.65e-08	0	0.00043	6.52	0	40.41	749.03	696.2	801.87	103.64	83.43	123.85	0.31	0	5.71	OK	103.64	0.31	-5.78	0.68	0.49	no
TCONS_00564808	2310005N01Rik_j1	chr4:124762354-124790464	9.86e-07	0	0.02	0.00564	0	71.9	299.27	264.76	333.78	90.71	23.87	157.54	9.11e-08	0	0.000583	1.04e-06	0	0.03	154.75	103.38	206.12	OK	1.04e-06	154.75	18.82	-0.00113	0.99	no
TCONS_00693770	2310005N01Rik_j2	chr4:124762354-124790464	2.81	0	6.17	2.14e-58	0	158.86	63.65	47.74	79.57	0.19	0	6.41	384.83	346.96	422.71	4.68e-07	0	0.00147	34.74	13.14	56.34	OK	4.68e-07	34.74	18.12	-0.01	0.99	no
TCONS_00693771	2310005N01Rik_j3	chr4:124762354-124790464	1118.53	1051.64	1185.42	7.43e-15	0	71.68	4.59e-08	0	0.000427	196.14	79.32	312.96	34.34	23.02	45.65	449.99	407.89	492.1	121.82	67.96	175.68	OK	449.99	121.82	-1.3	5.78	7.34e-09	yes
TCONS_00585323	2310005N01Rik_j4	chr4:124762354-124790464	44.66	31.3	58.03	71.53	0.14	142.91	14.94	7.23	22.65	45.64	19.15	72.14	78.83	61.68	95.97	43.8	30.66	56.93	91.67	68.7	114.63	OK	43.8	91.67	0.73	-3.77	0.000157	yes
TCONS_00545608	2310005N01Rik_j5	chr4:124762354-124790464	1076.28	1010.66	1141.89	3121.85	2914.55	3329.15	1260.69	1189.87	1331.51	1027.44	880.01	1174.87	1000.59	939.52	1061.66	2307.56	2212.21	2402.91	1431.5	1330.26	1532.74	OK	2307.56	1431.5	-0.47	11.65	0	yes
TCONS_00537902	2310005N01Rik_j6	chr4:124762354-124790464	8.35e-06	0	0.18	7.9e-11	0	71.91	339.79	303.02	376.56	32.98	0	81.94	28.43	18.14	38.73	5.42e-07	0	0.01	56.74	27.21	86.27	OK	5.42e-07	56.74	18.46	-0.00121	0.99	no
TCONS_00537903	2310005N01Rik_j7	chr4:124762354-124790464	35.9	23.92	47.89	1.09e-08	0	71.45	4.56e-08	0	0.000426	3.7	0	43.61	9e-08	0	0.000579	21.63	12.4	30.87	0.21	0	3.95	OK	21.63	0.21	-4.62	0.52	0.59	no
TCONS_00555048	2310005N01Rik_j8	chr4:124762354-124790464	127.15	104.59	149.7	982.11	859.22	1105	801.02	744.56	857.47	82.25	0	210.82	66.48	50.74	82.23	494.15	450.03	538.28	105.69	54.15	157.23	OK	494.15	105.69	-1.54	6.22	4.9e-10	yes
TCONS_00028999	2310005N03Rik_j1	chr1:180248992-180256871	33.44	24.31	42.57	130.74	103.19	158.28	81.67	67.51	95.83	190.59	174.91	206.28	141.66	115.95	167.38	52.14	42.11	62.16	176.17	160.52	191.82	OK	52.14	176.17	1.21	-11.49	0	yes
uc009opn.1	2310005P05Rik	chr9:25288941-25411751	1798.81	1193.98	2403.64	849.71	438.67	1260.76	893.99	834.19	953.79	119.52	16.19	222.86	616.47	523.48	709.46	1030.85	805.36	1256.34	148.7	47.3	250.1	OK	1030.85	148.7	-1.93	5.4	6.4e-08	yes
TCONS_01490764	2310005P05Rik_j1	chr9:25288941-25411751	71.9	0	340.19	44.14	0	218.35	6e-07	0	0.00155	34.71	0	133.64	248.26	214.69	281.84	42.64	0	203.58	94.13	0	205.43	OK	42.64	94.13	0.79	-0.4	0.68	no
uc008nqr.1	2310007D09Rik	chr2:158593700-158612040	0	0	0	0	0	0	0	0	0	0	0	0	0	0	0	0	0	0	0	0	0	NOTEST	0	0	0	0	1	no
TCONS_00380412	2310007D09Rik_j1	chr2:158593700-158612040	0	0	0	0	0	0	42.17	0	104.71	218.92	105.49	332.35	63.25	0	221.42	18.88	0	50.3	160.47	33.3	287.64	NOTEST	18.88	160.47	2.13	-2.32	0.02	no
uc009qbg.1	2310007F21Rik	chr9:63450467-63489674	1733.12	984.26	2481.98	1319.06	587.32	2050.8	1452.9	646.61	2259.19	429.39	140.74	718.05	1592.32	1046.44	2138.19	1471.1	1029.09	1913.11	935.58	637.66	1233.51	OK	1471.1	935.58	-0.45	2.06	0.03	no
uc009qbf.1	2310007F21Rik	chr9:63450467-63489674	2484.06	1734.08	3234.04	2832.38	2097.38	3567.39	2318.21	1510.73	3125.7	1548.94	1252.96	1844.93	2097.49	1550.4	2644.58	2569.38	2122.93	3015.82	1818.47	1515.01	2121.93	OK	2569.38	1818.47	-0.34	2.86	0.00411	yes
uc009kce.1	2310007H09Rik	chr7:139802199-139898237	80.1	62.2	98	250.52	167.92	333.13	0.76	0	2.5	89.91	8.56	171.27	164.45	56.14	272.77	212.99	111.97	314	30.19	0	61.98	NOTEST	212.99	30.19	-1.95	3.38	0.000715	no
uc007yhz.1	2310008H04Rik	chr16:15889369-16147012	25.56	15.74	35.38	56.25	41.47	71.04	58.12	42.37	73.88	24.67	13.98	35.35	2.98	0	6.44	39.29	26.58	52.01	2.85	0	6.15	OK	39.29	2.85	-2.62	4.36	1.28e-05	yes
TCONS_01193907	2310008H09Rik_j1	chr7:125883672-126021171	598.41	568.47	628.35	3.47e-07	0	0.000718	0.00305	0	0.28	2.35e-07	0	0.000665	177.8	0	421.75	4.41e-05	0	0.01	4.38	0	11.13	OK	4.41e-05	4.38	11.5	-0.06	0.94	no
TCONS_01085842	2310008H09Rik_j2	chr7:125883672-126021171	348.13	325.43	370.83	409.74	385.11	434.38	0.06	0	5.89	562.08	529.57	594.59	84.11	68.82	99.4	116.93	106.03	127.83	32.05	23.78	40.32	OK	116.93	32.05	-1.29	9.43	0	yes
TCONS_01034365	2310008H09Rik_j3	chr7:125883672-126021171	42.1	34.25	49.96	334.36	312.1	356.62	34.45	0	77.58	113.01	98.43	127.59	62.92	45.55	80.3	86.85	77.46	96.25	34.38	23.74	45.02	OK	86.85	34.38	-0.92	5.65	1.57e-08	yes
TCONS_01103753	2310008H09Rik_j4	chr7:125883672-126021171	598.88	569.05	628.71	427.32	402.16	452.48	283.69	242.81	324.57	658.23	623.05	693.41	965.66	745.46	1185.86	477.65	455.62	499.68	1021.46	968.5	1074.41	OK	477.65	1021.46	0.76	-21.9	0	yes
uc008rjc.1	2310008M10Rik	chr3:130398833-130412353	8176.59	7995.69	8357.49	6244.79	6086.68	6402.9	5597.52	5447.75	5747.29	3307.93	3192.89	3422.97	6237	6079.03	6394.97	6682.32	6518.82	6845.81	4770.4	4632.26	4908.54	OK	6682.32	4770.4	-0.33	17.78	0	yes
uc007cvw.1	2310009B15Rik	chr1:140748554-140753411	64.97	0	151.76	0.53	0	10.62	1.94e-05	0	0.09	65.69	8.4	122.98	158.55	80.62	236.49	15.56	0	32.83	0.31	0	0.64	NOTEST	15.56	0.31	-3.9	5.05	4.4e-07	no
TCONS_00544893	2310009E04Rik_j1	chr4:95224080-95593622	461.15	154.84	767.47	661.67	385.9	937.44	582.9	333.55	832.25	0	0	0	0	0	0	615.73	524.16	707.3	14.49	0	48.36	OK	615.73	14.49	-3.74	3.2	0.00137	yes
TCONS_00537143	2310009E04Rik_j2	chr4:95224080-95593622	328.52	183.05	473.99	277.36	92.37	462.35	15.6	0	91.1	0	0	0	0	0	0	294.09	177.38	410.81	7.95	0	34.39	OK	294.09	7.95	-3.61	2.15	0.03	no
TCONS_00544894	2310009E04Rik_j3	chr4:95224080-95593622	4.92	0	37.41	133.63	23.2	244.05	91	17.01	164.99	10.33	0	51.82	3.22	0	17.87	55.15	15.96	94.34	4.79	0	24.5	OK	55.15	4.79	-2.44	1.17	0.24	no
TCONS_00537144	2310009E04Rik_j4	chr4:95224080-95593622	817.36	569.41	1065.32	868.62	646.73	1090.53	644.99	451.06	838.92	98.27	55.32	141.22	44.74	25.94	63.53	714.64	648.9	780.39	58.35	29.88	86.82	OK	714.64	58.35	-2.5	10.09	0	yes
TCONS_00267098	2310010M24Rik_j1	chr2:49719329-49804362	0	0	0	2.21	0	12.5	3.85	0	19.63	0.06	0	8.61	4.5	0	10.56	0.07	0	0.63	1.05	0	3.38	NOTEST	0.07	1.05	2.62	-0.68	0.49	no
TCONS_00267100	2310010M24Rik_j2	chr2:49719329-49804362	0	0	0	4.1	0	15.92	0	0	0	395.6	308.01	483.18	0.28	0	2.41	0.01	0	0.3	0.52	0	2.41	NOTEST	0.01	0.52	3.32	-0.43	0.66	no
TCONS_00378729	2310010M24Rik_j3	chr2:49719329-49804362	36.91	0	113.6	3.86	0	37.19	25.41	0	81.82	59.8	0	161.82	105.9	0	439.9	10.14	0	22.33	58.57	0	319.35	NOTEST	10.14	58.57	1.75	-0.76	0.44	no
uc007gcq.1	2310011J03Rik	chr10:79758712-79783296	3337.32	3272.37	3402.27	1745.64	1719.67	1771.61	2253.36	2226.37	2280.36	277.41	274.42	280.39	959.71	951.93	967.5	3059.75	3019.3	3100.19	560.12	555.1	565.14	OK	3059.75	560.12	-1.69	212.59	0	yes
uc007ubc.1	2310014G06Rik	chr14:56472981-56519084	2.82e-22	0	57.7	1.07e-30	0	78.78	7.4e-29	0	48.99	2.48e-50	0	16.22	2.9e-05	0	20.88	9.04e-44	0	62.3	8.51e-20	0	18.52	FAIL	0	0	0	0	1	no
uc007ubd.1	2310014G06Rik	chr14:56472981-56519084	233.32	176.63	290.02	0.8	0	78.2	50.06	1.92	98.19	4.38e-47	0	15.93	5.99e-23	0	20.51	27.32	0	88.53	2.77e-33	0	18.2	FAIL	0	0	0	0	1	no
TCONS_02014465	2310014G06Rik_j1	chr14:56472981-56519084	7.12e-53	0	56.53	6.09e-90	0	77.18	8.15e-80	0	47.99	1.4e-103	0	15.89	1.35e-22	0	20.46	6.21e-110	0	61.04	2.28e-50	0	18.15	FAIL	0	0	0	0	1	no
TCONS_02014466	2310014G06Rik_j2	chr14:56472981-56519084	1.22e-19	0	55.48	1.17e-19	0	75.75	6.53e-24	0	47.1	10.86	0	26.46	136.01	115.93	156.09	1.15e-25	0	59.9	82.73	64.91	100.54	FAIL	0	0	0	0	1	no
TCONS_02090423	2310014G06Rik_j3	chr14:56472981-56519084	7.27e-80	0	59.76	1.17e-192	0	81.59	4.29e-140	0	50.73	80.26	63.46	97.06	4.12e-58	0	21.63	1.28e-194	0	64.52	43.05	23.86	62.24	FAIL	0	0	0	0	1	no
TCONS_02001304	2310014G06Rik_j4	chr14:56472981-56519084	4.04e-97	0	58.87	2.31e-227	0	80.38	2.08e-168	0	49.98	1.87e-23	0	16.55	6.98e-76	0	21.31	2.26e-231	0	63.56	3.01e-22	0	18.9	FAIL	0	0	0	0	1	no
TCONS_02001303	2310014G06Rik_j5	chr14:56472981-56519084	825.42	767.77	883.07	1368.79	1290.08	1447.5	604.39	555.44	653.34	182.15	165.95	198.36	202.78	181.92	223.65	1053.95	991.7	1116.19	177.48	158.96	195.99	FAIL	0	0	0	0	1	no
TCONS_02090424	2310014G06Rik_j6	chr14:56472981-56519084	2.31e-09	0	55.12	170.68	95.42	245.94	2.56e-07	0	46.8	0.23	0	15.73	6.03e-15	0	19.95	0.00242	0	59.51	3.14e-14	0	17.69	FAIL	0	0	0	0	1	no
TCONS_01985841	2310014G06Rik_j7	chr14:56472981-56519084	2297.48	2129.5	2465.45	803.71	574.38	1033.05	1225.2	1082.59	1367.81	247.34	200.11	294.57	213.37	152.57	274.16	1376.58	1195.22	1557.93	241.03	187.09	294.96	FAIL	0	0	0	0	1	no
TCONS_01989955	2310014G06Rik_j8	chr14:56472981-56519084	1585.01	1413.45	1756.57	4549.86	4315.63	4784.08	1219.97	1074.31	1365.62	96.66	48.43	144.9	252.52	190.42	314.61	2616.33	2431.1	2801.55	151.81	96.72	206.89	FAIL	0	0	0	0	1	no
uc008ciu.1	2310014H01Rik	chr17:35978475-36012542	1810.87	1649.26	1972.49	1524.12	1370.85	1677.38	1769.85	1613.71	1925.99	1439.12	1302.73	1575.52	2165.78	1987.74	2343.83	1702.45	1546.04	1858.87	1783.24	1626.71	1939.77	FAIL	0	0	0	0	1	no
uc007ylr.1	2310015A05Rik	chr16:17646025-17723001	0	0	3.65	310.17	301.21	319.13	81.27	77.67	84.86	79.74	66.2	93.27	65.91	63.42	68.39	114.14	109.91	118.37	62.75	49.05	76.45	FAIL	0	0	0	0	1	no
uc009ihw.1	2310015N07Rik	chr7:99709507-99730667	1.61	0	18.04	28.04	0	64.34	2.32	0	21.35	17.15	0	36.57	1.06	0	11.21	15.5	0	33.35	10.63	0	23.37	OK	15.5	10.63	-0.37	0.45	0.64	no
TCONS_01039641	2310015N07Rik_j1	chr7:99709507-99730667	706.82	415.54	998.11	850.34	553.84	1146.86	473.23	215.9	730.56	324.89	199.7	450.07	640.52	371.16	909.88	655.3	477.73	832.86	460.75	311.67	609.83	OK	655.3	460.75	-0.35	1.66	0.09	no
uc009bdd.1	2310016C08Rik	chr6:29222687-29225488	1765.12	1612.34	1917.9	1493.95	1224.7	1763.2	931.21	590.97	1271.45	675.25	519.2	831.3	1309.69	1008.65	1610.74	1410.95	1244.62	1577.27	971.4	803.07	1139.74	NOTEST	1410.95	971.4	-0.37	3.56	0.000368	no
uc007rxb.1	2310016C16Rik	chr13:113832970-113836598	6071.44	5701.71	6441.18	4786.86	4506.63	5067.08	3756.33	3483.29	4029.36	394.94	327.21	462.67	961.85	858.11	1065.59	4842.16	4611.1	5073.21	661.81	585.66	737.96	OK	4842.16	661.81	-1.99	31.95	0	yes
TCONS_01862285	2310016C16Rik_j1	chr13:113832970-113836598	690.13	227.72	1152.55	107.32	0	442	560.54	222.77	898.3	24.8	0	100.63	138.51	22.14	254.88	496.36	239.68	753.04	89.1	9.86	168.35	OK	496.36	89.1	-1.71	3.33	0.000841	yes
uc008wwk.1	2310016E02Rik	chr5:31191123-31223645	0.13	0	126.51	16.43	0	135.48	8.88	0	117.2	0	0	36.92	2.48	0	60.8	11.78	0	128.3	0.21	0	47.03	FAIL	0	0	0	0	1	no
TCONS_00759789	2310016E02Rik_j1	chr5:31191123-31223645	39.74	0	147.25	23.89	0	125.16	4.65e-231	0	92.14	27.48	0	58.89	192.78	143.16	242.4	6.73	0	105.85	98.14	58.31	137.97	FAIL	0	0	0	0	1	no
TCONS_02115520	2310016F22Rik_j1	chr15:77235502-77236841	0	0	0	0	0	0	0	0	0	0	0	0	0	0	0	0	0	0	0	0	0	NOTEST	0	0	0	0	1	no
uc007xqe.1	2310016M24Rik	chr15:99556066-99558533	13955.2	13718.9	14191.5	8565.31	8380.21	8750.41	7966.8	7788.29	8145.31	3163.08	3044.24	3281.92	5362.41	5208.26	5516.57	10151.2	9949.7	10352.7	4142.27	4009.73	4274.82	OK	10151.2	4142.27	-0.89	47.6	0	yes
uc007sko.1	2310021P13Rik	chr14:21526775-21542841	2061.11	1370.77	2751.45	1723	1303.12	2142.89	1296.26	676.87	1915.64	1299.14	803.57	1794.7	2604.24	2185.74	3022.75	1400.92	1072.02	1729.82	1662.67	1536.4	1788.93	OK	1400.92	1662.67	0.17	-1.38	0.16	no
uc007skp.1	2310021P13Rik	chr14:21526775-21542841	1888.75	1444.61	2332.89	1833.2	1450.56	2215.84	1954.63	1427.67	2481.58	1306.88	1041.98	1571.77	1899.07	1300.07	2498.08	2337.57	1880.65	2794.49	1636.75	1531.29	1742.21	OK	2337.57	1636.75	-0.35	3.46	0.000534	yes
TCONS_01993327	2310021P13Rik_j1	chr14:21526775-21542841	9.85	0	106.64	0.12	0	13.67	227.96	1.5	454.42	13.12	0	42.99	0.3	0	17.95	62.18	0	139.59	0.01	0	2.05	OK	62.18	0.01	-8.59	0.09	0.92	no
TCONS_02012483	2310021P13Rik_j2	chr14:21526775-21542841	28.6	0	115.24	3.32	0	43.08	20.17	0	102.04	8.5	0	19.59	50.35	15.22	85.49	7.38	0	32.38	38.51	25.87	51.14	OK	7.38	38.51	1.65	-0.97	0.33	no
TCONS_01983631	2310021P13Rik_j3	chr14:21526775-21542841	2.45	0	30.77	6.21	0	24.29	3.05	0	35.74	0.04	0	2.3	4.95	0	37.79	1.53	0	14.25	0.000509	0	0.29	OK	1.53	0.000509	-8	0.02	0.97	no
TCONS_02088454	2310021P13Rik_j4	chr14:21526775-21542841	21.31	0	68.54	54.77	0	203.45	11.01	0	65.22	0.3	0	8.15	12.47	0	86.22	0.83	0	8.69	0.00189	0	0.5	OK	0.83	0.00189	-6.08	0.04	0.96	no
TCONS_01998484	2310021P13Rik_j5	chr14:21526775-21542841	108.85	47.04	170.67	218.92	128.84	308.99	377.46	177.24	577.68	434.1	283.73	584.46	868.42	692.25	1044.59	249.36	153.36	345.35	568.94	514.93	622.96	OK	249.36	568.94	0.82	-4.16	3.17e-05	yes
TCONS_02020971	2310021P13Rik_j6	chr14:21526775-21542841	2.57	0	29.13	27.52	0	55.15	49.96	2.55	97.37	22.81	0	47.22	25.05	0	50.58	18.14	0	39.69	27.59	16.97	38.2	OK	18.14	27.59	0.41	-0.67	0.5	no
TCONS_01988071	2310021P13Rik_j7	chr14:21526775-21542841	2331.35	1526.47	3136.23	1996.03	1543.34	2448.72	2501.11	2029.91	2972.31	2973.93	2303.5	3644.36	2950.83	2428.7	3472.96	2263.77	1851.43	2676.11	3290.78	3088.4	3493.15	OK	2263.77	3290.78	0.37	-3.89	9.95e-05	yes
uc009fwq.1	2310022A10Rik	chr7:28338303-28367152	449.11	0	987.97	80.83	0	323.9	30.61	0	162.22	1089.41	1006.26	1172.57	1623.1	1542.84	1703.36	55.71	0	213.09	1217.19	1148.02	1286.36	OK	55.71	1217.19	3.08	-2.18	0.02	no
uc009fwo.1	2310022A10Rik	chr7:28338303-28367152	521.19	236.7	805.69	303.1	108.11	498.09	510.39	238.2	782.59	121.26	99.23	143.29	246.81	215.51	278.11	459.53	289.19	629.87	210.27	181.52	239.02	OK	459.53	210.27	-0.78	3.95	7.57e-05	yes
TCONS_01029610	2310022A10Rik_j1	chr7:28338303-28367152	680.17	213.34	1147	992.8	623.94	1361.67	354.72	0	716.35	5.37e-05	0	0.13	7e-08	0	0.000547	773.63	513.56	1033.71	6.74e-08	0	0.000551	OK	773.63	6.74e-08	-23.16	0.00567	0.99	no
TCONS_01049272	2310022A10Rik_j2	chr7:28338303-28367152	15.07	0	109.03	151.16	0	326.87	257.73	81.79	433.68	0.54	0	46.35	7.39e-08	0	0.000542	177.35	41.71	312.98	7.83e-08	0	0.00542	OK	177.35	7.83e-08	-21.54	0.000623	0.99	no
TCONS_01059761	2310022A10Rik_j3	chr7:28338303-28367152	38.26	0	190.56	425.03	42.36	807.7	555.65	33.14	1078.17	60.26	44.66	75.86	75.04	57.78	92.3	190.17	0	414.81	69.91	53.33	86.49	OK	190.17	69.91	-1	1.66	0.09	no
TCONS_01029611	2310022A10Rik_j4	chr7:28338303-28367152	497.27	215.04	779.5	159.38	0	367.25	13.5	0	105.49	17.28	8.95	25.6	30.11	19.18	41.04	269.53	106.41	432.66	18.91	10.29	27.54	OK	269.53	18.91	-2.65	7.01	2.34e-12	yes
uc009nxg.1	2310022B05Rik	chr8:127159670-127187123	2733.16	2585.46	2880.87	1061.62	954.51	1168.71	1510.16	1390.89	1629.43	6594.56	6350.46	6838.66	10505.3	10162.6	10848	1763.29	1663.22	1863.36	8604.7	8356.57	8852.83	OK	1763.29	8604.7	1.58	-49.8	0	yes
TCONS_01246925	2310022B05Rik_j1	chr8:127159670-127187123	0.26	0	5.44	45.07	1.43	88.7	21.51	0	48.71	605.99	474.36	737.62	886.73	698.79	1074.67	20.46	0.91	40.01	761.05	639.09	883	OK	20.46	761.05	3.61	-7.46	8.35e-14	yes
TCONS_01101329	2310022K01Rik_j1	chr7:31441408-31444967	0.04	0	0.71	3.22	0	17.6	2.56	0	15.75	1.64	0	7.48	30.72	6.18	55.26	4.28	0.14	8.42	14.97	0.4	29.54	NOTEST	4.28	14.97	1.25	-1.82	0.06	no
TCONS_01101330	2310022K01Rik_j2	chr7:31441408-31444967	15.06	6.64	23.49	17.25	2.37	32.14	39.15	18.61	59.69	5.37	0	12.94	15.33	0.49	30.17	1.91	0	4.67	12.15	0.86	23.45	NOTEST	1.91	12.15	1.84	-2.15	0.03	no
TCONS_01084765	2310022K01Rik_j3	chr7:31441408-31444967	5.01e-08	0	0.00136	1.11	0	21.03	0	0	0	120.37	0	275.88	185.89	97.34	274.45	201.81	173.39	230.22	97.18	40.54	153.82	NOTEST	201.81	97.18	-0.73	2.43	0.01	no
TCONS_01041540	2310022K01Rik_j4	chr7:31441408-31444967	76.28	42.02	110.53	17.79	0	53.15	0	0	0	151.07	0	345.06	2.52	0	27.77	0.68	0	2.34	1.54	0	18.23	NOTEST	0.68	1.54	0.8	-0.14	0.88	no
TCONS_01063855	2310022K01Rik_j5	chr7:31445295-31450070	179.02	75.82	282.21	288.11	189.18	387.04	0	0	0	264.17	178.41	349.92	84.25	59.55	108.95	111.72	71.56	151.88	38.8	26.34	51.26	NOTEST	111.72	38.8	-1.05	4.38	1.14e-05	no
TCONS_02581307	2310022M17Rik_j1	chr11:31569238-31571777	872.29	122.56	1622.03	25.84	0	194.57	32.53	0	248.97	13.37	0	103.85	187.36	0	416.16	300.96	0	612.08	116.25	0	271.11	OK	300.96	116.25	-0.95	1.12	0.25	no
uc008udf.1	2310026E23Rik	chr4:111003853-111199274	0.26	0	6.24	6.85	1.53	12.17	7.96	0	39.19	0	0	0	0	0	0	0.13	0	2.68	28.98	17.36	40.61	NOTEST	0.13	28.98	5.34	-0.57	0.56	no
uc008ude.1	2310026E23Rik	chr4:111003853-111199274	34.27	20.49	48.04	0.00127	0	0.18	320.6	219.14	422.07	0	0	0	0	0	0	218.65	143.09	294.2	2.05	0	5.96	NOTEST	218.65	2.05	-4.66	4.81	1.48e-06	no
uc008siz.1	2310028H24Rik	chr4:41442373-41642671	492.23	454.62	529.84	362.97	139.64	586.31	5.18e-06	0	209.56	252.28	148.23	356.33	128.25	0	256.73	256	37.02	474.99	169.79	55.35	284.24	FAIL	0	0	0	0	1	no
uc008sja.1	2310028H24Rik	chr4:41442373-41642671	4705.04	4584.82	4825.27	4109.96	3888.32	4331.59	6515.73	6307.76	6723.7	2328.33	2225.07	2431.59	2945.38	2817.88	3072.88	5671.67	5454.35	5888.99	2599.69	2486.12	2713.27	FAIL	0	0	0	0	1	no
TCONS_00601136	2310028H24Rik_j1	chr4:41442373-41642671	29.3	20.13	38.46	1.39e-131	0	299.89	1.39e-139	0	281.39	165.87	26.15	305.59	34.46	0	206.98	2.17e-109	0	294.05	136.5	0	290.18	FAIL	0	0	0	0	1	no
TCONS_00556134	2310028H24Rik_j2	chr4:41442373-41642671	3628.96	3516.54	3741.37	2177.2	1941.79	2412.61	2636.82	2415.93	2857.71	54	0	163.68	0.11	0	135.54	2683.13	2452.3	2913.95	0.2	0	120.83	FAIL	0	0	0	0	1	no
TCONS_00556135	2310028H24Rik_j3	chr4:41442373-41642671	535.17	492.71	577.63	23.91	0	244.24	960.05	753.3	1166.81	1.06e-12	0	102.65	0.07	0	126.83	624.81	408.76	840.86	1.33e-07	0	112.9	FAIL	0	0	0	0	1	no
TCONS_00539343	2310028H24Rik_j4	chr4:41442373-41642671	2898.96	2802.24	2995.68	8249.29	8014.44	8484.14	5013.81	4793.45	5234.18	1347.09	1237.68	1456.51	3038.37	2903.27	3173.47	5860.88	5630.61	6091.16	2106.63	1986.28	2226.97	FAIL	0	0	0	0	1	no
TCONS_00694696	2310028H24Rik_j5	chr4:41442373-41642671	529.69	485.76	573.63	1.12e-41	0	222.1	3.14e-06	0	208.41	2.41	0	105.89	0.000706	0	127.77	1.45e-16	0	217.78	0.00506	0	113.81	FAIL	0	0	0	0	1	no
uc007ech.1	2310028N02Rik	chr1:193149831-193175163	2329.53	2232.97	2426.08	2301.37	2205.42	2397.33	2160.63	2067.64	2253.63	1153.76	1085.82	1221.7	2243.42	2148.68	2338.15	2262.32	2167.2	2357.45	1634.27	1553.42	1715.13	OK	2262.32	1634.27	-0.32	10.01	0	yes
uc008vlu.1	2310028O11Rik	chr4:138659636-138686986	30057.4	29710.7	30404.2	26714.3	26387.4	27041.2	24217.8	23906.6	24529.1	5845.11	5692.2	5998.01	11790.9	11573.7	12008.1	27052.1	26723.2	27381.1	9085	8894.37	9275.64	OK	27052.1	9085	-1.09	89.98	0	yes
uc008ryy.1	2310030N02Rik	chr4:10978203-11003349	0.2	0	11	652.97	578.47	727.48	15.42	0	94.88	0.27	0	1.61	0.45	0	2.47	0.2	0	7.46	7.91	2.29	13.52	NOTEST	0.2	7.91	3.65	-0.2	0.83	no
uc008ryx.1	2310030N02Rik	chr4:10978203-11003349	97.49	65.86	129.12	2.54	0	5.73	7.7	0	60.38	0.39	0	7.96	0.25	0	13.14	26.41	11.91	40.9	2.27e-09	0	9.52e-05	NOTEST	26.41	2.27e-09	-23.17	0.0011	0.99	no
TCONS_00546635	2310030N02Rik_j1	chr4:10978203-11003349	35.69	0	93.84	69.48	52.71	86.25	8.44	0	70.37	0.12	0	0.93	0.15	0	1.04	69.57	47.94	91.21	2.4e-09	0	9.77e-05	NOTEST	69.57	2.4e-09	-24.09	0.00118	0.99	no
TCONS_00694572	2310030N02Rik_j1	chr4:10978203-11003349	45.53	13.57	77.5	684.52	618.85	750.2	9.37	0	85.7	0.18	0	1.21	0.24	0	1.27	123.91	94.35	153.48	0.58	0	2.1	NOTEST	123.91	0.58	-5.36	4.08	4.45e-05	no
TCONS_00546634	2310030N02Rik_j2	chr4:10978203-11003349	1.41	0	51.37	44.59	31.15	58.03	183.89	9.21	358.57	0.11	0	0.95	0.33	0	1.79	102.11	70.34	133.88	1.9	0	4.66	NOTEST	102.11	1.9	-3.98	5.38	7.22e-08	no
TCONS_00555961	2310030N02Rik_j3	chr4:10978203-11003349	605.57	485.01	726.14	0.66	0	46.5	164.38	0	398.01	0.41	0	9.52	3.37	0	35.12	0.04	0	3.75	2.43e-09	0	9.83e-05	NOTEST	0.04	2.43e-09	-16.72	0.000825	0.99	no
uc009nxp.1	2310031A18Rik	chr8:127262421-127275774	4585.51	4334.5	4836.53	3306.33	3081.73	3530.94	4311.98	4060.23	4563.72	33.13	12.34	53.92	16.27	8.09	24.45	4005.56	3807.49	4203.62	18.99	10.5	27.48	OK	4005.56	18.99	-5.35	23.79	0	yes
uc007jdl.1	2310033P09Rik	chr11:59021725-59041749	194.51	0	516.65	1.09e-99	0	242.98	120.55	0	402.16	214.82	9.97	419.66	119.11	0	387.74	94.97	0	379.69	192.52	0	433.69	FAIL	0	0	0	0	1	no
TCONS_02631338	2310033P09Rik_j1	chr11:59021725-59041749	288.6	78.41	498.79	205.86	47.31	364.4	301.31	117.56	485.06	248.64	114.99	382.3	432.92	257.64	608.2	264.2	78.43	449.97	346.35	188.99	503.71	FAIL	0	0	0	0	1	no
TCONS_02597153	2310033P09Rik_j2	chr11:59021725-59041749	149.77	0	473.51	209	0	453.18	288.07	5.07	571.08	141.61	0	347.47	281.37	11.41	551.33	235.55	0	521.67	218.62	0	460.98	FAIL	0	0	0	0	1	no
uc007cgi.1	2310035C23Rik	chr1:107414926-107650491	10.09	0	154.09	6.44e-28	0	162.42	7.68509000064486e-315	0	158.37	2.70743999656948e-315	0	99.34	8.99	0	144.25	10.81	0	165.45	3.79	0	120.71	FAIL	0	0	0	0	1	no
uc007cgk.1	2310035C23Rik	chr1:107414926-107650491	87.06	1.12	172.99	462.72	365.79	559.65	295.33	200.82	389.85	3.45e-20	0	59.28	1.58e-10	0	80.72	391.46	299.18	483.75	0.000383	0	69.76	FAIL	0	0	0	0	1	no
uc007cgm.1	2310035C23Rik	chr1:107414926-107650491	1506.97	1419.47	1594.48	274.18	175.47	372.88	742.24	646	838.48	550.27	489.9	610.65	402.46	320.27	484.66	978.95	884.98	1072.93	521.31	450.27	592.36	FAIL	0	0	0	0	1	no
TCONS_00009206	2310035C23Rik_j1	chr1:107414926-107650491	0.03	0	86.82	280.39	182.49	378.28	0.49	0	95.95	6.85e-24	0	59.87	68.65	0	150.17	0.03	0	93.23	26.05	0	96.52	FAIL	0	0	0	0	1	no
TCONS_00001469	2310035C23Rik_j2	chr1:107414926-107650491	152.38	54.09	250.67	6.1e-11	0	110.86	91.3	0	199.4	250.06	182.25	317.87	568.61	476.28	660.93	115.59	10.04	221.14	379.29	299.49	459.09	FAIL	0	0	0	0	1	no
TCONS_00049297	2310035C23Rik_j3	chr1:107414926-107650491	44.94	0	132.91	0.01	0	99.24	212.49	115.74	309.25	162.74	102.05	223.44	417.59	334.95	500.22	4.12	0	98.59	267.78	196.36	339.21	FAIL	0	0	0	0	1	no
TCONS_00049296	2310035C23Rik_j4	chr1:107414926-107650491	146.11	59.18	233.04	479.47	381.41	577.52	1.74e-05	0	95.6	0.14	0	60.11	7.16	0	88.82	389.55	296.2	482.9	0.19	0	70.77	FAIL	0	0	0	0	1	no
TCONS_00178716	2310035C23Rik_j5	chr1:107414926-107650491	1.15e-09	0	87.54	0.04	0	98.79	910.14	813.85	1006.44	0.000347	0	60.4	138.65	56.41	220.89	0.02	0	94.04	67.05	0	138.13	FAIL	0	0	0	0	1	no
uc008mlb.1	2310035K24Rik	chr2:131036116-131039251	820.12	777.93	862.31	0.32	0	8.14	2.97	0	12.52	7.28	0	26.25	0.27	0	11.4	2.75	0	13.23	2.65	0	17.08	OK	2.75	2.65	-0.03	0.01	0.99	no
uc008mla.1	2310035K24Rik	chr2:131036116-131039251	0.01	0	3.58	153.02	79.61	226.43	218.83	120.37	317.28	58.23	18.09	98.36	304.5	267.01	341.98	180.05	131.22	228.88	134.51	95.18	173.84	OK	180.05	134.51	-0.29	1.46	0.14	no
uc009moy.1	2310036O22Rik	chr8:87550767-87554185	15365.8	15117.9	15613.7	10752.1	10544.7	10959.4	10849.7	10641.3	11058	7605.57	7427.16	7783.99	13231	12995.8	13466.2	12308.4	12086.5	12530.3	10390.5	10184.5	10596.5	OK	12308.4	10390.5	-0.16	12.64	0	yes
TCONS_02103611	2310037I24Rik_j1	chr15:98348114-98356081	141.26	77.79	204.74	309.96	246.75	373.16	298.77	236.53	361	51.37	20.95	81.79	344.3	259.63	428.98	203	173.39	232.62	120.23	96.75	143.71	OK	203	120.23	-0.52	4.29	1.73e-05	yes
TCONS_02116037	2310037I24Rik_j2	chr15:98348114-98356081	1307.32	1161.59	1453.06	828.77	710.71	946.83	751.22	596.71	905.74	963.51	892.12	1034.91	1005.56	842.59	1168.52	1062.51	980.61	1144.4	1070.85	996.46	1145.23	OK	1062.51	1070.85	0.00782	-0.15	0.88	no
TCONS_02127895	2310037I24Rik_j3	chr15:98348114-98356081	3.86	0	22.54	14.48	0	33.34	9.06	0	38.24	30.43	0	76.36	157.85	55.04	260.67	0.61	0	6.05	62.17	0	141.35	OK	0.61	62.17	4.61	-1.03	0.29	no
TCONS_02127901	2310037I24Rik_j4	chr15:98359135-98398148	1395.99	1242.88	1549.09	1783.57	1616	1951.14	1252.71	1085.79	1419.64	1193.54	1095.98	1291.1	2129.8	1960.28	2299.32	1483.41	1406.45	1560.37	1609.2	1514.07	1704.33	OK	1483.41	1609.2	0.08	-2.06	0.03	no
TCONS_01210977	2310038E17Rik_j1	chr8:107355617-107518576	3.11e-05	0	0.02	85.47	56.68	114.27	19.45	16.29	22.62	0	0	0	0	0	0	32.7	20.52	44.87	0	0	0	OK	32.7	0	-1.79769e+308	-1.79769e+308	0	yes
uc007bgu.1	2310038H17Rik	chr1:64653051-64664369	548.59	34.38	1062.81	768.25	0	1553.62	1235.37	442.57	2028.17	286.99	153.33	420.66	304.89	62.36	547.43	726.84	288.29	1165.39	366.45	234	498.91	OK	726.84	366.45	-0.68	1.94	0.05	no
uc007bgv.1	2310038H17Rik	chr1:64653051-64664369	2439.81	1911.49	2968.14	2701.02	1915.58	3486.46	1011.71	210	1813.41	52.2	0	152.01	448.57	206.41	690.72	2196.74	1764.45	2629.03	206.1	73.34	338.85	OK	2196.74	206.1	-2.36	7.02	2.11e-12	yes
TCONS_00029844	2310038H17Rik_j1	chr1:64653051-64664369	81.02	17.77	144.27	153.46	69.93	236.98	62.78	9.77	115.8	150.94	78.73	223.15	54.4	6.91	101.89	58.15	26.14	90.16	67.33	30.69	103.98	OK	58.15	67.33	0.14	-0.37	0.7	no
uc008svn.1	2310039E09Rik	chr4:48676082-48686668	0	0	0	0	0	0	0	0	0	200.2	82.12	318.29	331.9	170.72	493.08	0	0	0	231.26	124.1	338.41	OK	0	231.26	1.79769e+308	1.79769e+308	0	yes
uc008cui.1	2310039H08Rik	chr17:46909774-46910340	1417.03	1341.74	1492.31	850.34	792.02	908.67	1105.02	1038.53	1171.5	986.42	923.6	1049.24	1604.57	1524.46	1684.68	1124.23	1057.17	1191.29	1248.39	1177.72	1319.05	NOTEST	1124.23	1248.39	0.1	-2.54	0.01	no
uc008sjd.1	2310040A07Rik	chr4:41442373-41642671	5525.89	5478.95	5572.83	3910.95	3877.28	3944.62	5173.07	5133.22	5212.93	3906.09	3855.82	3956.36	5637.21	5576.63	5697.79	5095.41	5053.26	5137.56	4637.09	4582.11	4692.07	FAIL	0	0	0	0	1	no
uc008wgm.1	2310042D19Rik	chr4:155577376-155602742	8.22e-121	0	11.63	0.000393	0	19.11	1.12e-49	0	16.73	30.1	1.67	58.52	7.3e-07	0	24.19	7.2e-91	0	15.13	18.38	0	45.06	FAIL	0	0	0	0	1	no
TCONS_00694542	2310042D19Rik_j1	chr4:155577376-155602742	0	0	30.98	0	0	50.89	0	0	44.56	32.79	0	108.49	144.38	79.94	208.82	25.14	0	65.44	83.05	11.98	154.11	FAIL	0	0	0	0	1	no
TCONS_02107129	2310042E16Rik_j1	chr15:35300705-35861053	2.15e-74	0	114.43	1.25e-94	0	117.6	6.79e-38	0	134.45	1.97e-42	0	75.29	1.67e-131	0	97.2	1.32e-51	0	122.05	7.2e-26	0	85.56	FAIL	0	0	0	0	1	no
TCONS_02195190	2310042E16Rik_j10	chr15:35300705-35861053	108.09	0	330.2	313.49	85.24	541.74	386.31	125.36	647.26	190.86	44.72	337.01	276.08	87.41	464.74	362.72	125.82	599.62	322.7	156.64	488.77	FAIL	0	0	0	0	1	no
TCONS_02195189	2310042E16Rik_j11	chr15:35300705-35861053	126.14	0	348.49	198.35	0	426.85	392.52	131.28	653.76	91.24	0	237.54	121.08	0	309.96	164.21	0	401.37	2.71	0	168.96	FAIL	0	0	0	0	1	no
TCONS_02113110	2310042E16Rik_j12	chr15:35300705-35861053	2.42e-56	0	189.28	4.17e-92	0	194.52	2.68e-63	0	222.39	13.02	0	137.57	6.7e-139	0	160.78	2.13e-72	0	201.89	0.12	0	141.64	FAIL	0	0	0	0	1	no
TCONS_02113109	2310042E16Rik_j13	chr15:35300705-35861053	2.66e-57	0	189.13	1.67e-91	0	194.36	1.23e-62	0	222.21	39.36	0	163.81	2.59e-137	0	160.65	6.72e-72	0	201.73	16.84	0	158.26	FAIL	0	0	0	0	1	no
TCONS_02107128	2310042E16Rik_j2	chr15:35300705-35861053	1.15e-74	0	114.4	2.17e-94	0	117.56	6.48e-38	0	134.41	5.35e-42	0	75.27	3.18e-131	0	97.17	2.71e-51	0	122.02	9.36e-26	0	85.53	FAIL	0	0	0	0	1	no
TCONS_02125530	2310042E16Rik_j3	chr15:35300705-35861053	1.64e-84	0	118.12	4.25e-109	0	121.39	7.62e-52	0	138.78	1.04e-42	0	77.72	4.57e-96	0	100.33	2.68e-63	0	125.99	5.78e-22	0	88.32	FAIL	0	0	0	0	1	no
TCONS_02125529	2310042E16Rik_j4	chr15:35300705-35861053	1.91e-86	0	118.08	9.97e-110	0	121.35	2.26e-51	0	138.74	3.51e-43	0	77.7	2.22e-95	0	100.3	1.97e-63	0	125.95	2.47e-21	0	88.29	FAIL	0	0	0	0	1	no
TCONS_02096468	2310042E16Rik_j5	chr15:35300705-35861053	489.1	295.03	683.18	139.75	0	339.2	351.87	123.85	579.88	131.99	4.28	259.69	224.55	59.7	389.41	261.51	54.51	468.51	94.01	0	239.12	FAIL	0	0	0	0	1	no
TCONS_02096467	2310042E16Rik_j6	chr15:35300705-35861053	229.86	35.62	424.1	330.19	130.58	529.8	219.19	0	447.4	3.49	0	131.3	154.22	0	319.21	308.39	101.22	515.57	169.49	24.26	314.72	FAIL	0	0	0	0	1	no
TCONS_02133020	2310042E16Rik_j7	chr15:35300705-35861053	6.05e-31	0	168.11	1.45e-28	0	172.75	1.04e-17	0	197.5	2.13e-05	0	110.61	0.81	0	143.61	1.16e-24	0	179.3	0.00162	0	125.69	FAIL	0	0	0	0	1	no
TCONS_02101208	2310042E16Rik_j8	chr15:35300705-35861053	8.1e-09	0	186.75	0.19	0	192.11	2.68e-05	0	219.41	6.2e-11	0	122.88	3.05e-43	0	158.63	6.55e-06	0	199.19	2.34e-12	0	139.63	FAIL	0	0	0	0	1	no
TCONS_02101207	2310042E16Rik_j9	chr15:35300705-35861053	6.61e-09	0	186.6	2.1	0	193.87	7.48e-05	0	219.24	6.98e-10	0	122.78	8.27e-43	0	158.5	5.91e-05	0	199.03	7.62e-11	0	139.52	FAIL	0	0	0	0	1	no
uc007oic.1	2310044G17Rik	chr12:88288100-88307379	1457.3	1076.97	1837.64	893.78	584.8	1202.77	1077.03	729.71	1424.35	277.74	204.06	351.42	278.43	179.71	377.16	1122.82	909.17	1336.47	253.87	197.71	310.04	OK	1122.82	253.87	-1.48	10.18	0	yes
TCONS_01749459	2310044G17Rik_j1	chr12:88288100-88307379	85.98	0	380.17	433.11	0	873.71	446.61	53.19	840.03	90.04	28.32	151.75	85.1	0	209.79	330.43	88.49	572.36	86.27	40.66	131.88	OK	330.43	86.27	-1.34	2.97	0.00294	yes
uc009gpq.1	2310044H10Rik	chr7:51745372-51751814	2507.03	1824.83	3189.23	1261.39	778.84	1743.94	1683.64	1141.37	2225.91	3436.91	2886.13	3987.69	5601.61	4762.79	6440.42	1787.2	1436.15	2138.25	4545.06	4033.77	5056.34	OK	1787.2	4545.06	0.93	-8.24	2.22e-16	yes
uc009gpp.1	2310044H10Rik	chr7:51745372-51751814	16905.5	16149.5	17661.6	11902.8	11355.4	12450.3	11090.1	10488.2	11692.1	3422.71	2844.24	4001.18	5794.34	4912.26	6676.42	13298.9	12872.7	13725.1	4670.14	4133.5	5206.77	OK	13298.9	4670.14	-1.04	17.54	0	yes
uc008xlc.1	2310045A20Rik	chr5:53498316-53629831	1153.78	625.27	1682.28	704.61	638.39	770.82	682.24	581.16	783.32	1040.63	486.13	1595.12	2341.87	2248.23	2435.52	740.31	648.96	831.65	1578.54	1502.27	1654.8	FAIL	0	0	0	0	1	no
uc009pva.1	2310046O06Rik	chr9:57385273-57391125	438.19	70.02	806.36	467.74	55.36	880.12	179.04	0	377.98	86.86	14.8	158.93	45.81	26.6	65.01	315.99	212.39	419.58	120.39	82.52	158.26	OK	315.99	120.39	-0.96	4.24	2.16e-05	yes
uc009pvb.1	2310046O06Rik	chr9:57385273-57391125	1525.84	1109.26	1942.42	1716.76	1247.1	2186.42	1677.84	1245.92	2109.76	164.84	47.68	282.01	578.66	0	1165.23	1778.26	1632.87	1923.64	216.51	183.33	249.7	OK	1778.26	216.51	-2.1	24.24	0	yes
TCONS_01405880	2310046O06Rik_j1	chr9:57385273-57391125	59.75	0	133.83	118.07	29.81	206.33	96.49	11.81	181.17	49.28	6.07	92.5	5.3	0.14	10.46	125.24	28.6	221.89	41.62	27.3	55.95	OK	125.24	41.62	-1.1	2.6	0.00912	yes
TCONS_01348584	2310046O06Rik_j2	chr9:57385273-57391125	189.17	0	403.99	314.23	15.74	612.72	323.77	0	648.68	2.94	0	32.75	161.9	0	775.44	157.63	17.52	297.73	0.11	0	8.44	OK	157.63	0.11	-7.24	0.19	0.84	no
uc009onc.1	2310047B19Rik	chr9:21760222-21762705	179.02	58.43	299.62	3.44e-08	0	0.000371	66.07	0	135.84	71.56	15.03	128.09	139.14	44.57	233.71	74.81	25.52	124.1	97.26	35.77	158.75	NOTEST	74.81	97.26	0.26	-0.57	0.56	no
uc007kfg.1	2310047D13Rik	chr11:76015491-76031085	256.27	164.42	348.13	98.47	53.37	143.57	235.77	156.7	314.84	217.58	119.77	315.39	272.21	164.21	380.21	136.1	106.91	165.29	248.04	172.7	323.38	OK	136.1	248.04	0.6	-3.22	0.00124	yes
TCONS_02739153	2310047D13Rik_j1	chr11:76015491-76031085	62.31	36.7	87.93	168.47	144.17	192.78	97.81	48.57	147.05	114.29	80.49	148.09	40.82	0	106.09	71.2	54.63	87.77	79.4	50.08	108.71	OK	71.2	79.4	0.1	-0.49	0.61	no
uc007jpb.1	2310047M10Rik	chr11:68873246-68875078	4280.58	4149.73	4411.44	3773.13	3650.28	3895.99	3534.97	3416.06	3653.88	624.54	574.56	674.52	1027.24	963.13	1091.34	3856.46	3732.26	3980.66	810.22	753.29	867.15	OK	3856.46	810.22	-1.56	40.37	0	yes
uc008ijn.1	2310047O13Rik	chr2:12268878-12341093	2058.37	1966.68	2150.06	5.18e-05	0	0.61	1834.27	1739.19	1929.35	585.93	537.57	634.29	1.17e-13	0	75.75	1009.53	943.67	1075.38	1.19e-16	0	64.91	FAIL	0	0	0	0	1	no
TCONS_00203013	2310047O13Rik_j1	chr2:12268878-12341093	1.41e-07	0	0.000752	476.89	432.68	521.1	0.14	0	29.55	1.61e-09	0	8.06e-05	2.06e-21	0	78.46	3.22e-07	0	0.00113	4.09e-29	0	67.23	FAIL	0	0	0	0	1	no
TCONS_00227736	2310047O13Rik_j1	chr2:12268878-12341093	1766.17	1531.79	2000.54	4684.97	4547.73	4822.22	1247.33	1138.26	1356.39	17.19	8.91	25.48	3084.1	2856.12	3312.08	4484.04	4349.65	4618.44	2008.57	1813.22	2203.93	FAIL	0	0	0	0	1	no
TCONS_00380988	2310047O13Rik_j10	chr2:12268878-12341093	1700.77	1462.4	1939.15	1459.9	1323.4	1596.4	2066.75	1958.44	2175.06	592.3	543.68	640.93	1.87e-07	0	86.68	1366.78	1280.28	1453.28	5.31e-09	0	74.28	FAIL	0	0	0	0	1	no
TCONS_00227738	2310047O13Rik_j11	chr2:12268878-12341093	50.76	36.15	65.36	0.83	0	43.22	185.54	67.35	303.73	1.47	0	3.89	220	107.89	332.1	206.93	167.99	245.88	286.31	190.24	382.37	FAIL	0	0	0	0	1	no
TCONS_00252775	2310047O13Rik_j12	chr2:12268878-12341093	410.92	351.75	470.08	36.49	24.12	48.87	120.11	0	243.12	6.8	1.59	12.02	396.1	276.37	515.84	553.1	505.89	600.31	209.85	107.26	312.45	FAIL	0	0	0	0	1	no
TCONS_00273065	2310047O13Rik_j13	chr2:12268878-12341093	722.6	630.12	815.08	1798.9	1706.56	1891.25	512.83	458.27	567.38	7.39	1.96	12.83	1390.86	1293.2	1488.51	1722.07	1638.4	1805.73	979.81	896.13	1063.49	FAIL	0	0	0	0	1	no
TCONS_00203012	2310047O13Rik_j2	chr2:12268878-12341093	529.58	290.78	768.37	0.01	0	3.33	83.95	0	198.06	1.85e-09	0	8.7e-05	2.15e-12	0	83.92	837.82	772.43	903.2	1.98e-12	0	71.91	FAIL	0	0	0	0	1	no
TCONS_00214338	2310047O13Rik_j3	chr2:12268878-12341093	203.51	51.62	355.4	0.96	0	50.55	38	24.93	51.07	12.18	5.2	19.15	0.00866	0	82.2	30.52	18.91	42.14	0.00247	0	70.43	FAIL	0	0	0	0	1	no
TCONS_00214337	2310047O13Rik_j4	chr2:12268878-12341093	1.73e-07	0	0.000832	3.18	0	97.74	26.09	0	109.85	2.03e-09	0	9.57e-05	8.49e-26	0	86.73	3.94e-07	0	0.00125	4.5e-25	0	74.32	FAIL	0	0	0	0	1	no
TCONS_00193628	2310047O13Rik_j5	chr2:12268878-12341093	1.55e-07	0	0.000787	0.37	0	19.5	0.16	0	34.07	8.95e-09	0	0.0039	1.53e-05	0	82.1	3.53e-07	0	0.00118	0.00109	0	70.35	FAIL	0	0	0	0	1	no
TCONS_00193629	2310047O13Rik_j6	chr2:12268878-12341093	9.88	3.52	16.25	796.18	712.63	879.73	53.34	36.56	70.11	23.68	13.96	33.41	2.62e-13	0	80.34	10.91	4.31	17.51	6.57e-16	0	68.84	FAIL	0	0	0	0	1	no
TCONS_00193627	2310047O13Rik_j7	chr2:12268878-12341093	453.99	410.69	497.28	0.31	0	17.94	6.11	0	27.65	7.65	2.12	13.18	2.48e-14	0	89.13	0.59	0	9.97	5.64e-18	0	76.37	FAIL	0	0	0	0	1	no
TCONS_00193626	2310047O13Rik_j8	chr2:12268878-12341093	1.83e-07	0	0.000855	178.88	123.55	234.21	48.5	8.96	88.03	2.11e-09	0	9.33e-05	11.17	0	100.36	4.16e-07	0	0.00129	10.23	0	86.66	FAIL	0	0	0	0	1	no
TCONS_00380989	2310047O13Rik_j9	chr2:12268878-12341093	1.79e-07	0	0.000846	1530.04	1388.01	1672.08	0.09	0	3.15	2.07e-09	0	9.23e-05	7.96e-07	0	88.22	31.98	17.76	46.19	0.00128	0	75.6	FAIL	0	0	0	0	1	no
uc007zcd.1	2310056P07Rik	chr16:36043903-36071665	10690.6	10283.7	11097.5	6650.22	6348.63	6951.81	4711.89	4456.57	4967.21	1936.85	1812.9	2060.8	3553.39	3353.57	3753.2	7313.32	7093.94	7532.7	2628.4	2507.37	2749.43	OK	7313.32	2628.4	-1.02	37.24	0	yes
uc009krw.1	2310057J16Rik	chr8:3587230-3609430	1.77e-26	0	84.43	1.24e-06	0	0.00204	50.81	0	122.11	2.69e-37	0	59.31	48.69	0	128.89	19.45	0	95.44	1.89	0	68.07	FAIL	0	0	0	0	1	no
TCONS_01336935	2310057J16Rik_j1	chr8:3587230-3609430	32.98	0	118.52	0.000623	0	0.54	1.51e-16	0	72.23	77.39	17.3	137.48	48.87	0	130.12	11.63	0	88.62	69.03	1.99	136.08	FAIL	0	0	0	0	1	no
TCONS_01223879	2310057J16Rik_j10	chr8:3587230-3609430	49.16	0	142.61	605.51	567.3	643.72	439.11	360.18	518.03	718.6	652.95	784.26	699.87	611.09	788.64	303.41	219.29	387.53	707.24	633.99	780.49	FAIL	0	0	0	0	1	no
TCONS_01216869	2310057J16Rik_j11	chr8:3587230-3609430	629.92	535.03	724.81	0.000618	0	0.54	239.38	159.25	319.51	7.44e-17	0	66.65	4.48e-09	0	90.13	449.68	364.27	535.09	1.59e-07	0	74.37	FAIL	0	0	0	0	1	no
TCONS_01203043	2310057J16Rik_j2	chr8:3587230-3609430	395.84	248.82	542.86	0.03	0	0.34	431.31	307.15	555.47	589.78	486.5	693.06	304.62	164.97	444.28	381.72	249.39	514.06	492.47	377.23	607.71	FAIL	0	0	0	0	1	no
TCONS_01203044	2310057J16Rik_j3	chr8:3587230-3609430	0.03	0	85.31	0.3	0	1.16	0.01	0	72.03	4.63e-32	0	59.91	8.27e-35	0	81.01	2.28e-15	0	76.76	9.26e-30	0	66.85	FAIL	0	0	0	0	1	no
TCONS_01216866	2310057J16Rik_j4	chr8:3587230-3609430	1.83e-05	0	85.71	305.19	278.07	332.31	194.68	122.3	267.06	0.8	0	61.01	217.49	136.08	298.91	36.18	0	113.33	64.18	0	131.36	FAIL	0	0	0	0	1	no
TCONS_01254320	2310057J16Rik_j5	chr8:3587230-3609430	3.56e-48	0	83.56	1.23e-06	0	0.00204	2.65e-06	0	70.57	3.09e-43	0	58.7	0.03	0	79.41	1.82e-34	0	75.22	16.87	0	82.38	FAIL	0	0	0	0	1	no
TCONS_01243255	2310057J16Rik_j6	chr8:3587230-3609430	3.3e-23	0	85.47	0.44	0	1.47	2.22e-10	0	72.18	7.88e-28	0	60.04	233.6	152.41	314.79	2.13e-38	0	76.93	92.39	25.4	159.39	FAIL	0	0	0	0	1	no
TCONS_01209390	2310057J16Rik_j7	chr8:3587230-3609430	1255.34	1169.33	1341.34	0.000622	0	0.54	468.87	396.24	541.5	214.96	154.54	275.38	637.09	555.39	718.79	840.83	763.41	918.24	368.62	301.2	436.03	FAIL	0	0	0	0	1	no
TCONS_01209389	2310057J16Rik_j8	chr8:3587230-3609430	1.79e-05	0	86.54	304.56	277.47	331.66	0.000603	0	73.08	2.19e-11	0	60.79	2.82e-13	0	82.2	5.22e-12	0	77.89	6.23e-09	0	67.83	FAIL	0	0	0	0	1	no
TCONS_01223878	2310057J16Rik_j9	chr8:3587230-3609430	6.61e-08	0	87.44	0.000621	0	0.54	2.59e-07	0	73.84	77.29	15.86	138.72	1.15	0	84.21	1.09e-09	0	78.7	75.65	7.11	144.19	FAIL	0	0	0	0	1	no
uc009kbg.1	2310057M21Rik	chr7:138485082-138506440	2181.68	1915.92	2447.45	2802.82	2599.54	3006.11	1779.67	1606.88	1952.46	314.17	227.5	400.85	526	398.1	653.9	2324.25	2180.82	2467.69	401.98	320.16	483.81	OK	2324.25	401.98	-1.75	16.49	0	yes
TCONS_01194135	2310057M21Rik_j1	chr7:138485082-138506440	77.96	31.37	124.56	199	129.39	268.61	47.89	10.37	85.4	62.63	29.21	96.05	76.34	32.95	119.74	72.22	41.63	102.81	67.79	37.42	98.16	OK	72.22	67.79	-0.06	0.2	0.83	no
TCONS_01065468	2310057M21Rik_j2	chr7:138485082-138506440	343.71	0	713.4	71.39	0	254.25	230.45	5.62	455.28	354.3	238.36	470.25	440.69	267.61	613.76	175.03	26.37	323.69	390.67	284.74	496.6	OK	175.03	390.67	0.8	-1.8	0.07	no
uc008vyr.1	2310058O09Rik	chr4:150433607-151236284	575.3	0	1670.25	478.39	434.79	522	6.92e-06	0	0.00526	524.51	90.32	958.7	65.48	0	636.7	367.42	328.9	405.95	172.81	0	668.88	FAIL	0	0	0	0	1	no
TCONS_00557454	2310058O09Rik_j1	chr4:150433607-151236284	1.58e-05	0	0.03	603.64	554.66	652.61	143.5	119.56	167.43	8.81e-67	0	92.17	1.36e-11	0	121.26	0.37	0	19.08	9.92e-18	0	105.31	FAIL	0	0	0	0	1	no
TCONS_00568065	2310058O09Rik_j2	chr4:150433607-151236284	173.88	12.98	334.79	2.35e-06	0	0.00306	139.88	116.25	163.51	126.54	0	360.61	2.78e-27	0	307.94	316.79	276.81	356.77	62.08	0	329.51	FAIL	0	0	0	0	1	no
TCONS_00696187	2310058O09Rik_j3	chr4:150433607-151236284	112.5	0	269.94	8.35e-06	0	0.00577	104.26	83.85	124.66	56.81	0	498.18	1219.4	638.72	1800.06	124.62	102.04	147.19	702.51	198.24	1206.78	FAIL	0	0	0	0	1	no
TCONS_00541277	2310058O09Rik_j4	chr4:150433607-151236284	139.64	0	317.58	72.39	55.43	89.35	69.44	52.79	86.09	31.38	0	465.57	54.92	0	626.15	0.2	0	10.64	66.46	0	562.52	FAIL	0	0	0	0	1	no
uc009nom.1	2310061C15Rik	chr8:119409091-119484559	746.56	727.5	765.62	566.42	536.32	596.53	136.02	116.98	155.06	4.55e-07	0	0.000381	77.54	73.2	81.87	431.97	405.9	458.04	60.28	56.5	64.05	FAIL	0	0	0	0	1	no
TCONS_01212901	2310061C15Rik_j1	chr8:119409091-119484559	5.64e-07	0	0.000524	61.42	44.2	78.65	9.7	0	20.6	17.13	14.8	19.47	6.27	5.03	7.5	21.55	6.63	36.47	6.85	5.57	8.12	FAIL	0	0	0	0	1	no
TCONS_01220026	2310061C15Rik_j2	chr8:119409091-119484559	988.69	966.76	1010.63	1333.94	1296.33	1371.55	755.34	731.55	779.13	154.01	147.01	161.02	101.37	96.41	106.33	1021.58	989	1054.16	48.97	45.57	52.37	FAIL	0	0	0	0	1	no
uc009nta.1	2310061F22Rik	chr8:124989940-125075212	1.56e-130	0	41.38	4.75e-34	0	41.7	3.32e-70	0	39.75	4.52e-46	0	50.6	36.92	0	104.24	2.45e-133	0	40.74	1.36e-14	0	58.55	FAIL	0	0	0	0	1	no
uc009ntb.1	2310061F22Rik	chr8:124989940-125075212	152	68.24	235.76	0.02	0	59.61	1.67e-08	0	64.96	1.11e-06	0	24.41	17.62	0	49.03	9.79	0	79.75	10.7	0	38.25	FAIL	0	0	0	0	1	no
uc009nsz.1	2310061F22Rik	chr8:124989940-125075212	1418.02	1370.72	1465.31	833.83	786.17	881.49	807.98	762.55	853.41	826.86	769.03	884.69	1444.34	1367.42	1521.27	1021.97	975.4	1068.53	1098.7	1031.78	1165.61	FAIL	0	0	0	0	1	no
TCONS_01257585	2310061F22Rik_j1	chr8:124989940-125075212	36.91	11.82	62	13.3	0	38.58	5.81	0	29.91	107.3	76.62	137.98	184.53	143.72	225.33	15.78	0	40.48	141.15	105.65	176.65	FAIL	0	0	0	0	1	no
TCONS_01211470	2310061F22Rik_j2	chr8:124989940-125075212	4.08e-142	0	42.8	143.84	100.71	186.98	2.36e-31	0	41.12	6.58e-09	0	52.34	2.44e-10	0	69.62	44.19	2.04	86.33	18.5	0	79.07	FAIL	0	0	0	0	1	no
TCONS_01338541	2310061F22Rik_j3	chr8:124989940-125075212	98.7	42.04	155.36	63.58	6.48	120.68	7.36e-59	0	54.42	139.07	69.79	208.35	34.63	0	126.79	55.64	0	111.42	85.06	4.89	165.22	FAIL	0	0	0	0	1	no
TCONS_01218737	2310061F22Rik_j4	chr8:124989940-125075212	1.32e-94	0	42.74	5.34e-05	0	43.07	60.21	19.16	101.27	13.1	0	65.36	1.38e-39	0	69.51	11.77	0	53.85	2.21e-54	0	60.47	FAIL	0	0	0	0	1	no
uc008cix.1	2310061I04Rik	chr17:36016752-36034315	0.000828	0	46.1	2.35e-28	0	56.29	2.72e-20	0	38.44	53.45	39.64	67.25	0.89	0	5.13	2.64e-37	0	47.24	2.16	0.57	3.75	FAIL	0	0	0	0	1	no
uc008ciy.1	2310061I04Rik	chr17:36016752-36034315	26.45	0	77.86	15.52	0	78.3	59.03	16.16	101.91	83.04	72.54	93.54	152.54	142.03	163.05	30.74	0	83.42	74.35	67.72	80.98	FAIL	0	0	0	0	1	no
TCONS_02299143	2310061I04Rik_j1	chr17:36016752-36034315	234.6	178.83	290.38	0.00757	0	68.11	0.01	0	46.53	0.79	0	4.18	1.27	0	9.07	18.85	0	76	24.46	13.47	35.45	FAIL	0	0	0	0	1	no
TCONS_02407962	2310061I04Rik_j2	chr17:36016752-36034315	1591.48	1533.37	1649.59	1935.55	1864.59	2006.5	1472.25	1423.79	1520.72	727.12	677.87	776.37	1124.21	1092.88	1155.53	1731.21	1671.66	1790.76	635.37	606.56	664.18	FAIL	0	0	0	0	1	no
TCONS_01206661	2310065K24Rik_j1	chr8:97098829-97125596	1122.96	1003.07	1242.84	959.43	871.03	1047.83	643.53	594.65	692.41	462.28	338.51	586.04	616.28	557.31	675.24	835.59	781.61	889.58	911.27	859.64	962.9	OK	835.59	911.27	0.08	-2.01	0.04	no
TCONS_01339604	2310065K24Rik_j2	chr8:97098829-97125596	0.24	0	58.74	0.12	0	42.03	2959.56	2820.09	3099.03	660.42	0	1719.83	3277.76	2934.71	3620.81	3.77e-07	0	0.00115	1683.15	1612.98	1753.32	OK	3.77e-07	1683.15	22.22	-0.01	0.98	no
TCONS_01339605	2310065K24Rik_j3	chr8:97098829-97125596	3445.16	3150.39	3739.92	3570.1	3313.48	3826.73	0.95	0	102.71	782.23	2.76	1561.7	0.000383	0	1.95	3390.56	3281.81	3499.31	3.46e-07	0	0.00106	OK	3390.56	3.46e-07	-23	0.01	0.98	no
uc009ndj.1	2310066E14Rik	chr8:108117793-108146121	1832.57	933.82	2731.3	1222.54	1106.74	1338.35	1355.54	942.72	1768.36	475.33	192.17	758.49	808.28	356.77	1259.78	1393.6	1064.76	1722.44	563.46	521.85	605.06	OK	1393.6	563.46	-0.9	7.32	2.39e-13	yes
TCONS_01218364	2310066E14Rik_j1	chr8:108117793-108146121	4.44	0	41.18	117.39	3.02	231.76	657.37	114.33	1200.41	21.14	0.72	41.56	47.83	26.01	69.65	509.11	381.71	636.51	52.93	40.26	65.59	OK	509.11	52.93	-2.26	13.07	0	yes
TCONS_01204933	2310066E14Rik_j2	chr8:108117793-108146121	954.19	305.36	1603.03	4.39e-06	0	116.16	28.48	0	101.6	31.4	0	125.21	58.27	0	170.14	43.41	0	94.92	0.00511	0	1.38	OK	43.41	0.00511	-9.04	0.06	0.94	no
TCONS_01256883	2310066E14Rik_j3	chr8:108117793-108146121	0.74	0	15.09	3.6e-24	0	127.18	2.88	0	32.18	2.64	0	16.95	0.02	0	1.76	0.06	0	1.94	5.69e-05	0	0.07	OK	0.06	5.69e-05	-7	0.01	0.99	no
TCONS_01211062	2310066E14Rik_j4	chr8:108117793-108146121	919.15	500.45	1337.85	2320.57	2202.82	2438.32	1028.49	433.64	1623.32	519.99	232.21	807.78	406.48	0	890.06	1669.37	1540.21	1798.53	217	190.15	243.84	OK	1669.37	217	-2.04	27.96	0	yes
TCONS_01244771	2310066E14Rik_j5	chr8:108117793-108146121	6.57	0	74.94	4.06e-17	0	116.26	6.26	0	50.79	76.15	0	157.3	127.17	37.75	216.59	6.04	0	15.36	52.31	39.24	65.39	OK	6.04	52.31	2.15	-2.76	0.00576	yes
TCONS_01226048	2310066E14Rik_j6	chr8:108117793-108146121	107	0	537.02	0.00052	0	116.56	295.83	0	612.61	719.52	436.55	1002.48	976.13	797.75	1154.51	211.11	0	434.03	1057.6	1000.13	1115.08	OK	211.11	1057.6	1.61	-3.04	0.0023	yes
TCONS_01204934	2310066E14Rik_j7	chr8:108117793-108146121	626.9	328.82	924.99	0.08	0	117.8	170.4	0	464.09	21.02	0	93.12	357.81	244.7	470.92	0.26	0	10.41	233	206.32	259.68	OK	0.26	233	6.77	-0.35	0.72	no
uc007mil.1	2310067B10Rik	chr11:115626778-115674965	14.1	0	46.17	60.46	19.72	101.21	2.23e-10	0	36.34	1.22e-27	0	60.26	1.71e-52	0	76.4	1	0	36.83	1.05e-37	0	66.92	FAIL	0	0	0	0	1	no
TCONS_02650014	2310067B10Rik_j1	chr11:115626778-115674965	4.01e-81	0	41.73	3.83e-96	0	53.02	1.36e-70	0	47.3	1.76e-41	0	78.42	5.41e-133	0	99.42	5.7e-111	0	46.62	4.2e-55	0	87.09	FAIL	0	0	0	0	1	no
TCONS_02599006	2310067B10Rik_j2	chr11:115626778-115674965	0.07	0	36.02	39.72	0	85.4	298.08	257.33	338.82	0.0038	0	67.56	0.27	0	85.91	134.3	94.13	174.47	0.0079	0	75.03	FAIL	0	0	0	0	1	no
TCONS_02599005	2310067B10Rik_j3	chr11:115626778-115674965	6.42e-17	0	36.66	4.91e-05	0	46.58	98.8	57.24	140.35	1.64e-06	0	68.9	2.22e-32	0	87.34	31.11	0	72.08	1.12e-11	0	76.51	FAIL	0	0	0	0	1	no
TCONS_02580436	2310067B10Rik_j4	chr11:115626778-115674965	277.22	241.25	313.19	18.79	0	64.49	0.00208	0	40.76	550.81	483.21	618.4	786.03	700.33	871.72	101.48	61.29	141.67	638.47	563.4	713.54	FAIL	0	0	0	0	1	no
TCONS_02740268	2310067B10Rik_j5	chr11:115626778-115674965	1.46e-23	0	35.89	3.87e-20	0	45.6	1.15e-22	0	40.68	9.5e-07	0	67.45	6.21e-35	0	85.51	1.35e-28	0	40.1	2.89e-10	0	74.9	FAIL	0	0	0	0	1	no
TCONS_02633509	2310067B10Rik_j6	chr11:115626778-115674965	1.36e-35	0	36.28	1.05e-35	0	46.1	3.47e-37	0	41.12	1.54e-12	0	68.18	183.69	97.25	270.13	2.24e-49	0	40.53	77	1.28	152.72	FAIL	0	0	0	0	1	no
TCONS_02633510	2310067B10Rik_j7	chr11:115626778-115674965	361.57	321.2	401.94	678.59	627.3	729.88	355.23	309.48	400.98	1242.9	1167.04	1318.75	1726.72	1630.55	1822.88	464.3	419.2	509.4	1434.8	1350.55	1519.04	FAIL	0	0	0	0	1	no
uc009lyv.1	2310073E15Rik	chr8:72654736-72663043	78.51	62.11	94.91	8.17e-07	0	0.01	230.23	202.8	257.66	0.3	0	2.25	14.92	0	39.31	100.62	59.52	141.73	0.65	0	3.37	OK	100.62	0.65	-5.02	2.42	0.01	no
uc009lyw.1	2310073E15Rik	chr8:72654736-72663043	1287.69	1213.43	1361.94	1064.97	1009.04	1120.89	1408.1	1340.25	1475.94	23.52	0	52.76	566.24	507.8	624.68	755.53	706.44	804.61	66.65	19.97	113.32	OK	755.53	66.65	-2.42	6.9	5.04e-12	yes
TCONS_01255702	2310073E15Rik_j1	chr8:72654736-72663043	4.86e-07	0	0.00124	0.00208	0	1.96	3.76e-07	0	0.00111	4.12	0	17.35	0.16	0	8.57	4.89e-07	0	0.00125	44.08	9.98	78.18	OK	4.89e-07	44.08	18.31	-0.01	0.98	no
TCONS_01224914	2310073E15Rik_j2	chr8:72654736-72663043	483.76	419.69	547.83	1.92e-06	0	0.04	532.85	491.12	574.59	234.56	168.57	300.54	510.95	412.94	608.96	248.65	220.21	277.08	48.89	15.27	82.52	OK	248.65	48.89	-1.62	4.66	3.07e-06	yes
TCONS_01224913	2310073E15Rik_j3	chr8:72654736-72663043	0.17	0	4.48	553.34	513.07	593.61	3.24e-07	0	0.00103	22.37	8.66	36.07	0.1	0	5.33	4.22e-07	0	0.00116	31.86	16.8	46.92	OK	4.22e-07	31.86	18.14	-0.01	0.98	no
TCONS_01243939	2310073E15Rik_j4	chr8:72654736-72663043	0.65	0	16.45	230.96	204.94	256.98	3.64e-07	0	0.00109	4.69	0	23.14	144.16	5.61	282.7	0.68	0	3.88	14.69	0	40	OK	0.68	14.69	3.06	-1.23	0.21	no
TCONS_01204018	2310073E15Rik_j5	chr8:72654736-72663043	3627.28	3519.41	3735.15	1718.76	1647.77	1789.75	2191.03	2106.4	2275.66	70.36	24.63	116.09	75.81	0	181.06	3554.26	3432.24	3676.29	281.89	222.34	341.43	OK	3554.26	281.89	-2.53	23.68	0	yes
TCONS_01204017	2310073E15Rik_j6	chr8:72654736-72663043	1406.43	1339.39	1473.48	393.47	359.5	427.44	881.21	827.54	934.89	46.5	24.04	68.96	204.13	172.48	235.78	1133.83	1018.31	1249.36	58.04	11.24	104.84	OK	1133.83	58.04	-2.97	7.31	2.59e-13	yes
uc008xdu.1	2310079F23Rik	chr5:35893840-35917797	0.000668	0	25.41	0.000992	0	0.25	35.5	25.33	45.68	11.19	5.98	16.4	14.37	6.55	22.18	0.22	0	0.97	3.33	0.51	6.15	OK	0.22	3.33	2.69	-1.56	0.11	no
uc008xdv.1	2310079F23Rik	chr5:35893840-35917797	54.25	0	138.43	202.37	179.35	225.39	79.7	64.48	94.93	116.44	99.64	133.24	222.05	174.17	269.93	133.21	114.95	151.47	222.23	199.24	245.23	OK	133.21	222.23	0.51	-5.95	2.53e-09	yes
TCONS_00717134	2310079F23Rik_j1	chr5:35893840-35917797	2.2e-05	0	57.18	52.63	40.76	64.5	0.000245	0	0.12	161.21	141.45	180.98	230.49	168.69	292.28	47.7	36.78	58.63	7.93e-07	0	0.00933	OK	47.7	7.93e-07	-17.91	0.00305	0.99	no
TCONS_00871409	2310079F23Rik_j1	chr5:35893840-35917797	2.38e-36	0	55.65	334	304.32	363.67	1164.54	1106.16	1222.91	686.65	645.86	727.45	70.13	0	380.19	507.61	471.97	543.26	512.14	477.24	547.05	OK	507.61	512.14	0.00888	-0.18	0.85	no
uc009nyk.1	2310079N02Rik	chr8:128258098-128272135	11.88	0	93.85	12.23	0	91.56	20.67	0	146.15	310.84	123.57	498.11	9.48	0	81.67	1.33	0	18.43	7.97	0	42.96	OK	1.33	7.97	1.79	-0.26	0.79	no
uc009nyj.1	2310079N02Rik	chr8:128258098-128272135	2507.64	1777.75	3237.53	1064.21	633.05	1495.37	1188.04	620.12	1755.95	14.71	0	116.28	294.02	84.48	503.56	1444.07	1072.88	1815.25	217.43	56.55	378.31	OK	1444.07	217.43	-1.89	4.83	1.34e-06	yes
TCONS_01205599	2310079N02Rik_j1	chr8:128258098-128272135	76.15	2.93	149.37	6.52	0	54.38	5.28	0	62.35	0.47	0	7.64	9.77	0	62.63	24.29	0	50.34	2.66	0	20.19	OK	24.29	2.66	-2.21	0.66	0.5	no
TCONS_01211636	2310079N02Rik_j2	chr8:128258098-128272135	157.39	0	614.9	1040.96	511.69	1570.22	842.83	294.96	1390.7	209.72	152.48	266.96	205.97	0	447.71	789.67	324.23	1255.12	183.79	15.68	351.9	OK	789.67	183.79	-1.45	2.67	0.00737	yes
TCONS_01211637	2310079N02Rik_j3	chr8:128258098-128272135	90.6	0	186.81	239.65	76.76	402.53	2.95	0	35.5	0.88	0	30.52	30.67	0	72.7	111.8	33.84	189.75	19.32	0	46.61	OK	111.8	19.32	-1.75	2.22	0.02	no
TCONS_01050609	2400001E08Rik_j1	chr7:109053918-109060442	1.7e-49	0	450.81	4.68e-148	0	376.53	0.99	0	2.98	8.94e-10	0	5.98e-05	28.16	17.55	38.78	54.79	0	458.35	1.86e-226	0	260.43	FAIL	0	0	0	0	1	no
TCONS_01191650	2400001E08Rik_j2	chr7:109053918-109060442	5.79e-183	0	619.09	0	0	517.08	1.22e-08	0	0.000221	5390.86	5244.01	5537.7	7.64e-08	0	0.000553	2.61e-254	0	554.2	0	0	357.64	FAIL	0	0	0	0	1	no
TCONS_01098068	2400001E08Rik_j3	chr7:109053918-109060442	107.66	0	389.68	0.05	0	235.6	2.53e-09	0	0.000101	1569.45	1490.22	1648.68	310.66	275.42	345.91	23.94	0	276.41	0.12	0	163.05	FAIL	0	0	0	0	1	no
TCONS_01098070	2400001E08Rik_j4	chr7:109053918-109060442	0.01	0	279.9	90.1	0	323.87	2.49e-09	0	9.98e-05	3.45e-10	0	3.71e-05	1.56e-08	0	0.00025	53.45	0	304	82.32	0	244.01	FAIL	0	0	0	0	1	no
uc009niz.1	2400003C14Rik	chr8:112195206-112217178	6253.18	5817.31	6689.05	6151.88	5610.79	6692.97	6677.68	6207.36	7148	2963.02	2665.32	3260.73	4622.83	4183.9	5061.77	6381.17	6076.7	6685.64	3774.81	3508.25	4041.36	OK	6381.17	3774.81	-0.52	12.32	0	yes
TCONS_01212807	2400003C14Rik_j1	chr8:112195206-112217178	167.48	0	421.58	908.12	511.97	1304.27	87.96	0	330.39	62.36	0	239.45	50.54	0	242.26	463.53	266.31	660.75	31.05	0	148.66	OK	463.53	31.05	-2.7	1.41	0.15	no
TCONS_01206911	2400003C14Rik_j2	chr8:112195206-112217178	1310.85	788.59	1833.1	1743.11	1169.08	2317.15	1395.97	800.95	1990.99	1365.65	1026.18	1705.13	2864.77	2345.58	3383.97	1395.86	1068.49	1723.24	2040.26	1739.36	2341.17	OK	1395.86	2040.26	0.37	-2.74	0.00614	yes
uc008ocw.1	2410001C21Rik	chr2:172256053-172295408	42.59	0	254.76	0.02	0	13.13	132.84	0	333.08	0.61	0	48.29	1322.02	1248.78	1395.25	1280.33	1207.24	1353.42	0.03	0	10.59	OK	1280.33	0.03	-10.49	0.07	0.94	no
TCONS_00272629	2410001C21Rik_j1	chr2:172256053-172295408	2.46e-13	0	213.87	1594.26	1513.44	1675.08	6.03e-10	0	201.84	937.83	859.98	1015.68	0.01	0	8.53	0.04	0	15.1	794.74	737.36	852.12	OK	0.04	794.74	9.79	-0.05	0.95	no
uc009goy.1	2410002F23Rik	chr7:51502109-51507686	2889.25	2781.26	2997.23	1640.31	1559.31	1721.32	2029.8	1923.66	2135.95	1605	1497.34	1712.67	3230.75	3085.72	3375.78	2059.09	1968.33	2149.84	2317.65	2191.8	2443.49	FAIL	0	0	0	0	1	no
TCONS_01081844	2410002F23Rik_j1	chr7:51502109-51507686	0	0	0	93.9	74.51	113.28	1.12e-52	0	163.4	1.37e-137	0	165.74	64.67	0	287.94	22.11	12.7	31.52	19.38	0	213.12	FAIL	0	0	0	0	1	no
TCONS_01030191	2410002F23Rik_j1	chr7:51502109-51507686	230.64	155.61	305.68	156.34	131.33	181.35	0	0	347.51	230.48	0	582.97	516.16	41.33	990.99	393.54	353.87	433.22	355.96	0	767.98	FAIL	0	0	0	0	1	no
TCONS_01049757	2410002F23Rik_j1	chr7:51502109-51507686	214.83	185.36	244.31	419.39	378.43	460.35	446.23	213.11	679.35	310.23	73.77	546.69	824.02	505.5	1142.55	561.67	514.27	609.07	534.88	258.49	811.28	FAIL	0	0	0	0	1	no
TCONS_01030192	2410002F23Rik_j2	chr7:51502109-51507686	12.54	0	87.38	1882.81	1796.03	1969.59	140.44	0	394.62	66.64	0	324.46	52.27	0	399.56	839.78	781.83	897.74	63.09	0	364.45	FAIL	0	0	0	0	1	no
uc007mrq.1	2410002I01Rik	chr11:119925637-120012651	283.16	267.83	298.48	407.23	390.78	423.69	290.96	276.08	305.84	303.59	287.23	319.95	243.79	223.66	263.93	319.2	303.6	334.8	272.83	254.8	290.87	FAIL	0	0	0	0	1	no
TCONS_02636429	2410002I01Rik_j1	chr11:119925637-120012651	572.85	557.15	588.55	510.37	493.51	527.23	590.6	575.36	605.84	453.2	436.44	469.96	812.11	791.48	832.73	552.21	536.23	568.19	586.69	568.22	605.17	FAIL	0	0	0	0	1	no
TCONS_02636428	2410002I01Rik_j2	chr11:119925637-120012651	0.08	0	15.79	5.36e-17	0	16.86	0.25	0	15.5	1.57e-06	0	16.76	140.2	119.56	160.83	0.00142	0	15.98	85.26	66.78	103.74	FAIL	0	0	0	0	1	no
TCONS_02583750	2410002I01Rik_j3	chr11:119925637-120012651	104.22	88.7	119.75	14.54	0	31.21	1.32e-51	0	15.07	1.1e-48	0	16.57	1.26e-41	0	20.39	48.57	32.77	64.38	3.22e-47	0	18.26	FAIL	0	0	0	0	1	no
uc007rsu.1	2410002O22Rik	chr13:104933372-104968541	3.16	0	60.66	127.94	0	407.64	559.18	115.78	1002.58	7.62e-08	0	0.00049	8.7	0	109.66	30.01	0	125.11	0.48	0	10.51	OK	30.01	0.48	-4.12	0.39	0.69	no
uc007rst.1	2410002O22Rik	chr13:104933372-104968541	1084.33	656.66	1511.99	529.38	44.24	1014.53	176.11	0	702.41	400.59	365.99	435.2	674.96	454.74	895.17	494.45	242.46	746.43	434.39	344.36	524.43	OK	494.45	434.39	-0.12	0.47	0.63	no
uc007rsv.1	2410002O22Rik	chr13:104933372-104968541	2042.35	1764.6	2320.1	1357.01	937.39	1776.62	680.3	0	1363.62	534.6	494.62	574.57	907.58	703.21	1111.96	1493.63	1287.8	1699.47	654.1	554.72	753.48	OK	1493.63	654.1	-0.82	8.05	8.88e-16	yes
TCONS_01866786	2410002O22Rik_j1	chr13:104933372-104968541	141	0	538.75	1147.82	581.2	1714.44	1070.62	441.88	1699.35	7.69e-08	0	0.00049	20.91	0	183.36	822.27	532.51	1112.04	7.84	0	46.19	OK	822.27	7.84	-4.65	1.89	0.05	no
uc008rqt.1	2410004B18Rik	chr3:145600992-145607752	1347.1	1029.38	1664.82	636.61	338.7	934.51	456.73	157.13	756.34	299.26	114.13	484.38	431.26	192.98	669.54	793.05	629.17	956.92	313.97	166.86	461.07	OK	793.05	313.97	-0.92	3.61	0.000296	yes
TCONS_00395608	2410004B18Rik_j1	chr3:145600992-145607752	140.33	33.98	246.67	1.53	0	18.19	121.51	17.8	225.21	71.35	11.94	130.77	65.02	0	134.44	86.34	31.05	141.62	65.84	16.2	115.48	OK	86.34	65.84	-0.27	0.54	0.58	no
TCONS_00401969	2410004B18Rik_j2	chr3:145600992-145607752	5.52	0	53.77	177.46	13.09	341.84	281.91	48.45	515.38	27.31	0	147.78	227.52	43.47	411.57	145.98	42.15	249.81	138.93	18.69	259.15	OK	145.98	138.93	-0.04	0.08	0.92	no
TCONS_00416707	2410004B18Rik_j3	chr3:145600992-145607752	1085.01	468.74	1701.28	898.8	402.27	1395.33	1171.54	661.47	1681.62	454.31	212.91	695.71	1037.7	697.6	1377.8	1215.82	872.41	1559.24	773.73	578.86	968.61	OK	1215.82	773.73	-0.45	2.38	0.01	no
TCONS_00442465	2410004B18Rik_j4	chr3:145600992-145607752	1284.81	798.5	1771.12	1728.08	1218.96	2237.21	728.9	194.75	1263.05	195.01	19.8	370.22	125.03	0	392.65	1222.78	860.01	1585.56	141.09	0	314.67	OK	1222.78	141.09	-2.15	3.41	0.000643	yes
uc009mch.1	2410004L22Rik	chr8:73774763-73796525	48.79	0	395.61	704.99	0	1489.88	0.07	0	15.43	267.07	112.18	421.96	283	250.01	316	651.76	600.62	702.91	5.3e-08	0	0.000441	OK	651.76	5.3e-08	-23.23	0.00558	0.99	no
TCONS_01246014	2410004L22Rik_j1	chr8:73774763-73796525	2.95	0	31.42	0.06	0	0.62	0.97	0	8.76	0.92	0	5.42	47.16	33.69	60.63	0.00475	0	1.27	33.75	22.7	44.81	OK	0.00475	33.75	8.86	-0.06	0.94	no
TCONS_01227773	2410004L22Rik_j2	chr8:73774763-73796525	61.5	0	192.45	0.6	0	2.36	78.29	0	198.68	37.28	7.85	66.72	81.95	64.19	99.7	134.54	111.32	157.76	93.07	74.72	111.42	OK	134.54	93.07	-0.36	2.81	0.00492	yes
TCONS_01227774	2410004L22Rik_j3	chr8:73774763-73796525	4.31	0	43.06	0.03	0	0.43	1.32	0	20.6	20.75	0	73.38	4.42e-08	0	0.000412	28.65	17.93	39.37	49.26	35.91	62.62	OK	28.65	49.26	0.54	-2.34	0.01	no
TCONS_01259061	2410004L22Rik_j4	chr8:73774763-73796525	20.57	0	112.71	3.72	0	28.47	0.1	0	8.95	79.28	0	204.25	1.02e-05	0	0.04	48.65	34.68	62.63	0.000172	0	0.27	OK	48.65	0.000172	-12.55	0.01	0.98	no
TCONS_01206248	2410004L22Rik_j5	chr8:73774763-73796525	690.07	266.2	1113.94	221.19	0	1034.69	302.71	182.06	423.36	0.00882	0	3.48	4.11e-08	0	0.000398	0.0024	0	2.45	69.66	53.78	85.54	OK	0.0024	69.66	10.27	-0.02	0.98	no
TCONS_01212290	2410004L22Rik_j6	chr8:73774763-73796525	367.32	31.71	702.92	39.54	0	155.89	435.69	322.97	548.4	103.27	26.34	180.2	371.63	333.82	409.44	246.72	215.08	278.37	361.4	325.23	397.56	OK	246.72	361.4	0.38	-4.69	2.69e-06	yes
TCONS_01212289	2410004L22Rik_j7	chr8:73774763-73796525	44.12	0	368.75	730.86	0	1529.57	0.04	0	7.75	243.78	138.77	348.8	281.86	248.93	314.79	679.55	627.3	731.79	6.06e-08	0	0.00047	OK	679.55	6.06e-08	-23.14	0.00596	0.99	no
TCONS_01219438	2410004L22Rik_j8	chr8:73774763-73796525	208.52	0	443.31	38.36	0	153.77	313.08	195.15	431.01	35.58	0	159.45	89.07	70.56	107.58	0.000611	0	0.6	248.85	218.84	278.86	OK	0.000611	248.85	12.91	-0.02	0.97	no
TCONS_01219437	2410004L22Rik_j9	chr8:73774763-73796525	397.96	37.76	758.17	220.03	0	1029.26	384.9	331.79	438.01	0.00772	0	3.05	4.35e-08	0	0.000409	0.00218	0	2.22	6.41	1.57	11.26	OK	0.00218	6.41	7.98	-0.01	0.98	no
uc008sca.1	2410005O16Rik	chr4:19502136-19535011	388.42	349.42	427.43	1451.05	1350.43	1551.67	597.82	548.9	646.74	91.59	68.7	114.48	302.04	262.05	342.02	951.36	892.24	1010.49	227.18	195.73	258.62	OK	951.36	227.18	-1.43	18.87	0	yes
TCONS_00596814	2410005O16Rik_j1	chr4:19502136-19535011	5.17e-07	0	0.01	1.16408999999749e-312	0	122.16	28.48	16.17	40.78	33.14	19.5	46.79	3.97	0	8.09	40.93	28.66	53.19	15.94	0.07	31.8	OK	40.93	15.94	-0.94	1.81	0.06	no
TCONS_00692564	2410005O16Rik_j2	chr4:19502136-19535011	221.39	191.94	250.84	87.34	0	306.64	234.69	203.89	265.5	242.39	208.74	276.04	398.35	354.78	441.93	243.87	213.93	273.8	247.92	212.64	283.19	OK	243.87	247.92	0.01	-0.17	0.86	no
TCONS_00692565	2410005O16Rik_j3	chr4:19502136-19535011	1.07e-06	0	0.02	6.73e-64	0	63.28	0.08	0	10.34	0.03	0	3.37	0.00227	0	0.57	1.22e-05	0	0.05	4.91	0	10.24	OK	1.22e-05	4.91	12.9	-0.00564	0.99	no
TCONS_00596815	2410005O16Rik_j4	chr4:19502136-19535011	0	0	0	2.5e-68	0	166.2	39.96	27.33	52.59	2.29	0	13.38	20.61	1.56	39.65	7.2e-05	0	0.32	7.29	0	105.8	OK	7.2e-05	7.29	11.52	-0.00508	0.99	no
uc007hur.1	2410008K03Rik	chr11:4117980-4122396	522.85	314.41	731.28	309.78	210.63	408.93	113.96	21.04	206.87	24.85	0	49.76	38	0	81.08	329.27	205.47	453.07	21.53	1.01	42.05	NOTEST	329.27	21.53	-2.72	5.32	1.01e-07	no
uc007jip.1	2410012H22Rik	chr11:62080727-62094836	3226.39	2735.4	3717.39	3255.56	2684.3	3826.83	2053.51	1494.41	2612.6	401.29	231.77	570.81	435.53	209.65	661.42	2759.26	2423.41	3095.11	406.89	255.91	557.88	OK	2759.26	406.89	-1.91	9.8	0	yes
TCONS_02634800	2410012H22Rik_j1	chr11:62080727-62094836	503.88	0	1115.23	451.1	0	1129.46	1049.67	349.36	1749.97	140.38	0	350.22	337.13	68.56	605.7	591.35	181.19	1001.52	251.64	72.11	431.17	OK	591.35	251.64	-0.85	1.71	0.08	no
uc008zdf.1	2410014A08Rik	chr5:115592999-115608189	12380.7	12158.2	12603.2	9713.95	9516.83	9911.07	9800.85	9602.86	9998.84	2135.47	2043.34	2227.59	3579.17	3459.64	3698.71	10624.8	10418.7	10830.8	2745.27	2641.03	2849.51	OK	10624.8	2745.27	-1.35	63.47	0	yes
uc008dcl.1	2410015M20Rik	chr17:56747029-56749143	15696.9	15446.3	15947.5	12517.9	12294.1	12741.7	8445.21	8261.41	8629	3673.15	3551.94	3794.37	6729.71	6565.64	6893.78	12170.6	11950	12391.2	5205.73	5061.43	5350.03	OK	12170.6	5205.73	-0.84	51.28	0	yes
uc009juw.1	2410015N17Rik	chr7:134400477-134404344	1992.34	1261.58	2723.09	1846.93	1380.5	2313.37	891.65	587.64	1195.67	891	785.14	996.86	1896.98	1718.98	2074.98	1556.65	1259.94	1853.37	1346.23	1250.92	1441.54	NOTEST	1556.65	1346.23	-0.14	1.42	0.15	no
TCONS_01194063	2410015N17Rik_j1	chr7:134400477-134404344	363.19	0	1126.02	154.8	0	637.02	282.89	0	597.83	17.76	0	109.98	30.95	0	194.38	289.18	0	591.56	10.64	0	74.85	NOTEST	289.18	10.64	-3.3	1.07	0.28	no
uc007odz.1	2410016O06Rik	chr12:85291626-85293893	820.85	761.31	880.39	493.56	448.37	538.75	526.34	480.45	572.22	392.17	349.94	434.4	705.34	652.07	758.62	606.36	556.42	656.29	537.7	490.57	584.82	NOTEST	606.36	537.7	-0.12	1.99	0.04	no
TCONS_01613562	2410017P07Rik_j1	chr10:41438659-41529660	5.86	0	39.61	41.32	0	87.76	1.32	0	3.91	0.29	0	8.12	0.3	0	2.24	7.27	0	20.66	2.91	0	6.2	NOTEST	7.27	2.91	-0.91	0.84	0.39	no
TCONS_01613563	2410017P07Rik_j2	chr10:41438659-41529660	1.02	0	17.18	98.61	28.85	168.37	0.00321	0	0.12	217.67	87.86	347.48	9.2	0	21.28	48.6	22.52	74.69	2.06e-08	0	0.000276	NOTEST	48.6	2.06e-08	-21.58	0.00321	0.99	no
TCONS_01613564	2410017P07Rik_j3	chr10:41438659-41529660	1.91	0	29.92	81.71	0	166.22	0.22	0	1.2	0.58	0	2.18	3.7	0	8.65	57.22	17.43	97	0.00195	0	0.5	NOTEST	57.22	0.00195	-10.28	0.08	0.93	no
TCONS_01657007	2410017P07Rik_j4	chr10:41438659-41529660	0	0	0	18.2	0	78.11	21.77	0	53.88	0.01	0	0.35	2e-08	0	0.000283	0.39	0	12.77	25.36	15.66	35.07	NOTEST	0.39	25.36	4.16	-0.26	0.79	no
uc008xat.1	2410018C17Rik	chr5:33943007-33972183	1418.29	1342.97	1493.61	967.31	900.44	1034.19	1188.13	1114.78	1261.47	713.69	657.67	769.71	1321.29	1245.54	1397.04	1162.27	1093.9	1230.63	958.81	897.09	1020.53	OK	1162.27	958.81	-0.19	4.41	1.02e-05	yes
uc009mmi.1	2410018C20Rik	chr8:86770131-86781207	1686.4	1475.66	1897.14	1103.61	934.56	1272.66	1359.35	1159.3	1559.4	1278.33	1142.26	1414.4	2317.07	2115.92	2518.23	1380.34	1262.28	1498.41	1791.68	1659.29	1924.08	OK	1380.34	1791.68	0.26	-4.61	3.93e-06	yes
TCONS_01227960	2410018C20Rik_j1	chr8:86770131-86781207	126.87	17.03	236.71	111.78	33.56	190	145.61	27.22	264	339.09	251.57	426.6	437.34	306.58	568.1	118.17	53.68	182.66	383.6	299.45	467.76	OK	118.17	383.6	1.17	-4	6.24e-05	yes
uc007yhv.1	2410018G20Rik	chr16:15848511-15863427	759.64	435.03	1084.26	519.7	253.72	785.67	279.22	82.96	475.48	209.93	88.44	331.42	591.3	340.89	841.72	501.95	342.86	661.05	353.02	226.37	479.67	OK	501.95	353.02	-0.35	1.47	0.14	no
uc007yhw.1	2410018G20Rik	chr16:15848511-15863427	2408.34	1997.5	2819.18	1999.53	1650.26	2348.8	1151.94	889.51	1414.37	788.7	623.26	954.15	1103.73	804.3	1403.14	1867.62	1650.18	2085.06	920.69	755.32	1086.06	OK	1867.62	920.69	-0.7	6.6	3.87e-11	yes
TCONS_01754122	2410018L13Rik_j1	chr12:22990634-23042591	115.16	0	280.5	137.89	0	287.23	343.52	155.78	531.25	0	0	0	0	0	0	209.25	133.83	284.66	8.54	0	25.98	NOTEST	209.25	8.54	-3.19	3.08	0.00203	no
uc008rqo.1	2410019A14Rik	chr3:145239181-145269155	1.28e-07	0	0.000716	7.05e-08	0	0.000531	6.14	0	48.02	1.32e-08	0	0.000229	1.21e-07	0	0.00751	0.49	0	5.48	1.38e-07	0	0.00862	OK	0.49	1.38e-07	-15.09	0.000484	0.99	no
TCONS_00408993	2410019A14Rik_j1	chr3:145239181-145269155	8.28	0	23.09	24.72	14.62	34.81	157.5	57.83	257.17	236.96	206.17	267.75	5.51e-06	0	0.03	49.12	16.89	81.34	184.11	157.37	210.85	OK	49.12	184.11	1.32	-3.93	8.4e-05	yes
TCONS_00431892	2410019A14Rik_j2	chr3:145239181-145269155	222.38	28.88	415.89	178.58	144.27	212.9	0.81	0	11.46	2.86e-08	0	0.000339	11.26	4.55	17.98	0.06	0	2.14	5.12	0.66	9.58	OK	0.06	5.12	4.41	-0.26	0.79	no
uc009kyr.1	2410022L05Rik	chr8:13884575-13890274	4463.12	4072.84	4853.39	4357.79	3861.35	4854.23	2759.95	2493.27	3026.63	968.22	802.19	1134.25	1730.03	1471.23	1988.83	3847.56	3569.28	4125.84	1339.05	1173.49	1504.6	OK	3847.56	1339.05	-1.05	14.73	0	yes
TCONS_01245487	2410022L05Rik_j1	chr8:13884575-13890274	302.7	57.48	547.92	260.08	2.49	517.67	361.73	27.96	695.5	13.55	0	76.13	282.02	96.97	467.08	205.99	70.05	341.93	144.12	43.16	245.07	OK	205.99	144.12	-0.35	0.74	0.45	no
TCONS_01211761	2410022L05Rik_j2	chr8:13884575-13890274	558.08	244.77	871.39	1088.73	637.25	1540.22	32.88	0	189.66	194.06	35.44	352.69	273.79	81.3	466.29	615.26	388.95	841.57	191.49	66.22	316.75	OK	615.26	191.49	-1.16	3.11	0.00187	yes
uc007ucq.1	2410022M11Rik	chr14:57430860-57431926	216.39	166.66	266.13	182.41	137.19	227.64	215.48	186.12	244.84	143.34	108.22	178.46	221.18	182.77	259.6	195.57	161.71	229.42	174.52	141.93	207.12	NOTEST	195.57	174.52	-0.11	0.89	0.37	no
uc008yqw.1	2410025L10Rik	chr5:110790844-110877534	18.87	0	98.86	51.06	0	151.86	724.99	663.52	786.45	5.75e-17	0	89.34	0.66	0	13.55	21.87	0	52.55	2.03e-25	0	92.5	FAIL	0	0	0	0	1	no
TCONS_00710040	2410025L10Rik_j1	chr5:110790844-110877534	404.83	194.3	615.36	48.42	20.99	75.85	28.36	18.02	38.7	8.07e-16	0	86.4	64.62	0	160.93	34.72	5.43	64.01	3.67e-26	0	89.46	FAIL	0	0	0	0	1	no
TCONS_00738874	2410025L10Rik_j10	chr5:110790844-110877534	37.23	0	121.64	0.27	0	8.58	20.47	11.71	29.23	305.5	214.52	396.49	1.05	0	15.76	21.09	0	68.2	195	100.79	289.21	FAIL	0	0	0	0	1	no
TCONS_00738876	2410025L10Rik_j11	chr5:110790844-110877534	4.47	0	39.54	3.42	0	32.02	5.77e-08	0	0.000462	41.76	0	119.69	2.77	0	41.33	145.08	0	341.52	19.7	0	100.39	FAIL	0	0	0	0	1	no
TCONS_00738875	2410025L10Rik_j12	chr5:110790844-110877534	4.19	0	19.22	268.35	75.68	461.01	198.66	171.26	226.06	53.13	0	131.93	701.88	451.28	952.48	3.28	0	11.4	30.11	0	111.71	FAIL	0	0	0	0	1	no
TCONS_00717716	2410025L10Rik_j13	chr5:110790844-110877534	333.86	153.1	514.61	187.75	97.48	278.02	532.71	482.07	583.34	1109.18	1016.66	1201.69	546.9	226.15	867.66	368.08	172.43	563.72	1260.74	1164.95	1356.53	FAIL	0	0	0	0	1	no
TCONS_00717715	2410025L10Rik_j14	chr5:110790844-110877534	36.04	0	197.54	211.64	0	447.25	0.5	0	38.52	0.00255	0	93.84	616.31	362.93	869.69	74.29	0	238.28	0.00408	0	97.17	FAIL	0	0	0	0	1	no
TCONS_00776394	2410025L10Rik_j15	chr5:110790844-110877534	40.18	5.12	75.24	51.2	7.42	94.99	30.37	19.73	41.01	491.48	348.7	634.26	449.01	392.24	505.78	70.63	49.03	92.24	545.5	397.66	693.34	FAIL	0	0	0	0	1	no
TCONS_00760482	2410025L10Rik_j16	chr5:110790844-110877534	30.55	0	115.59	63.21	0	167.89	145.82	122.46	169.18	5.94e-22	0	106.48	2.16	0	40.27	167.37	0	535.83	3.16e-15	0	110.25	FAIL	0	0	0	0	1	no
TCONS_00738877	2410025L10Rik_j17	chr5:110790844-110877534	9.2	0	75.78	31.02	0	93.15	0.02	0	1.68	180.91	40.4	321.42	315.96	162.51	469.4	45.49	0	107.96	239.12	93.64	384.61	FAIL	0	0	0	0	1	no
TCONS_00727437	2410025L10Rik_j2	chr5:110790844-110877534	10.18	0	60.29	30.7	0	65.52	0.29	0	22.89	3.86e-08	0	88.73	2.51	0	46.62	44.47	0	90.13	4.34e-15	0	91.87	FAIL	0	0	0	0	1	no
TCONS_00760479	2410025L10Rik_j3	chr5:110790844-110877534	106.52	0	219.15	85.69	0	245.37	96.3	76.27	116.34	142.84	32.15	253.53	762.71	593.06	932.35	337.7	162.13	513.27	249.02	134.41	363.63	FAIL	0	0	0	0	1	no
TCONS_00760480	2410025L10Rik_j4	chr5:110790844-110877534	41.36	19.46	63.25	34.46	17.88	51.04	16.78	8.83	24.74	0.000114	0	88.98	211.06	175.6	246.53	9.77	0	32.03	78.92	0	171.06	FAIL	0	0	0	0	1	no
TCONS_00760481	2410025L10Rik_j5	chr5:110790844-110877534	24.25	0	53.1	48.53	0	144.1	5.83e-08	0	0.000465	1.23e-25	0	78.39	45.82	28.28	63.36	0.00121	0	0.65	14.23	0	95.4	FAIL	0	0	0	0	1	no
TCONS_00871848	2410025L10Rik_j6	chr5:110790844-110877534	31.2	7.22	55.18	13.82	0	40.71	110.73	90.07	131.38	0.00012	0	76.17	34.74	0	96.3	0.00101	0	0.6	1.92e-11	0	78.87	FAIL	0	0	0	0	1	no
TCONS_00776392	2410025L10Rik_j7	chr5:110790844-110877534	57	0	126.28	43.42	0	121.89	158.84	134.39	183.3	2.36e-05	0	88.17	354.84	250.47	459.2	20.68	0	66.9	4.08e-12	0	91.3	FAIL	0	0	0	0	1	no
TCONS_00776393	2410025L10Rik_j8	chr5:110790844-110877534	5.36	0	42.88	0.17	0	9.49	5.76e-08	0	0.000462	1.33e-08	0	77.87	1.89	0	28.17	184.22	0	433.3	1.88e-11	0	80.63	FAIL	0	0	0	0	1	no
TCONS_00738873	2410025L10Rik_j9	chr5:110790844-110877534	92.82	1.86	183.79	15.95	0	85.68	144.87	121.56	168.18	782.3	671.61	892.99	271.13	0	559.05	58.41	0	171.77	884.61	770	999.22	FAIL	0	0	0	0	1	no
uc009cad.1	2410066E13Rik	chr6:54631702-54653845	8528.07	8153.38	8902.76	6231.44	5909.81	6553.07	10028.5	9618.07	10438.9	6081.57	5829.07	6334.07	8888.26	8540.16	9236.36	8248.23	7989.43	8507.03	7611.92	7364.99	7858.86	OK	8248.23	7611.92	-0.08	3.55	0.000374	yes
uc007why.1	2410075B13Rik	chr15:75809464-75812345	500.98	455.59	546.37	775.35	718.47	832.24	468.14	424.28	512	328.23	294.99	361.47	585.89	534.59	637.19	568.71	521.12	616.31	442.44	403.11	481.76	NOTEST	568.71	442.44	-0.25	4.11	3.9e-05	no
uc008uww.1	2410081M15Rik	chr4:129030201-129054999	179.06	98.49	259.63	3.17e-08	0	0.000312	168.79	127.33	210.25	471.95	386.36	557.53	821.06	775.46	866.66	115.15	83.25	147.06	499.04	457.6	540.48	OK	115.15	499.04	1.46	-10.13	0	yes
TCONS_02132745	2410089E03Rik_j1	chr15:8118827-8193932	0.13	0	4.18	0.46	0	10.76	3.66	0	20.09	6.31	1.26	11.37	1.57e-06	0	73.97	4.04e-08	0	0.000397	7.71	0.67	14.74	OK	4.04e-08	7.71	19.06	-0.00388	0.99	no
TCONS_02096252	2410089E03Rik_j1	chr15:8118827-8193932	471.64	427.11	516.16	22.89	5.75	40.04	155.4	0	359.44	314.66	279.12	350.21	659.34	556.28	762.41	143.39	119.73	167.05	296.46	186.65	406.28	OK	143.39	296.46	0.72	-3.58	0.00034	yes
TCONS_02096251	2410089E03Rik_j1	chr15:8118827-8193932	27.85	0	173.74	2.37	0	43.37	4.18e-07	0	0.0013	0.00142	0	0.81	4.12e-169	0	279.42	155.33	130.71	179.95	97.34	24.2	170.48	OK	155.33	97.34	-0.46	1.21	0.22	no
TCONS_02125357	2410089E03Rik_j10	chr15:8118827-8193932	44.57	8.1	81.03	46.12	28.35	63.88	390.39	245.31	535.48	174.33	146.32	202.34	235.85	158.86	312.85	4.37e-08	0	0.000413	13.94	0	105.71	OK	4.37e-08	13.94	19.58	-0.00415	0.99	no
TCONS_02101075	2410089E03Rik_j11	chr15:8118827-8193932	43.31	24.45	62.17	502.45	454.72	550.18	158.01	0	336.18	180.22	150.69	209.74	667.96	556.89	779.04	106.82	86.4	127.24	280.94	157.72	404.15	OK	106.82	280.94	0.96	-4.04	5.3e-05	yes
TCONS_02096254	2410089E03Rik_j12	chr15:8118827-8193932	373.22	244.37	502.07	225.54	175.41	275.67	358.47	227.26	489.69	356.43	302.55	410.3	664.57	546.39	782.76	1.03e-07	0	0.000634	32.26	0	206.2	OK	1.03e-07	32.26	19.56	-0.00636	0.99	no
TCONS_02096253	2410089E03Rik_j13	chr15:8118827-8193932	103.56	0	213.08	1.24	0	25.82	0.13	0	5.51	59.99	32.27	87.71	110.97	0	230.64	188.53	161.4	215.65	431.52	226.38	636.66	OK	188.53	431.52	0.82	-3.33	0.000855	yes
TCONS_02101073	2410089E03Rik_j2	chr15:8118827-8193932	27.62	15.5	39.75	286.45	251.81	321.1	42.92	12.07	73.76	191.7	162.3	221.09	487.27	163.6	810.93	108.88	88.26	129.5	247.15	205.82	288.47	OK	108.88	247.15	0.81	-6.49	8.57e-11	yes
TCONS_02132744	2410089E03Rik_j2	chr15:8118827-8193932	1.27	0	8.83	0.00326	0	0.74	2.9e-08	0	0.000351	7.12e-06	0	0.03	9.46	0	83.07	326.97	291.25	362.7	8.19	0	22.9	OK	326.97	8.19	-3.68	4.09	4.17e-05	yes
TCONS_02195079	2410089E03Rik_j3	chr15:8118827-8193932	41.12	8.54	73.7	28.27	14.12	42.43	65.82	0	176.36	0.01	0	2.13	3.21e-26	0	75.17	4.17e-08	0	0.000403	2.91	0	22.52	OK	4.17e-08	2.91	18.06	-0.00373	0.99	no
TCONS_02195078	2410089E03Rik_j4	chr15:8118827-8193932	42.92	27.13	58.71	1.42	0	21.68	12.74	0	32.08	33.58	19.1	48.06	1.28e-30	0	77.76	4.46e-08	0	0.000417	38.25	0.77	75.73	OK	4.46e-08	38.25	20.56	-0.0044	0.99	no
TCONS_02112902	2410089E03Rik_j5	chr15:8118827-8193932	1.66	0	11.36	63.87	39.07	88.68	31.07	0	70.16	5.77	1.01	10.53	2.67e-28	0	75.2	58.52	43.4	73.63	3.4	0	8.86	OK	58.52	3.4	-2.84	3.5	0.000456	yes
TCONS_02112901	2410089E03Rik_j6	chr15:8118827-8193932	50.23	9	91.45	0.45	0	11.73	370.13	166.85	573.42	196.89	167.26	226.52	4.15e-23	0	75.51	1.57e-07	0	0.00749	9.19	0	70.15	OK	1.57e-07	9.19	17.88	-0.000748	0.99	no
TCONS_02106950	2410089E03Rik_j7	chr15:8118827-8193932	16.68	0	105.04	53.46	36.79	70.12	3.03e-08	0	0.000368	0.00267	0	1.5	1.95e-18	0	75.24	216.38	187.31	245.44	263.98	103.59	424.37	OK	216.38	263.98	0.19	-0.63	0.52	no
TCONS_02106949	2410089E03Rik_j8	chr15:8118827-8193932	0.00887	0	2.08	0.3	0	8.51	13.52	0	66.86	0.71	0	13.64	2.27e-22	0	74.85	7.44e-08	0	0.00221	19.95	0	127.46	OK	7.44e-08	19.95	19.4	-0.0013	0.99	no
TCONS_02125358	2410089E03Rik_j9	chr15:8118827-8193932	4.51	0	13.06	1.05	0	28.26	71.02	15.73	126.3	0.89	0	20.52	0.01	0	76.63	77.56	60.16	94.96	230.7	70.22	391.18	OK	77.56	230.7	1.09	-2.98	0.00286	yes
uc008dpn.1	2410091C18Rik	chr17:79336458-79346600	866.29	236.59	1496	525.06	0	1153.98	685.47	0	1390.62	215.53	0	491.95	526.21	222.05	830.37	804.9	458.22	1151.6	279.85	57.1	502.6	OK	804.9	279.85	-1.05	2.33	0.01	no
TCONS_02344899	2410091C18Rik_j1	chr17:79336458-79346600	153.44	33.27	273.61	377.89	131.38	624.39	454.62	54.27	854.97	10.84	0	50.81	104.14	29.21	179.07	269.02	141.14	396.9	67.9	19.06	116.74	OK	269.02	67.9	-1.37	3.19	0.0014	yes
TCONS_02319179	2410091C18Rik_j2	chr17:79336458-79346600	5.11	0	40.21	3.49	0	33.76	6.88	0	52.49	81.26	0.72	161.79	3.98	0	25.01	1.07	0	11.58	22.26	1.32	43.19	OK	1.07	22.26	3.03	-0.61	0.53	no
TCONS_02298066	2410091C18Rik_j3	chr17:79336458-79346600	899.64	333.72	1465.57	1248.69	677.57	1819.81	450.02	69.34	830.7	124.14	0	328.8	104.41	0	308.88	795.03	515.48	1074.59	137.81	0	328.13	OK	795.03	137.81	-1.75	2.45	0.01	no
uc009bff.1	2410127E18Rik	chr6:30351898-30405179	130.06	107.65	152.47	0.46	0	13.76	13.94	0	86.27	0.000185	0	0.48	0.27	0	21.42	0.000134	0	0.41	0.00012	0	0.23	OK	0.000134	0.00012	-0.11	6.24e-05	0.99	no
uc009bfe.1	2410127E18Rik	chr6:30351898-30405179	8.13e-08	0	0.000561	15.06	0	95.3	242.46	0	513.47	488.48	443.75	533.2	428.24	240.56	615.91	383.34	344.19	422.48	388.28	284.32	492.24	OK	383.34	388.28	0.01	-0.08	0.92	no
TCONS_00921013	2410127E18Rik_j1	chr6:30351898-30405179	8.26e-08	0	0.000565	13.67	0	41.9	50.62	0	118.16	132.47	109.62	155.31	356.38	166.6	546.15	25.38	15.12	35.63	181.71	151.87	211.54	OK	25.38	181.71	1.96	-9.02	0	yes
TCONS_00882118	2410127E18Rik_j2	chr6:30351898-30405179	2423.26	2326.53	2519.99	465.96	237.55	694.36	105.65	0	259.92	32.7	20.43	44.97	46.36	0	223.1	97.79	69.52	126.05	151.44	94.61	208.27	OK	97.79	151.44	0.43	-1.84	0.06	no
uc008zgj.1	2410131K14Rik	chr5:118695253-118714961	1445.2	1364.58	1525.82	1659.96	1561.5	1758.41	1676.83	1572.62	1781.04	1295.97	1215.9	1376.04	2142.83	2021.5	2264.16	1599.24	1513.8	1684.68	1673.29	1582.91	1763.66	OK	1599.24	1673.29	0.04	-1.19	0.23	no
uc009quh.1	2410146L05Rik	chr9:78225115-78226493	0	0	0	0	0	0	0	0	0	112.42	63.52	161.32	258.47	209.41	307.52	0	0	0	187.09	147.02	227.16	NOTEST	0	187.09	1.79769e+308	1.79769e+308	0	no
uc008vfi.1	2410166I05Rik	chr4:134081472-134091225	3704.33	2800.65	4608.02	3445.32	2222.84	4667.81	2595.18	1457.96	3732.4	1219.15	666.88	1771.41	2587.06	1637.99	3536.12	3376.13	2720.43	4031.83	1815.84	1291.76	2339.91	OK	3376.13	1815.84	-0.62	3.56	0.000363	yes
uc008vfj.1	2410166I05Rik	chr4:134081472-134091225	5072.84	4147.73	5997.94	4746.97	3253.63	6240.32	2002.49	928.9	3076.07	1543.9	855.64	2232.16	1134.19	422.53	1845.85	4108.31	3392.65	4823.98	1346.6	839.7	1853.5	OK	4108.31	1346.6	-1.11	5.37	7.51e-08	yes
TCONS_00557192	2410166I05Rik_j1	chr4:134081472-134091225	54.89	0	379.05	804.85	0	2407.34	2463.99	1032.57	3895.4	524.14	0	1298.33	2195.62	1078.94	3312.3	810.54	124.87	1496.22	1373.02	663.9	2082.14	OK	810.54	1373.02	0.52	-1.06	0.28	no
uc007vtj.1	2410187C16Rik	chr15:57972911-57990204	26.08	0	99.09	2.33	0	35.37	0.03	0	4.62	2.95	0	20.83	0.84	0	34.33	1.66e-05	0	0.19	7.8e-08	0	0.000496	OK	1.66e-05	7.8e-08	-5.36	0.000811	0.99	no
uc007vti.1	2410187C16Rik	chr15:57972911-57990204	1375.03	1172.95	1577.1	716.76	484.8	948.73	811.46	545.39	1077.53	69.17	0	150.32	107.66	85.01	130.3	687.51	632.32	742.71	104.16	86	122.32	OK	687.51	104.16	-1.88	19.66	0	yes
TCONS_02113306	2410187C16Rik_j1	chr15:57972911-57990204	35.64	0	162.49	5.16	0	44.82	0.14	0	7.08	60.22	0	167.68	0.64	0	26.66	1.51e-05	0	0.17	7.06e-08	0	0.000472	OK	1.51e-05	7.06e-08	-5.36	0.000802	0.99	no
TCONS_02125660	2410187C16Rik_j2	chr15:57972911-57990204	35.31	0	197.34	55.07	0	184.34	306.09	28.65	583.54	18.28	0	57.09	583.44	524.9	641.98	351.26	312.87	389.64	376.18	341.7	410.66	OK	351.26	376.18	0.06	-0.96	0.33	no
TCONS_02107291	2410187C16Rik_j3	chr15:57972911-57990204	12.88	0	75.1	473.4	227.76	719.04	718.8	508.77	928.83	192.07	56.99	327.14	504.48	452.27	556.7	596.09	542.52	649.66	381.3	346.59	416.01	OK	596.09	381.3	-0.44	6.98	2.83e-12	yes
uc007yoo.1	2510002D24Rik	chr16:18836598-18840710	542.43	332.4	752.47	666.44	246.62	1086.26	242.68	0	510.7	659.02	454.32	863.71	826.95	417.87	1236.04	522.03	347.53	696.53	729.14	518.74	939.53	NOTEST	522.03	729.14	0.33	-1.51	0.13	no
TCONS_02212198	2510002D24Rik_j1	chr16:18836598-18840710	51.41	0	104.56	96.51	21.5	171.53	194.12	77.69	310.54	124.82	49.64	200.01	61.92	0	128.46	76.85	25.04	128.66	116.37	52.11	180.63	NOTEST	76.85	116.37	0.41	-0.95	0.34	no
uc007fhk.1	2510003E04Rik	chr10:62021245-62041190	8053.57	7874.08	8233.06	7148.06	6978.96	7317.16	7081.01	6912.7	7249.32	2241.7	2147	2336.39	3706.69	3584.91	3828.47	7420.29	7248.01	7592.57	2855.68	2748.8	2962.56	OK	7420.29	2855.68	-0.95	43.36	0	yes
uc007iii.1	2510006C20Rik	chr11:30854378-31002561	2.54	1.94	3.13	189.76	178.92	200.59	198.78	144.71	252.85	3.06e-09	0	6.59e-06	1.86	0	4.19	98.02	85.67	110.36	31.94	27.72	36.17	OK	98.02	31.94	-1.12	12.27	0	yes
TCONS_02740982	2510006C20Rik_j1	chr11:30854378-31002561	115.39	111.38	119.39	675.92	655.47	696.37	2167.9	2019.49	2316.32	0	0	0	113.42	64.15	162.69	1596.78	1520.46	1673.1	155.03	145.73	164.34	OK	1596.78	155.03	-2.33	60.79	0	yes
uc008uxq.1	2510006D16Rik	chr4:129277934-129290316	4.73e-269	0	121.68	1.08e-54	0	104.88	5.38e-220	0	94.25	3.68e-24	0	47.05	1.77e-181	0	64.18	1.35e-299	0	106.13	7.84e-148	0	55.02	FAIL	0	0	0	0	1	no
uc008uxp.1	2510006D16Rik	chr4:129277934-129290316	1.84e-89	0	113.62	4.15e-20	0	97.93	1.33e-66	0	88.01	1.21e-08	0	43.93	9.33e-56	0	59.93	5.64e-101	0	99.1	9.53e-45	0	51.38	FAIL	0	0	0	0	1	no
uc008uxo.1	2510006D16Rik	chr4:129277934-129290316	1468.52	1341.72	1595.32	1248.03	1138.73	1357.33	896.06	797.83	994.28	399.77	350.73	448.8	559.76	492.88	626.65	1204.48	1093.87	1315.08	475.61	418.27	532.95	FAIL	0	0	0	0	1	no
TCONS_00564998	2510006D16Rik_j1	chr4:129277934-129290316	7063.33	6757.49	7369.18	4173.71	3910.08	4437.34	4930.77	4693.85	5167.68	750.62	632.35	868.89	1516.14	1354.81	1677.47	5311.71	5044.94	5578.48	1063.96	925.65	1202.27	FAIL	0	0	0	0	1	no
TCONS_00555216	2510006D16Rik_j10	chr4:129277934-129290316	47.76	0	173.24	0.02	0	108.18	133.96	36.76	231.16	6.45e-10	0	48.52	79.45	13.26	145.65	127.2	17.75	236.65	24.53	0	81.27	FAIL	0	0	0	0	1	no
TCONS_00538138	2510006D16Rik_j2	chr4:129277934-129290316	373.95	243.93	503.96	128.52	16.45	240.59	4.27e-216	0	100.7	29.94	0	80.21	25.27	0	93.86	166.61	53.21	280.01	29.62	0	88.41	FAIL	0	0	0	0	1	no
TCONS_00538137	2510006D16Rik_j3	chr4:129277934-129290316	417.58	299.82	535.33	1.15e-05	0	101.5	2.98e-15	0	91.21	11.89	0	57.43	1.5e-70	0	62.11	255.05	152.34	357.76	31.62	0	84.88	FAIL	0	0	0	0	1	no
TCONS_00538136	2510006D16Rik_j4	chr4:129277934-129290316	5.22e-86	0	122.75	6.25e-09	0	105.81	1.7e-45	0	95.08	7.54e-28	0	47.46	6.51e-79	0	64.75	2.66e-70	0	107.07	1.58e-87	0	55.51	FAIL	0	0	0	0	1	no
TCONS_00564999	2510006D16Rik_j5	chr4:129277934-129290316	0.39	0	121.54	3.21e-07	0	104.43	2.54e-19	0	93.84	80.4	33.55	127.25	3.42e-76	0	63.9	0.69	0	106.36	27.84	0	82.63	FAIL	0	0	0	0	1	no
TCONS_00545794	2510006D16Rik_j6	chr4:129277934-129290316	1.37e-181	0	118.09	9.99e-33	0	101.79	8.35e-119	0	91.47	5.19e-35	0	45.66	2.44e-137	0	62.29	1.24e-181	0	103	1.8e-134	0	53.4	FAIL	0	0	0	0	1	no
TCONS_00545793	2510006D16Rik_j7	chr4:129277934-129290316	1.82e-93	0	116.8	1.87e-20	0	100.68	9.01e-71	0	90.47	5.1e-07	0	45.16	2.24e-58	0	61.61	1.97e-105	0	101.88	1.4e-45	0	52.82	FAIL	0	0	0	0	1	no
TCONS_00538141	2510006D16Rik_j8	chr4:129277934-129290316	7.38e-93	0	126.43	4.14e-10	0	108.98	2.67e-48	0	97.93	3.87e-30	0	48.89	2.82e-84	0	66.69	3.05e-75	0	110.28	3.54e-94	0	57.17	FAIL	0	0	0	0	1	no
TCONS_00565001	2510006D16Rik_j9	chr4:129277934-129290316	0.09	0	124.77	348.37	240.89	455.84	0.58	0	97.16	55.55	7.34	103.77	0.34	0	66.11	45.52	0	154.28	45.04	0	101.42	FAIL	0	0	0	0	1	no
uc007yrl.1	2510009E07Rik	chr16:21649118-21694728	2097.28	1630.1	2564.47	1389.77	927.15	1852.39	2230.23	1770.22	2690.24	3204.94	2864.91	3544.96	4002.11	3377.35	4626.86	1923.93	1656.74	2191.12	3685.26	3324.98	4045.54	OK	1923.93	3685.26	0.64	-7.65	1.95e-14	yes
TCONS_02291299	2510009E07Rik_j1	chr16:21649118-21694728	1145.43	708.31	1582.54	2983.04	2634.36	3331.73	1146.56	739.44	1553.68	272.9	0	601.95	1590.1	1029.6	2150.6	1787.02	1548.17	2025.87	820.05	522.41	1117.69	OK	1787.02	820.05	-0.77	4.02	5.63e-05	yes
TCONS_02204439	2510009E07Rik_j2	chr16:21649118-21694728	160.49	0	345.67	5.67	0	53.4	17.02	0	129.23	12.68	0	96.32	147.87	0	318.32	48.98	0	112.1	77.09	0	165.66	OK	48.98	77.09	0.45	-0.52	0.59	no
TCONS_02230075	2510009E07Rik_j3	chr16:21649118-21694728	149.82	0	336.13	301.62	0	637.61	179.27	0	374.29	286.12	139.08	433.16	848.39	526.69	1170.09	174.3	35.9	312.69	535.21	358.61	711.81	OK	174.3	535.21	1.12	-2.6	0.00907	yes
uc007ghf.1	2510012J08Rik	chr10:80783695-80788989	42.42	0	99.37	0.67	0	10.72	60.54	5.85	115.23	141.45	59.48	223.42	65.66	2.41	128.91	46.73	14.13	79.33	216.08	131.37	300.8	OK	46.73	216.08	1.53	-3.82	0.00013	yes
TCONS_00418204	2510027J23Rik_j1	chr3:120858018-120874609	0.72	0	3.27	1.87	0	4.61	40.1	0	140.96	160.35	137.43	183.26	45.6	0	173.77	1.91	0	4.65	397.56	362.77	432.36	OK	1.91	397.56	5.33	-7.44	9.41e-14	yes
uc008vtm.1	2510039O18Rik	chr4:147282175-147321415	4166.69	4082.67	4250.71	1447.75	1357.57	1537.93	2149.24	2031.99	2266.5	1137.84	1019.27	1256.41	972.42	829.76	1115.09	2154.63	2001.96	2307.29	906.96	834.74	979.19	OK	2154.63	906.96	-0.86	16.23	0	yes
TCONS_00600249	2510039O18Rik_j1	chr4:147282175-147321415	1396.52	1347.88	1445.16	2829.59	2687.73	2971.45	2094.56	1898.06	2291.06	779.37	667.63	891.11	1451.06	1318.34	1583.79	2679.01	2534.88	2823.15	1115.07	1031.54	1198.6	OK	2679.01	1115.07	-0.87	19	0	yes
TCONS_00585943	2510039O18Rik_j2	chr4:147282175-147321415	156.1	139.84	172.36	173.47	142.16	204.78	580.23	489.08	671.39	0.00491	0	0.68	186.01	127.63	244.4	242.45	204.05	280.84	98.9	70.34	127.46	OK	242.45	98.9	-0.89	5.44	5.16e-08	yes
uc009omx.1	2510048L02Rik	chr9:21731950-21740704	256.92	224.58	289.26	17.93	9.46	26.4	0.11	0	5.41	14	6.52	21.49	3.66	0	9.08	1.88	0	4.64	18.47	10.05	26.9	NOTEST	1.88	18.47	2.28	-2.98	0.00282	no
uc009omy.1	2510048L02Rik	chr9:21731950-21740704	0.26	0	1.32	3.83e-08	0	0.000394	6.89	1.59	12.18	7.11e-08	0	0.000533	8.92	2.48	15.35	5.08	0.57	9.6	35.65	23.95	47.36	NOTEST	5.08	35.65	1.94	-4.11	3.86e-05	no
TCONS_01371547	2510048L02Rik_j1	chr9:21731950-21740704	0.47	0	4.42	9.92	3.62	16.22	0.16	0	7.51	14.42	6.82	22.02	76.01	0	394.12	278.89	245.49	312.29	6.62	1.58	11.67	NOTEST	278.89	6.62	-3.73	9.7	0	no
uc009mfn.1	2510049I19Rik	chr8:74743622-74748696	3.94e-07	0	0.00126	3.21e-07	0	0.00113	42.02	29.05	54.98	2.75e-05	0	0.25	23.35	10.41	36.28	8.7	0.55	16.86	39.49	0	80.09	OK	8.7	39.49	1.51	-2.17	0.02	no
TCONS_01244122	2510049I19Rik_j1	chr8:74743622-74748696	0.000884	0	0.69	16.66	0	41.73	5.6e-07	0	0.00524	612.09	562.54	661.65	18.38	4.73	32.03	0.06	0	3.24	35.57	10.22	60.93	OK	0.06	35.57	6.26	-0.26	0.78	no
uc007nxj.1	2600001A11Rik	chr12:76732441-76770707	9.19	7.38	11	101.95	70.41	133.49	182.81	136.94	228.67	72.5	48.12	96.87	141.3	92.74	189.86	126.06	93.29	158.83	93.98	68.76	119.2	NOTEST	126.06	93.98	-0.29	1.57	0.11	no
uc008mjs.1	2600009E05Rik	chr2:130415637-130490381	7811.61	7532.08	8091.15	6511.39	6260.1	6762.67	4478.93	4219.95	4737.92	1726.55	1534.59	1918.51	4062.81	3820.68	4304.94	5651.96	5502.43	5801.48	2674.24	2464.04	2884.44	FAIL	0	0	0	0	1	no
TCONS_00276758	2600009E05Rik_j1	chr2:130415637-130490381	3.55e-36	0	223.87	2.98e-59	0	201.25	2.66e-35	0	207.41	4.34e-25	0	153.73	6.14e-16	0	193.91	0.16	0	12.79	2.68e-14	0	168.34	FAIL	0	0	0	0	1	no
TCONS_00229975	2600009E05Rik_j2	chr2:130415637-130490381	1540.43	1261.15	1819.7	1008.65	757.59	1259.7	1636.42	1377.67	1895.17	571.36	379.58	763.14	361.91	120.01	603.81	1363.57	1287.43	1439.71	454.94	244.94	664.95	FAIL	0	0	0	0	1	no
TCONS_01744750	2600011C06Rik_j1	chr12:84973170-85024255	1914.41	1824.83	2003.99	2269.93	2169.15	2370.7	2349.36	2237.78	2460.95	1314.13	1227	1401.25	2585.21	2467.81	2702.61	2215.84	2114.89	2316.8	1904.44	1800.98	2007.9	FAIL	0	0	0	0	1	no
TCONS_01761202	2600011C06Rik_j2	chr12:84973170-85024255	9.48e-11	0	123.89	2.07e-36	0	139.37	7.09e-17	0	154.32	0.01	0	120.51	401.9	239.53	564.27	8.95e-12	0	139.62	150.7	7.61	293.79	FAIL	0	0	0	0	1	no
TCONS_01852172	2600011C06Rik_j3	chr12:84973170-85024255	3.38e-35	0	89.64	405.91	305.06	506.76	259.07	147.4	370.74	44.27	0	131.46	23.99	0	141.48	185.07	84.04	286.1	37.96	0	141.49	FAIL	0	0	0	0	1	no
TCONS_01783485	2600011C06Rik_j4	chr12:84973170-85024255	531.82	294.08	769.56	222.96	0	490.42	1008.45	712.3	1304.59	1132.68	901.45	1363.91	2247.84	1936.26	2559.41	544.48	276.55	812.41	1653.94	1379.36	1928.51	FAIL	0	0	0	0	1	no
TCONS_01774947	2600011C06Rik_j5	chr12:84973170-85024255	4.48e-63	0	89.92	67.8	0	168.96	58.32	0	170.33	83.35	0	170.82	222.59	104.73	340.44	36.33	0	137.67	142.07	38.22	245.93	FAIL	0	0	0	0	1	no
TCONS_01761204	2600011C06Rik_j6	chr12:84973170-85024255	343.33	192.6	494.05	1.85e-08	0	169.56	365.99	178.23	553.74	787.34	640.74	933.94	1040.54	842.99	1238.08	191.42	21.55	361.28	937.93	763.85	1112.02	FAIL	0	0	0	0	1	no
uc007ufb.1	2600011E07Rik	chr14:60995586-61007029	278.76	162.06	395.46	134.19	28.48	239.89	226.33	96.57	356.09	196.47	119.89	273.05	311.88	193.7	430.06	168.57	110.09	227.05	199.8	142.72	256.88	OK	168.57	199.8	0.16	-0.75	0.44	no
TCONS_01988773	2600011E07Rik_j1	chr14:60995586-61007029	53.86	20.69	87.04	207.37	139.39	275.34	171.62	110.31	232.93	5.8	0	11.96	25.65	7.93	43.38	116.33	81.4	151.25	9.75	1.73	17.76	OK	116.33	9.75	-2.47	5.66	1.45e-08	yes
uc009ayt.1	2610001J05Rik	chr6:13800444-13821710	5784.22	5544.39	6024.05	4492.81	4273.69	4711.93	3639.81	3426.97	3852.65	66.78	52.76	80.8	236.52	97.29	375.75	4625.13	4401.6	4848.67	155.18	106.54	203.82	FAIL	0	0	0	0	1	no
uc008wda.1	2610002J02Rik	chr4:154620986-154630807	3814.07	3690.55	3937.59	3173.03	3060.37	3285.69	424.32	377.4	471.25	6.31	0	79.35	61.63	0	259.62	31.92	6.18	57.66	29.4	0	143.14	OK	31.92	29.4	-0.08	0.04	0.96	no
TCONS_00694471	2610002J02Rik_j1	chr4:154620986-154630807	2999.97	2890.42	3109.51	2255.87	2160.88	2350.87	2145.07	2048.11	2242.04	479.95	428.08	531.83	1634.82	953.42	2316.21	2555.67	2033.5	3077.84	1739.66	1196.28	2283.04	OK	2555.67	1739.66	-0.38	2.06	0.03	no
TCONS_00694472	2610002J02Rik_j2	chr4:154620986-154630807	804.13	747.41	860.84	797.33	740.85	853.8	5416.53	5094.21	5738.85	38.36	0	480.97	2276.15	533.4	4018.89	6336.84	5810.47	6863.21	655.06	0	1514.94	OK	6336.84	655.06	-2.26	3.45	0.000559	yes
TCONS_00600573	2610002J02Rik_j3	chr4:154620986-154630807	2461.3	2362.08	2560.53	1836.28	1750.57	1921.98	4.4e-07	0	0.00133	1746.19	1134.72	2357.65	73.56	0	481.2	1.99	0	65.68	5.19	0	77.94	OK	1.99	5.19	0.95	-0.05	0.95	no
TCONS_00565856	2610002J02Rik_j4	chr4:154620986-154630807	620.89	571.05	670.72	712.56	659.17	765.95	4.31	0	330.48	265.85	106.31	425.4	215.89	0	1488.46	0.04	0	17.88	567.33	1.7	1132.96	OK	0.04	567.33	9.45	-0.04	0.96	no
TCONS_00565857	2610002J02Rik_j5	chr4:154620986-154630807	4.21e-07	0	0.0013	3.09e-07	0	0.00111	0.31	0	24.27	124.21	75.7	172.73	110.42	0	473.71	335.11	207.19	463.02	92.61	0	188.11	OK	335.11	92.61	-1.28	2.33	0.01	no
TCONS_00586201	2610002J02Rik_j6	chr4:154620986-154630807	4.1e-07	0	0.00128	3.01e-07	0	0.0011	14.43	2.13	26.74	189.32	125.21	253.43	478.86	160.29	797.43	86.13	45.26	127.01	549.44	280.45	818.42	OK	86.13	549.44	1.85	-5.43	5.45e-08	yes
TCONS_00555750	2610002J02Rik_j7	chr4:154620986-154630807	1674.19	1592.35	1756.02	802.13	745.49	858.78	2206.2	2099.22	2313.19	317.78	263.58	371.98	942.23	506.26	1378.2	1504.44	1199.8	1809.08	1076.73	733.1	1420.37	OK	1504.44	1076.73	-0.33	1.76	0.07	no
uc009ucj.1	2610002M06Rik	chrX:104978077-105011643	1086.96	1023.83	1150.1	979.39	923.48	1035.31	777.01	665.37	888.66	353.13	316.72	389.55	747.83	624.64	871.02	1112.1	1049.89	1174.31	537.73	494.27	581.2	OK	1112.1	537.73	-0.72	14.78	0	yes
uc008bce.1	2610003J06Rik	chr17:25965994-25981460	1621.9	1590.6	1653.2	1587.81	1559.04	1616.58	1004.76	988.63	1020.89	2796.89	2738.86	2854.92	4473.03	4400.89	4545.16	1455.39	1430.62	1480.16	3846.53	3779.31	3913.75	OK	1455.39	3846.53	0.97	-79.68	0	yes
TCONS_02342544	2610003J06Rik_j1	chr17:25965994-25981460	1116.23	1055.66	1176.79	351.25	337.72	364.78	38.31	35.14	41.47	0.44	0	3.96	83.52	73.76	93.27	33.94	29.07	38.81	17.04	12.56	21.51	OK	33.94	17.04	-0.68	4.6	4.12e-06	yes
TCONS_02332687	2610003J06Rik_j2	chr17:25965994-25981460	1.19	0	3.59	1.39e-06	0	0.00109	105.33	100.07	110.6	18.8	0	45.83	385.38	363.54	407.23	12.98	8.9	17.07	253.1	235.86	270.35	OK	12.98	253.1	2.96	-18.44	0	yes
TCONS_02317012	2610003J06Rik_j3	chr17:25965994-25981460	92.65	85.19	100.11	174.91	165.37	184.46	3.01	1.94	4.07	450.34	415.78	484.9	167.44	153.13	181.76	104.44	97.41	111.47	271.87	254	289.74	OK	104.44	271.87	0.95	-20.33	0	yes
TCONS_02302178	2610003J06Rik_j4	chr17:25965994-25981460	24.49	0	69.51	2.45e-06	0	0.00363	0.13	0	0.5	139.75	103.97	175.53	4.07e-05	0	0.05	24.74	19.14	30.35	19.17	14.42	23.91	OK	24.74	19.17	-0.25	1.52	0.12	no
uc007fyo.1	2610008E11Rik	chr10:78527116-78560328	72.46	23.48	121.43	468.87	168.88	768.85	433.01	47.21	818.8	381.75	222.07	541.43	574.49	288.08	860.89	624.69	408	841.38	485.95	331.49	640.41	OK	624.69	485.95	-0.25	1.06	0.28	no
TCONS_01613906	2610008E11Rik_j1	chr10:78527116-78560328	2.07	0	93.51	965.16	429.04	1501.29	251.22	0	547.16	98.35	0	369.24	525.3	110.14	940.45	369.36	127.79	610.94	309.57	107.73	511.4	OK	369.36	309.57	-0.17	0.38	0.7	no
TCONS_01620424	2610008E11Rik_j2	chr10:78527116-78560328	1024.7	903.16	1146.25	273.41	0	792.99	786.34	313.5	1259.18	535.34	220.9	849.77	716.4	249.54	1183.25	426.24	121.29	731.19	566.23	324.76	807.7	OK	426.24	566.23	0.28	-0.68	0.49	no
uc007zgo.1	2610015P09Rik	chr16:43890014-43963921	1.68e-08	0	0.000259	20.53	4.87	36.19	38.65	23.58	53.73	11.4	4.66	18.14	32.14	0	91.35	29.92	19.55	40.28	28.52	18.51	38.54	OK	29.92	28.52	-0.04	0.19	0.84	no
TCONS_02236948	2610015P09Rik_j1	chr16:43890014-43963921	3.76e-08	0	0.000388	7.75	1.55	13.95	0.32	0	3.55	2.81	0	6.15	135.27	46.64	223.91	41.32	29.08	53.56	182.44	157.11	207.77	OK	41.32	182.44	1.48	-9.07	0	yes
TCONS_01411770	2610018I03Rik_j1	chr9:86200929-86358536	15.52	0	106.93	0	0	0	8.75	2.88	14.62	0.15	0	2.33	1.01	0	16.91	0.04	0	3.91	66.81	7.19	126.42	NOTEST	0.04	66.81	7.4	-0.15	0.87	no
TCONS_01376263	2610018I03Rik_j2	chr9:86200929-86358536	0	0	0	0	0	0	0	0	0	15.75	7.67	23.82	191.26	97.76	284.75	118.65	99.52	137.77	141.23	79.39	203.07	NOTEST	118.65	141.23	0.17	-0.74	0.45	no
uc007lyf.1	2610019A05Rik	chr11:106024338-106055022	283.64	250.02	317.25	80.42	63.54	97.29	114.11	94.11	134.11	627.75	588.07	667.42	1371.3	1291.37	1451.22	215.75	188.7	242.8	996.31	923.45	1069.17	FAIL	0	0	0	0	1	no
uc007lyg.1	2610019A05Rik	chr11:106024338-106055022	2.61e-05	0	0.14	811.89	758.28	865.5	311.14	278.11	344.17	75.34	61.59	89.08	232.15	153.73	310.56	951.1	894.3	1007.9	122.05	50.56	193.53	FAIL	0	0	0	0	1	no
uc009kyv.1	2610019F03Rik	chr8:13952009-13974745	753.83	470.54	1037.12	879.45	603.84	1155.07	681.76	405.8	957.71	46.48	0	94.06	0.87	0	26.98	743.43	580.6	906.27	62.23	32.72	91.74	OK	743.43	62.23	-2.48	9.49	0	yes
TCONS_01211762	2610019F03Rik_j1	chr8:13952009-13974745	6.03	0	48.53	259.08	101.1	417.06	121.04	4.37	237.71	11.52	0	56.84	0.13	0	1.19	138.01	54.43	221.6	0.48	0	8.54	OK	138.01	0.48	-5.64	0.68	0.49	no
TCONS_01205743	2610019F03Rik_j2	chr8:13952009-13974745	298.32	12.56	584.08	19.32	0	109.48	352.94	92.02	613.87	11.96	0	59.03	200.99	161.65	240.34	198.71	72.39	325.04	1.38	0	16.16	OK	198.71	1.38	-4.96	0.93	0.35	no
uc009aez.1	2610019P18Rik	chr5:138613221-138635098	2520.38	2466.14	2574.62	1756.04	1685.55	1826.54	1379.28	1330.11	1428.45	850.63	830.37	870.89	1907.9	1872.4	1943.39	2080.46	2031.72	2129.19	1094.1	1070.92	1117.28	OK	2080.46	1094.1	-0.64	40.69	0	yes
ENSMUST00000151248	2610020H08Rik	chr7:126937628-127060251	0	0	0	0	0	0	0	0	0	156.25	109.49	203	243.63	193.1	294.16	82.32	58	106.65	162.06	115.03	209.08	FAIL	0	0	0	0	1	no
TCONS_01040202	2610020H08Rik_j1	chr7:126937628-127060251	0	0	0	1.14e-06	0	0.000478	0	0	0	37.76	11.69	63.82	64.5	36.33	92.68	6.17e-53	0	13.56	7.68e-49	0	26.21	FAIL	0	0	0	0	1	no
TCONS_01040208	2610020H08Rik_j1	chr7:126937628-127060251	0	0	0	0	0	0	0	0	0	0	0	56.05	0	0	60.58	17.8	0	46.96	0	0	56.38	FAIL	0	0	0	0	1	no
TCONS_01191920	2610020H08Rik_j2	chr7:126937628-127060251	0	0	0	19.16	17.2	21.12	0	0	0	1.37e-64	0	30.67	2.4e-20	0	33.15	4.38e-305	0	15.95	1.04e-171	0	30.85	FAIL	0	0	0	0	1	no
uc007osd.1	2610021K21Rik	chr12:100956378-101121640	0	0	0	0	0	0	0	0	0	0	0	0	0	0	0	0	0	0	0	0	0	NOTEST	0	0	0	0	1	no
TCONS_01764184	2610021K21Rik_j1	chr12:100956378-101121640	0	0	0	0	0	0	0	0	0	0	0	0	0	0	0	0	0	0	0	0	0	NOTEST	0	0	0	0	1	no
uc008eko.1	2610024E20Rik	chr18:34600254-34666528	1486.62	1111.84	1861.39	1256.87	913.05	1600.68	1307.57	973.2	1641.94	820.78	731.72	909.84	1456.91	1235.06	1678.76	1325.03	1122.4	1527.66	1078.69	996.61	1160.75	OK	1325.03	1078.69	-0.2	2.4	0.01	no
TCONS_02423210	2610024E20Rik_j1	chr18:34600254-34666528	360.74	0	769.79	619.87	100.63	1139.11	818.79	466.63	1170.96	353.08	278.54	427.61	61.13	0	334.72	694.31	417.26	971.35	342.5	294.95	390.05	OK	694.31	342.5	-0.7	3.34	0.000822	yes
TCONS_02419452	2610024E20Rik_j1	chr18:34600254-34666528	1659.55	1115.08	2204.02	2688.19	2081.45	3294.93	1725.8	1257.06	2194.54	145.35	107.11	183.59	88.65	0	226.19	2084.69	1778.01	2391.37	187.02	125	249.05	OK	2084.69	187.02	-2.41	13.29	0	yes
TCONS_02495681	2610024E20Rik_j2	chr18:34600254-34666528	40.15	0	191.4	505.79	0	1022.03	51.4	0	241.04	6.68	0	16.98	1020.98	625.48	1416.47	70.78	0	229.98	119.91	85.31	154.51	OK	70.78	119.91	0.52	-0.46	0.64	no
TCONS_02416190	2610024E20Rik_j2	chr18:34600254-34666528	234.01	34.95	433.08	173.53	6.67	340.38	143.16	14.79	271.53	7.53	0	23.73	175.85	78.9	272.81	163.75	83.8	243.7	17.87	7.33	28.42	OK	163.75	17.87	-2.21	5.78	7.21e-09	yes
TCONS_02427617	2610024E20Rik_j3	chr18:34600254-34666528	2.43	0	28.23	1.34	0	18.29	2.93	0	28.33	0.01	0	1.52	25.09	3.16	47.02	0.55	0	7.58	13.38	1.32	25.44	OK	0.55	13.38	3.17	-0.5	0.61	no
TCONS_02444299	2610024E20Rik_j4	chr18:34600254-34666528	141.35	50.3	232.41	84.92	20.43	149.41	53.82	0	116.05	63.18	42.94	83.41	81.42	58.7	104.13	84.86	36.46	133.27	60.87	44.24	77.49	OK	84.86	60.87	-0.33	1.05	0.29	no
TCONS_02437038	2610024E20Rik_j5	chr18:34600254-34666528	614.76	264.57	964.96	604.6	189.52	1019.69	760.37	367.13	1153.61	857.08	792.37	921.79	1023.52	736.39	1310.65	661.79	438.58	885.01	1127.36	1053.06	1201.65	OK	661.79	1127.36	0.53	-3.1	0.00194	yes
uc008xwc.1	2610024G14Rik	chr5:77723255-77738990	1067.08	869.61	1264.55	1320.78	1018.91	1622.66	588.05	466.78	709.32	578.59	501.62	655.55	1093.85	936.16	1251.54	988.46	862.57	1114.35	811.81	730.81	892.81	OK	988.46	811.81	-0.19	2.43	0.01	no
TCONS_00727085	2610024G14Rik_j1	chr5:77723255-77738990	392.43	213.92	570.95	310.07	0	643.49	254.77	146.07	363.47	44.31	13.54	75.09	127.44	26.11	228.77	347.51	235.1	459.91	57.87	19.53	96.22	OK	347.51	57.87	-1.79	4.86	1.16e-06	yes
TCONS_00775954	2610024G14Rik_j2	chr5:77723255-77738990	108.18	0	245.78	313.4	41.02	585.77	282.67	138.19	427.16	96.62	26.61	166.63	134.7	0	301.73	187.6	63.39	311.82	91.94	29.3	154.58	OK	187.6	91.94	-0.71	1.5	0.13	no
uc008usn.1	2610027C15Rik	chr4:125825735-125827117	786.44	474.99	1097.89	213.56	98.15	328.97	501.76	238.5	765.03	51.26	11.22	91.3	91.42	0	190.17	530.99	363.59	698.4	27.83	1.17	54.49	NOTEST	530.99	27.83	-2.94	5.84	4.96e-09	no
uc008uso.1	2610027C15Rik	chr4:125825735-125827117	771.37	335.34	1207.4	224.05	44.42	403.67	923.02	502.35	1343.7	320.22	235.21	405.22	148.54	11.26	285.82	664.27	449.77	878.78	295.2	201.38	389.02	NOTEST	664.27	295.2	-0.81	3.58	0.000343	no
uc008usp.1	2610027C15Rik	chr4:125825735-125827117	1794.46	1205.4	2383.52	575.66	342.86	808.46	1324.74	821.68	1827.79	25.79	0	95.51	249.86	86.93	412.8	1198.76	891.74	1505.77	101.72	10.08	193.37	NOTEST	1198.76	101.72	-2.46	5.26	1.38e-07	no
uc007uao.1	2610027L16Rik	chr14:56334734-56377730	2900.47	2866.89	2934.06	2103.06	2069.72	2136.41	1631.95	1609.54	1654.36	768.88	732.94	804.82	1627.69	1520.06	1735.32	2302	2274.18	2329.81	1231.14	1180.68	1281.6	OK	2302	1231.14	-0.62	29.29	0	yes
TCONS_01999347	2610027L16Rik_j1	chr14:56334734-56377730	57.06	26.77	87.35	1.76e-06	0	0.000967	2.65e-06	0	0.001	112.12	97.44	126.79	11.96	0	23.94	2.49e-06	0	0.000918	33.96	19.93	47.99	OK	2.49e-06	33.96	16.42	-0.08	0.92	no
uc007uhx.1	2610028A01Rik	chr14:64479151-64538673	266.26	7.88	524.64	368.77	109.21	628.32	283.85	0	642.92	1.96e-08	0	0.000279	6.27	0	42.37	312.95	130.8	495.11	1.98	0	14.11	OK	312.95	1.98	-5.06	1.64	0.09	no
TCONS_02013228	2610028A01Rik_j1	chr14:64479151-64538673	54.76	0	236.98	10.35	0	85.38	92.55	0	431.63	34.81	0	257.93	115.91	0	239.64	11.41	0	76.47	100.24	11.32	189.17	OK	11.41	100.24	2.17	-0.75	0.45	no
TCONS_01507397	2610029G23Rik_j1	chrX:102275063-102277414	190.92	102.94	278.89	555.51	452.71	658.3	89.29	34.09	144.49	18	9.51	26.48	11.51	4.72	18.3	303.29	227.63	378.95	22.71	13.18	32.24	NOTEST	303.29	22.71	-2.59	10.61	0	no
TCONS_01502984	2610029G23Rik_j2	chrX:102278032-102312434	605.71	556.95	654.46	1412	1052.34	1771.67	737.61	436.94	1038.29	2065.47	1977.2	2153.75	2249.95	2161.28	2338.62	1074.25	991.28	1157.21	10.8	0	111.74	FAIL	0	0	0	0	1	no
TCONS_01507398	2610029G23Rik_j3	chrX:102278032-102312434	3583.65	3465.28	3702.02	501.61	179.35	823.86	68.04	0	136.34	18.91	10.46	27.35	646	598.49	693.52	188.33	139.08	237.58	4.57e-05	0	93.61	FAIL	0	0	0	0	1	no
uc008scx.1	2610029I01Rik	chr4:21685162-21694335	836.22	528.97	1143.48	1001.6	706.35	1296.84	947.1	638.72	1255.49	0.49	0	20.14	162.83	0	345.29	901.77	707.1	1096.44	48.04	0	97.66	FAIL	0	0	0	0	1	no
TCONS_00694623	2610029I01Rik_j1	chr4:21685162-21694335	3.06	0	32.84	3.33	0	38	80.03	0	165.13	208.57	172.45	244.7	71.57	0	156.79	28.07	0	64.57	27.01	0	79.23	FAIL	0	0	0	0	1	no
TCONS_01527449	2610030H06Rik_j1	chrX:69061369-69065596	32.82	0	74.71	37.22	0	85.62	7.1e-09	0	0.000169	2.9	0	23.1	153.44	62.03	244.85	34.02	0	69.19	61.13	16.02	106.23	NOTEST	34.02	61.13	0.58	-0.92	0.35	no
TCONS_01534515	2610030H06Rik_j2	chrX:69061369-69065596	23.99	0	85.71	163.27	0	332.63	1868.89	1776.85	1960.94	363.01	154.3	571.72	81.43	0	221.24	94.53	18.46	170.61	282.93	112.73	453.12	NOTEST	94.53	282.93	1.09	-2.18	0.02	no
uc009hzh.1	2610034B18Rik	chr7:87069878-87080267	148.45	11.61	285.3	124.05	0	285.69	0.000379	0	0.33	3.25e-05	0	0.17	9.88	0	62.56	59.49	12.22	106.76	0.00909	0	0.91	OK	59.49	0.00909	-8.78	0.17	0.85	no
uc008npk.1	2610036D13Rik	chr2:157807583-157903050	1336.16	1284.7	1387.62	1157.54	1107.32	1207.77	862.26	799.44	925.08	445.28	418	472.56	663.14	636.76	689.52	1252.31	1187.8	1316.82	594.93	563.04	626.81	OK	1252.31	594.93	-0.74	20.02	0	yes
uc007zwj.1	2610039C10Rik	chr16:90719973-90727600	667.59	520.26	814.91	376.49	237.73	515.24	462.22	347	577.45	476.62	355.28	597.95	833.81	656.63	1010.99	461.38	357	565.77	639.07	530.16	747.99	NOTEST	461.38	639.07	0.32	-2.3	0.02	no
TCONS_02239755	2610039C10Rik_j1	chr16:90719973-90727600	255.43	112.34	398.53	391	240.08	541.91	135.21	24.67	245.75	415.1	290.28	539.93	773.95	596.18	951.73	265.54	157.97	373.12	565.85	456.46	675.23	NOTEST	265.54	565.85	0.75	-3.37	0.000749	no
TCONS_02299839	2610044O15Rik_j1	chr17:95215343-95234728	83.08	56.4	109.77	39.92	29.05	50.79	15.5	9.66	21.33	132.32	100.35	164.29	30.19	17.35	43.04	18.09	7.78	28.41	8.43	5.23	11.62	OK	18.09	8.43	-0.76	2.23	0.02	no
uc009rba.1	2610101N10Rik	chr9:95360926-95412327	4.79	0	34.01	2.78	0	25.7	6.08	0	42.24	2.7	0	16.32	1.95	0	16.02	0.69	0	7.89	0.00207	0	0.4	OK	0.69	0.00207	-5.81	0.06	0.95	no
uc009rbb.1	2610101N10Rik	chr9:95360926-95412327	14.73	0	121.09	31.34	0	188.34	7.98	0	85.84	0.55	0	12.85	0.59	0	17.51	2.78	0	28.79	0.02	0	2.97	OK	2.78	0.02	-4.56	0.08	0.92	no
TCONS_01351831	2610101N10Rik_j1	chr9:95360926-95412327	1205.93	924.1	1487.75	1297.58	1011.99	1583.17	1172.6	879.65	1465.54	528.4	322.03	734.77	733.17	451.69	1014.67	1289.33	1094.72	1483.95	663.17	561.1	765.23	OK	1289.33	663.17	-0.66	6.16	6.9e-10	yes
TCONS_01411824	2610101N10Rik_j2	chr9:95360926-95412327	275.44	0	592.63	425.13	75.33	774.93	368.72	0	816.83	479.5	140.23	818.76	948.75	545.84	1351.67	246.31	30.96	461.66	646.51	382.25	910.77	OK	246.31	646.51	0.96	-1.99	0.04	no
TCONS_01376377	2610101N10Rik_j3	chr9:95360926-95412327	514.77	320.74	708.79	773.58	504	1043.16	631.84	342.48	921.19	1033.44	762.75	1304.12	1889.37	1511.46	2267.28	722.29	581.51	863.06	1445.81	1127.56	1764.05	OK	722.29	1445.81	0.69	-4.72	2.35e-06	yes
uc008vua.1	2610109H07Rik	chr4:147472549-147519808	7.91e-08	0	0.000781	25.97	21.69	30.25	331.37	262.79	399.96	1223.1	1110.22	1335.99	1545.77	1394.61	1696.92	133.31	111.37	155.25	1399.41	1267.56	1531.26	FAIL	0	0	0	0	1	no
uc008cje.1	2610110G12Rik	chr17:36034489-36047015	4.89e-08	0	0.000678	104.68	84.2	125.16	255.8	62.98	448.61	1388.95	1065.64	1712.27	2338.89	1977.15	2700.63	164.46	77.84	251.07	2022.78	1799.28	2246.27	OK	164.46	2022.78	2.5	-9.32	0	yes
uc008cjd.1	2610110G12Rik	chr17:36034489-36047015	496.18	451.63	540.74	169.04	143.22	194.87	440.4	178.81	702	3853.63	3365.6	4341.67	6982.15	6566.29	7398.01	515.43	410.09	620.76	5184.5	4964.18	5404.83	OK	515.43	5184.5	2.3	-22.11	0	yes
TCONS_02312299	2610110G12Rik_j1	chr17:36034489-36047015	8.73e-08	0	0.00102	5.28e-07	0	0.02	80.69	0	183.79	3.5	0	48.43	5.94	0	41.59	18.99	2.24	35.74	3.45	0	32.35	OK	18.99	3.45	-1.7	0.4	0.68	no
TCONS_02312298	2610110G12Rik_j2	chr17:36034489-36047015	8.08	2.4	13.77	342.47	305.48	379.46	51.61	0	111.58	354.2	237.02	471.38	342.35	213.88	470.82	22.65	0	56.92	404.79	349.35	460.24	OK	22.65	404.79	2.88	-3.79	0.000147	yes
TCONS_02299145	2610110G12Rik_j3	chr17:36034489-36047015	239.88	208.9	270.86	6.12e-06	0	0.01	280.43	234.97	325.89	285.78	212.09	359.46	240.33	82.29	398.38	274.86	214.01	335.71	232.1	166.15	298.06	OK	274.86	232.1	-0.16	0.93	0.34	no
TCONS_02312300	2610110G12Rik_j4	chr17:36034489-36047015	4.02	0.01	8.03	21.85	12.55	31.15	194.88	107.51	282.25	198.61	151.47	245.74	257.94	154.43	361.45	80.37	37.2	123.54	287.25	213.5	361	OK	80.37	287.25	1.27	-4.27	1.88e-05	yes
TCONS_02407966	2610110G12Rik_j5	chr17:36034489-36047015	5.17e-08	0	0.000913	2.78e-06	0	0.01	45.97	0.34	91.6	507.9	225.67	790.12	339.68	140.66	538.71	5.68	0	35.33	340.59	260.58	420.6	OK	5.68	340.59	4.09	-1.56	0.11	no
uc008uzh.1	2610200G18Rik	chr4:130125584-130169615	4512.9	4075.35	4950.46	2494.31	2177.08	2811.53	3723.09	3354.19	4091.99	22163.8	21558.5	22769.2	32401.5	31541.2	33261.8	3593.49	3371.78	3815.2	27988.5	27428	28548.9	OK	3593.49	27988.5	2.05	-63.28	0	yes
TCONS_00585620	2610200G18Rik_j1	chr4:130125584-130169615	341.61	120.49	562.72	168.35	41.99	294.71	420.96	211.87	630.06	2837.27	2447.08	3227.46	4404.24	3834.89	4973.58	310.65	194.04	427.26	3656.89	3303.18	4010.59	OK	310.65	3656.89	2.46	-12.72	0	yes
TCONS_00538190	2610200G18Rik_j2	chr4:130125584-130169615	147.77	0	497.77	17.51	0	134.32	48.43	0	253.51	5.3	0	52.97	6.23	0	66.89	24.34	0	125.59	2.54	0	28.15	OK	24.34	2.54	-2.25	0.41	0.67	no
TCONS_00275339	2610203E10Rik_j1	chr2:93673631-93690143	70.87	53.6	88.14	2.18e-08	0	0.000291	4.58	0.3	8.86	46.88	33.54	60.23	1.61e-25	0	49.36	5.27	0	35.71	2.76e-32	0	44.57	FAIL	0	0	0	0	1	no
TCONS_00203971	2610203E10Rik_j10	chr2:93673631-93690143	0.05	0	4.1	47.6	34	61.2	8.32e-06	0	0.00867	3.12	0	6.56	1.46e-16	0	91.49	2.04	0	5.11	1.51e-09	0	82.61	FAIL	0	0	0	0	1	no
TCONS_00203973	2610203E10Rik_j11	chr2:93673631-93690143	5.88e-07	0	0.01	9.97e-08	0	0.000623	1.38	0	3.74	43.49	30.64	56.35	34.93	0	140.54	197.14	150.8	243.48	85.42	0	180.78	FAIL	0	0	0	0	1	no
TCONS_00194935	2610203E10Rik_j12	chr2:93673631-93690143	24.44	14.56	34.33	215.06	186.16	243.97	0.25	0	1.26	9.45e-08	0	0.000599	7.89	0	125.97	43.55	24.46	62.63	5.6e-21	0	106.61	FAIL	0	0	0	0	1	no
TCONS_00381978	2610203E10Rik_j13	chr2:93673631-93690143	8.77e-11	0	1.87e-05	37.84	25.72	49.97	5.36e-06	0	0.00623	16.93	8.91	24.95	127.51	0	262.49	1.38	0	18.04	78.01	0	199.88	FAIL	0	0	0	0	1	no
TCONS_00229216	2610203E10Rik_j14	chr2:93673631-93690143	229.73	199.41	260.04	365.7	328.01	403.39	1.72e-10	0	5.48e-05	230.47	200.88	260.06	1.17e-09	0	68.17	0.03	0	1.72	0.00012	0	61.55	FAIL	0	0	0	0	1	no
TCONS_00229215	2610203E10Rik_j15	chr2:93673631-93690143	6.26e-05	0	0.24	4.15e-08	0	0.000402	590.91	542.3	639.53	3.15e-08	0	0.000346	61.33	0	129.45	219.44	146.23	292.65	51.49	0	113	FAIL	0	0	0	0	1	no
TCONS_00275338	2610203E10Rik_j2	chr2:93673631-93690143	0.01	0	1.12	30.5	19.62	41.39	2.81e-05	0	0.02	1.61e-08	0	0.000247	8.44e-23	0	48.71	2.14e-08	0	0.000629	3.84e-32	0	43.98	FAIL	0	0	0	0	1	no
TCONS_00381976	2610203E10Rik_j3	chr2:93673631-93690143	4.87e-09	0	0.000141	2.74e-08	0	0.000326	1.12e-10	0	2.12e-05	2.08e-08	0	0.000281	5.81e-13	0	55.35	101.17	70.95	131.4	1.39e-27	0	49.97	FAIL	0	0	0	0	1	no
TCONS_00253816	2610203E10Rik_j4	chr2:93673631-93690143	6.84e-07	0	0.01	2.74e-08	0	0.000326	0.0015	0	1.17	2.08e-08	0	0.000281	7.69e-05	0	55.36	2.44	0	31.79	6.03e-25	0	49.98	FAIL	0	0	0	0	1	no
TCONS_00253815	2610203E10Rik_j5	chr2:93673631-93690143	39.78	26.98	52.58	47.04	33.52	60.56	2.45	0	5.58	75.19	58.28	92.09	6.36	0	62.61	13.25	0.43	26.06	5.62e-21	0	50.79	FAIL	0	0	0	0	1	no
TCONS_00253814	2610203E10Rik_j6	chr2:93673631-93690143	0.08	0	6.25	126.62	104.44	148.8	225.22	195.18	255.25	174.96	149.18	200.75	0.00409	0	55.53	9.41e-08	0	0.00344	1.25e-21	0	50.14	FAIL	0	0	0	0	1	no
TCONS_00229213	2610203E10Rik_j7	chr2:93673631-93690143	0.03	0	2.81	11.91	5.11	18.71	2.06e-05	0	0.01	2.32e-08	0	0.000297	43.97	0	102.48	32.73	17.26	48.2	83.39	30.56	136.21	FAIL	0	0	0	0	1	no
TCONS_00381977	2610203E10Rik_j8	chr2:93673631-93690143	0.3	0	1.41	3.58	0	7.31	0.13	0	0.86	28.73	18.29	39.18	154.36	78.77	229.95	9.49	3.32	15.65	110.43	42.17	178.68	FAIL	0	0	0	0	1	no
TCONS_00203972	2610203E10Rik_j9	chr2:93673631-93690143	62.96	46.72	79.19	44.61	31.44	57.77	0.94	0	2.88	37.77	25.79	49.75	76.59	0	171.18	8.28e-06	0	0.05	26.98	0	112.39	FAIL	0	0	0	0	1	no
uc007pet.1	2610204M08Rik	chr12:113842802-113853771	2042.61	1847.79	2237.43	386.23	352.95	419.5	965.16	916.29	1014.02	0.74	0	31	1.55e-08	0	0.000248	640.25	596.19	684.31	6.65e-07	0	0.00934	OK	640.25	6.65e-07	-20.68	0.00294	0.99	no
TCONS_01784663	2610204M08Rik_j1	chr12:113826789-113842642	33.85	21.61	46.1	7.54	0	47.33	40.59	0	121.62	8.22	3.08	13.37	0.27	0	5.98	10.11	2.01	18.2	26.76	6.41	47.11	OK	10.11	26.76	0.97	-1.76	0.07	no
TCONS_01762408	2610204M08Rik_j1	chr12:113842802-113853771	0.02	0	197.09	226.26	200.79	251.72	1.04e-06	0	0.00161	0.01	0	30.62	349.07	313.54	384.61	31.98	22.13	41.83	26.17	18.93	33.4	OK	31.98	26.17	-0.2	0.96	0.33	no
TCONS_01762407	2610204M08Rik_j2	chr12:113842802-113853771	1.04e-19	0	196.92	9.52e-07	0	0.00165	149.8	130.55	169.05	52.66	22.07	83.24	1.58e-08	0	0.000245	87.4	71.12	103.68	28.64	21.07	36.21	OK	87.4	28.64	-1.11	6.9	5.18e-12	yes
TCONS_01749914	2610204M08Rik_j2	chr12:113826789-113842642	1481.52	1391.2	1571.84	1351.16	1013.69	1688.63	694.78	375.56	1014.01	5.59	1.98	9.19	2.46	0	27.99	1190.74	1013.83	1367.65	35.11	3.84	66.38	OK	1190.74	35.11	-3.52	7.8	6e-15	yes
TCONS_01755428	2610204M08Rik_j3	chr12:113842802-113853771	1138.34	943.98	1332.71	495.37	457.69	533.06	1377.33	1318.96	1435.7	3.8e-06	0	30.18	281.66	249.7	313.61	1006.19	950.95	1061.42	72.29	60.27	84.32	OK	1006.19	72.29	-2.63	30.06	0	yes
uc008jcw.1	2610205E22Rik	chr2:30663404-30678547	8.18	2.27	14.1	782.78	373.34	1192.23	523.79	412.34	635.25	212.83	137.43	288.24	670.43	633.11	707.75	448.39	401.93	494.84	493.26	428.09	558.43	OK	448.39	493.26	0.09	-1.13	0.25	no
uc008jcv.1	2610205E22Rik	chr2:30663404-30678547	1949.99	1828.95	2071.02	1703.3	1470.71	1935.88	2668.62	2559.29	2777.96	456.41	382.44	530.38	961.91	917.21	1006.63	2132.63	2042.67	2222.58	385.15	328.11	442.2	OK	2132.63	385.15	-1.71	22.22	0	yes
TCONS_00266472	2610205E22Rik_j1	chr2:30663404-30678547	3.64e-07	0	0.00157	116.64	0	233.5	1.21e-46	0	107.08	93.73	21.29	166.17	247.8	225.11	270.49	130.08	95.19	164.97	32.62	9.19	56.05	OK	130.08	32.62	-1.38	3.6	0.000308	yes
TCONS_00249682	2610205E22Rik_j2	chr2:30663404-30678547	390.38	136.14	644.61	0.46	0	11.37	6.03e-09	0	113.39	4.03	0	80.75	160.57	142.3	178.84	71.97	39.81	104.14	132.52	87.42	177.62	OK	71.97	132.52	0.61	-2.17	0.02	no
TCONS_00378504	2610205E22Rik_j3	chr2:30663404-30678547	1509.82	1248.79	1770.85	69.24	0	243.66	2.89	0	113.11	0.000497	0	74.56	5.67e-07	0	0.00109	49.25	0	130.63	266.69	22.26	511.12	OK	49.25	266.69	1.68	-1.78	0.07	no
TCONS_00222902	2610205E22Rik_j4	chr2:30663404-30678547	27.13	0	160.43	546.27	300.6	791.95	9.48e-12	0	115.86	908.8	830.41	987.19	494.19	462.14	526.23	309.58	218.18	400.98	816.61	590.79	1042.44	OK	309.58	816.61	0.96	-4.79	1.62e-06	yes
uc007uxd.1	2610206B13Rik	chr14:104876754-104921959	0.71	0	5.64	430.16	0	1421.09	3.91e-07	0	0.00179	1.34e-07	0	0.000835	0.00225	0	2.17	0.04	0	10.33	1.82e-07	0	0.000853	OK	0.04	1.82e-07	-12.49	0.00533	0.99	no
uc007uxc.1	2610206B13Rik	chr14:104876754-104921959	5.1e-10	0	4.52e-05	97.91	0	250.92	897.66	829.36	965.97	90.07	0	237.4	44.71	12.53	76.89	0.57	0	24.02	221.7	129.35	314.05	OK	0.57	221.7	5.96	-0.29	0.77	no
TCONS_02025499	2610206B13Rik_j1	chr14:104876754-104921959	0.53	0	5.49	494.05	0	1361.98	151.87	117.71	186.02	299.19	185.49	412.88	491.53	441.26	541.8	560.19	510.15	610.24	249.18	178.28	320.07	OK	560.19	249.18	-0.81	5.43	5.54e-08	yes
uc009jjp.1	2610207I05Rik	chr7:125274819-125387159	25.97	16.15	35.8	7.78	2.65	12.9	0.00061	0	0.24	23.67	15.32	32.03	106.78	89.51	124.05	50.63	31.9	69.36	2.93e-07	0	0.000937	OK	50.63	2.93e-07	-18.96	0.01	0.99	no
uc009iml.1	2610209A20Rik	chr7:107308240-107309929	1058.08	960.5	1155.65	199.75	171.32	228.18	949.47	887.85	1011.11	475.38	423.54	527.22	741.72	647.8	835.64	1094.81	1018.31	1171.31	595.3	534.21	656.38	NOTEST	1094.81	595.3	-0.6	9.81	0	no
uc009csj.1	2610209M04Rik	chr6:86625207-86634528	2344.25	2016.05	2672.45	2035.68	1730.34	2341.03	1574.47	1298.6	1850.35	129.07	28.57	229.56	713.16	467.19	959.12	1961.42	1778.77	2144.07	418.92	270.84	567	OK	1961.42	418.92	-1.54	8.44	0	yes
uc009csk.1	2610209M04Rik	chr6:86625207-86634528	4570.49	3970.11	5170.87	4271.42	3709.85	4833	3044.34	2541.34	3547.35	1608.66	1431.14	1786.17	3704.45	3275.65	4133.25	4005.99	3677.88	4334.1	2611.26	2375.64	2846.87	OK	4005.99	2611.26	-0.42	7.02	2.16e-12	yes
TCONS_00544050	2610301B20Rik_j1	chr4:10801110-10826573	298.53	263.97	333.08	14.63	1.04	28.23	3.11	0	29.39	0.000217	0	0.2	0.00413	0	0.79	6.65	0	14.2	197.97	150.84	245.09	OK	6.65	197.97	3.39	-5.85	4.66e-09	yes
TCONS_00381845	2610301F02Rik_j1	chr2:76879344-76895971	65.43	0	131.64	47.55	0	123.31	20.96	0	75.72	28.64	0	80.81	192.67	74.55	310.8	17.18	0	55.65	77.56	1.25	153.88	NOTEST	17.18	77.56	1.5	-1.23	0.21	no
TCONS_00253669	2610301F02Rik_j1	chr2:76879344-76895971	30.61	0	66.76	90.51	46.28	134.74	53.29	14.6	91.98	69.99	28.82	111.15	140.24	75.32	205.17	48.86	21.05	76.67	92.91	53.97	131.85	NOTEST	48.86	92.91	0.64	-1.81	0.06	no
TCONS_00381847	2610301F02Rik_j2	chr2:76896014-77008713	0	0	0	0	0	0	0	0	0	0	0	0	0	0	0	0	0	0	0	0	0	NOTEST	0	0	0	0	1	no
uc007unf.1	2610301G19Rik	chr14:70538005-70553500	1846.05	1164.98	2527.13	1445.47	859.68	2031.26	297.2	0	753.04	2010.94	1377.72	2644.15	2716.01	1605.72	3826.3	1248.94	771.65	1726.22	2507.29	1863.23	3151.34	OK	1248.94	2507.29	0.69	-3.02	0.00247	yes
TCONS_01986073	2610301G19Rik_j1	chr14:70538005-70553500	334.37	49.63	619.12	84.98	0	396.25	436.35	130.84	741.85	377.45	85.89	669	584.62	42.33	1126.91	332.48	80.96	584.01	354.48	109.56	599.4	OK	332.48	354.48	0.06	-0.12	0.9	no
TCONS_01990155	2610301G19Rik_j2	chr14:70538005-70553500	312.33	0	820.36	490.68	93.29	888.06	1564.99	1106.57	2023.41	601.71	28.36	1175.07	1658.08	675.2	2640.95	664.28	261.41	1067.15	1057.16	473.66	1640.66	OK	664.28	1057.16	0.46	-1.13	0.25	no
TCONS_02014735	2610301G19Rik_j3	chr14:70538005-70553500	634.01	388.11	879.9	793.2	502.66	1083.73	636.03	350.31	921.74	493.98	282.11	705.86	1176.91	833.83	1519.99	775.89	596.44	955.33	782.14	591.94	972.35	OK	775.89	782.14	0.00803	-0.04	0.96	no
uc008npo.1	2610304G08Rik	chr2:157807583-157903050	198.75	144.8	252.69	9.38	0	67.78	15.31	0	63.75	16.67	0	54.15	0.000933	0	0.62	64.87	32.14	97.61	0.17	0	4.49	OK	64.87	0.17	-5.91	0.47	0.63	no
uc008npm.1	2610304G08Rik	chr2:157807583-157903050	376.96	321.62	432.29	620.78	488.88	752.68	312.16	155.2	469.12	54.93	0	126.38	516.45	346.78	686.12	412	335.2	488.79	172.25	95.22	249.28	OK	412	172.25	-0.87	3.59	0.000318	yes
TCONS_00271846	2610304G08Rik_j1	chr2:157807583-157903050	40.19	0	94.39	17.19	8.87	25.5	4.03	0	17.21	18.84	6.49	31.19	34.43	18.04	50.82	31.24	14.96	47.51	23.28	9.68	36.87	OK	31.24	23.28	-0.29	0.75	0.45	no
TCONS_00213706	2610304G08Rik_j2	chr2:157807583-157903050	0.000347	0	54.18	27.9	0	58.4	183.58	81.67	285.49	4.97	0	23.29	361.23	228.33	494.13	30.31	0	67.89	222.35	161.49	283.2	OK	30.31	222.35	1.99	-3.13	0.00169	yes
TCONS_00213705	2610304G08Rik_j3	chr2:157807583-157903050	7.56e-09	0	55.27	19.99	0	112.28	93.95	36.71	151.19	7.45	0	34.36	0.00873	0	1.24	54.25	25.17	83.33	0.14	0	3.35	OK	54.25	0.14	-5.94	0.52	0.6	no
TCONS_00226771	2610304G08Rik_j4	chr2:157807583-157903050	277.17	178.49	375.84	610.36	503.13	717.59	300	55.95	544.06	443.93	345.72	542.14	418.42	311.99	524.85	238.41	146.85	329.96	313.5	151.2	475.8	OK	238.41	313.5	0.27	-0.84	0.39	no
TCONS_00226772	2610304G08Rik_j5	chr2:157807583-157903050	0.00231	0	55.65	16.47	0	83.33	27.67	0	106.27	116.07	0	235.23	344.31	220.84	467.78	3.92	0	18.35	240.02	60.36	419.68	OK	3.92	240.02	4.11	-2.19	0.02	no
TCONS_00252041	2610304G08Rik_j6	chr2:157807583-157903050	2.71e-05	0	57.04	0.19	0	5.92	40.03	0	106.16	29.14	0	82.05	1.16	0	16.76	63.25	7.06	119.43	34.09	0	69.69	OK	63.25	34.09	-0.61	0.9	0.36	no
ENSMUST00000067738	2610318M16Rik	chr14:9200654-9201043	0	0	0	0	0	0	0	0	0	0	0	0	0	0	0	0	0	0	0	0	0	NOTEST	0	0	0	0	1	no
uc007kir.1	2610507B11Rik	chr11:78075235-78104132	3075.55	2956.07	3195.02	3326.88	3206.02	3447.75	3879.24	3751.68	4006.79	1401.32	1264.46	1538.18	2534.48	2276.92	2792.05	3464.38	3341.35	3587.41	2007.82	1864.9	2150.74	FAIL	0	0	0	0	1	no
TCONS_02647741	2610507B11Rik_j1	chr11:78075235-78104132	0.03	0	123.59	0.04	0	125.03	0.04	0	131.95	9.39	0	85.6	61.65	0	283.09	0.01	0	127.23	8.1	0	36.46	FAIL	0	0	0	0	1	no
TCONS_02608951	2610507B11Rik_j2	chr11:78075235-78104132	1839.08	1715.16	1963	1671.54	1546.18	1796.91	1748.91	1616.61	1881.22	1752.64	1536.99	1968.29	2551.84	2134.39	2969.28	1725.8	1598.2	1853.41	2031.42	1808.41	2254.44	FAIL	0	0	0	0	1	no
uc008lrk.1	2610510H03Rik	chr2:117075466-117096467	1.73e-08	0	0.000263	1316.43	1243.87	1389	0.15	0	31.34	43.09	0	335.68	759.72	704.6	814.85	744	689.45	798.56	7.99	0	129.53	OK	744	7.99	-4.53	0.59	0.55	no
TCONS_00379467	2610510H03Rik_j1	chr2:117075466-117096467	1.2	0	11.56	2.62e-07	0	0.00139	1582.78	1497.36	1668.2	485.62	195.83	775.41	4.75e-07	0	0.00138	3.08e-07	0	0.00456	454.66	327.46	581.86	OK	3.08e-07	454.66	21.11	-0.00286	0.99	no
TCONS_00270066	2610510H03Rik_j2	chr2:117075466-117096467	23.91	0	84.3	187.32	159.95	214.69	0.14	0	0.92	586.12	509.08	663.17	1603.33	1521.61	1685.05	214.01	184.75	243.27	855.04	771.05	939.02	OK	214.01	855.04	1.38	-16.45	0	yes
TCONS_00225250	2610510H03Rik_j3	chr2:117075466-117096467	81.11	0	232.29	467.22	423.99	510.45	0.13	0	28.68	93.27	0	437.69	62.74	40.72	84.77	479.64	435.84	523.44	235.98	81.58	390.38	OK	479.64	235.98	-0.7	2.14	0.03	no
uc008zau.1	2610524H06Rik	chr5:115258205-115273465	1191.49	811.15	1571.84	1116.2	783.01	1449.37	1356.71	996.57	1716.85	441.53	225.46	657.6	708.43	486.45	930.4	1150.79	952.02	1349.56	539.79	403.38	676.2	OK	1150.79	539.79	-0.75	4.94	7.56e-07	yes
TCONS_00710143	2610524H06Rik_j1	chr5:115258205-115273465	1826.65	1281.16	2372.14	1289.51	803.94	1775.08	829.94	405.47	1254.41	274.02	81.64	466.4	744.61	356.85	1132.37	1298.16	1005.95	1590.37	461.52	275.76	647.28	OK	1298.16	461.52	-1.03	4.48	7.29e-06	yes
uc007znk.1	2610528E23Rik	chr16:57302142-57606940	0	0	0	0	0	0	0	0	0	0	0	0	0	0	0	0	0	0	0	0	0	OK	0	0	0	0	1	no
uc007zng.1	2610528E23Rik	chr16:57302142-57606940	12.69	0	101.55	431.75	202.01	661.49	381.76	207.64	555.88	255.89	137.3	374.48	93.3	0	191.02	280.51	189.51	371.52	136.51	78.03	194.99	OK	280.51	136.51	-0.72	2.68	0.00735	yes
TCONS_02204868	2610528E23Rik_j1	chr16:57302142-57606940	688.79	356.15	1021.44	183.24	0	374.66	7.03	0	45.57	9.02	0	54.23	162.96	64.68	261.24	118.79	50.45	187.13	75.49	32.57	118.4	OK	118.79	75.49	-0.45	1.12	0.26	no
uc008jib.1	2610528K11Rik	chr2:33585474-33742936	2688.39	1807.97	3568.82	708.8	541.99	875.62	798.61	513.68	1083.54	773.91	458.71	1089.11	2077.73	1676.55	2478.9	1246.37	1050.61	1442.12	1282.58	1068.71	1496.45	OK	1246.37	1282.58	0.02	-0.25	0.8	no
uc009ubh.1	2610529C04Rik	chrX:103163540-103207219	44.46	0	168.19	0.59	0	11.49	10.84	0	65.01	4.33	0	18.04	5.56e-08	0	0.000468	4.87	0	30.15	0.05	0	1.81	OK	4.87	0.05	-4.4	0.29	0.76	no
uc009ubi.1	2610529C04Rik	chrX:103163540-103207219	575.05	436.76	713.34	574.3	473.38	675.22	310.78	137.87	483.68	0.000104	0	0.08	357.6	320.61	394.59	496.88	394.81	598.95	2.03e-07	0	0.00306	OK	496.88	2.03e-07	-21.62	0.00286	0.99	no
TCONS_01513223	2610529C04Rik_j1	chrX:103163540-103207219	68.26	0	149.02	43.79	0	104.3	315.96	140.94	490.97	90.72	71.29	110.15	2.07e-08	0	0.000725	123.14	35.84	210.44	87.64	69.97	105.32	OK	123.14	87.64	-0.34	0.92	0.35	no
uc008llr.1	2700007P21Rik	chr2:106802682-106814582	15.06	0	129.3	2.6e-07	0	0.00102	2.12e-07	0	0.000916	6.11e-07	0	0.04	1673.35	1592.6	1754.1	1.58e-21	0	117.77	5.1e-21	0	87.82	FAIL	0	0	0	0	1	no
uc008lls.1	2700007P21Rik	chr2:106802682-106814582	1356.28	1088.07	1624.49	3020.72	2911.01	3130.42	1334.54	1261.84	1407.24	595.29	547.64	642.94	6e-07	0	0.00153	1804.19	1527.69	2080.7	939.96	733.77	1146.15	FAIL	0	0	0	0	1	no
TCONS_00195049	2700007P21Rik_j1	chr2:106802682-106814582	22.65	0	137.43	1282.61	1211.13	1354.1	2.14e-07	0	0.000921	699.16	647.52	750.81	1.1e-07	0	0.000654	3.16e-21	0	118.32	2.86e-21	0	88.23	FAIL	0	0	0	0	1	no
TCONS_00253869	2700007P21Rik_j2	chr2:106802682-106814582	0.03	0	124.97	3.11e-07	0	0.00111	240.05	209.22	270.88	279.81	247.14	312.48	229.54	199.63	259.45	0.01	0	128.82	681.9	585.85	777.94	FAIL	0	0	0	0	1	no
TCONS_00204057	2700007P21Rik_j3	chr2:106802682-106814582	996.32	721.02	1271.63	1.51e-06	0	0.00246	260.81	228.67	292.95	9.88e-07	0	0.03	1414.52	1340.27	1488.76	665.45	381.63	949.26	215.01	3.37	426.65	FAIL	0	0	0	0	1	no
uc007euk.1	2700019D07Rik	chr10:33639026-33671253	35.29	0	83.64	16.65	9.54	23.75	159.23	135.25	183.21	0.37	0	1.58	4.11e-08	0	0.000373	7.71	2.42	13	0.00563	0	27.79	FAIL	0	0	0	0	1	no
uc007eul.1	2700019D07Rik	chr10:33639026-33671253	5.84e-08	0	0.000461	233.18	206.6	259.76	78.27	62.33	94.2	1.54	0	4.02	121.42	101	141.83	50.19	36.7	63.67	521.02	465.57	576.46	FAIL	0	0	0	0	1	no
TCONS_01736098	2700019D07Rik_j1	chr10:33639026-33671253	1.79e-08	0	0.000256	59.52	39.01	80.04	13.88	4.72	23.04	0.26	0	1.3	0.05	0	3.45	2.14e-08	0	0.000278	1.27e-39	0	30.72	FAIL	0	0	0	0	1	no
TCONS_01736097	2700019D07Rik_j2	chr10:33639026-33671253	92.8	0	321.51	4.76e-08	0	0.00038	0.05	0	2.36	814.11	757.11	871.11	61.22	46.51	75.93	1.94e-08	0	0.000265	7.29e-43	0	29.25	FAIL	0	0	0	0	1	no
TCONS_01644623	2700019D07Rik_j3	chr10:33639026-33671253	7.33	2.15	12.5	266.01	204.46	327.57	196.64	171.08	222.19	0.08	0	0.66	24.45	15.34	33.57	3.25	0	6.68	62.37	27.37	97.37	FAIL	0	0	0	0	1	no
TCONS_01644624	2700019D07Rik_j4	chr10:33639026-33671253	1.76e-08	0	0.000253	5.16e-08	0	0.000396	0.03	0	1.6	3.82e-10	0	3.91e-05	24.64	15.42	33.86	2.1e-08	0	0.000276	16.79	0	47.25	FAIL	0	0	0	0	1	no
TCONS_01627897	2700019D07Rik_j5	chr10:33639026-33671253	8.55	2.95	14.14	2.38e-07	0	0.00222	94.06	76.29	111.83	1.36	0	3.69	62.45	47.89	77.01	12.82	6	19.64	242.75	208.11	277.4	FAIL	0	0	0	0	1	no
TCONS_01644625	2700019D07Rik_j6	chr10:33639026-33671253	4.96e-08	0	0.000424	1.56	0	19.2	1.22	0	3.21	0.56	0	2.07	43.64	31.46	55.83	17.12	9.24	25	245.93	194.83	297.02	FAIL	0	0	0	0	1	no
TCONS_01644626	2700019D07Rik_j7	chr10:33639026-33671253	0	0	0	0	0	0	0	0	0	0	0	0	0	0	0	0	0	0	1.1e-83	0	110.78	FAIL	0	0	0	0	1	no
uc009lti.1	2700029M09Rik	chr8:63369241-63386379	38.8	0	219.49	15.37	0	117.26	34.55	0	154.79	1.11	0	19.62	2.29	0	24.4	2.64	0	25.5	1.39	0	12.52	OK	2.64	1.39	-0.63	0.1	0.91	no
uc009ltj.1	2700029M09Rik	chr8:63369241-63386379	115.89	0	234.61	191.28	0	670.16	26.37	0	173.04	0.28	0	11.36	81.32	0	167.5	60.97	0.74	121.21	54.74	2.62	106.86	OK	60.97	54.74	-0.1	0.15	0.87	no
TCONS_01337395	2700029M09Rik_j1	chr8:63369241-63386379	169.64	0	486.61	783.27	142.23	1424.32	580.46	236.74	924.19	8.68	0	77.72	347.92	0	708.91	688.31	314.93	1061.69	289.12	102.73	475.51	OK	688.31	289.12	-0.86	2.05	0.03	no
TCONS_01203806	2700029M09Rik_j2	chr8:63369241-63386379	964.02	467.56	1460.48	546.42	0	1122.29	804.92	166.66	1443.18	160.79	95.1	226.48	323.9	128.31	519.48	819.84	530.58	1109.09	294.82	92.27	497.37	OK	819.84	294.82	-1.02	2.64	0.00808	yes
TCONS_01203803	2700029M09Rik_j3	chr8:63369241-63386379	814.03	349.52	1278.54	841.62	212.58	1470.67	363.45	0	731.34	470.17	375.93	564.41	533.33	174.36	892.3	651.12	396.41	905.83	744.63	507.93	981.33	OK	651.12	744.63	0.13	-0.53	0.59	no
TCONS_01203802	2700029M09Rik_j4	chr8:63369241-63386379	376.23	8.97	743.49	610.28	0	1371.97	581.86	287.22	876.5	578.4	467.17	689.63	1131.55	514.36	1748.73	542.09	197.4	886.79	302.35	94.09	510.62	OK	542.09	302.35	-0.58	1.24	0.21	no
TCONS_01224710	2700029M09Rik_j5	chr8:63369241-63386379	350.23	0	936.87	295.01	0	916.66	58.36	0	216.01	95.78	68.38	123.18	7.97	0	50.93	28.16	0	131.16	42.57	5.28	79.85	OK	28.16	42.57	0.41	-0.21	0.82	no
TCONS_00272874	2700038C09Rik_j1	chr2:180921641-180923932	0.000295	0	118.6	0.000227	0	96.75	34.74	0	140.7	0.000222	0	79.9	0.000209	0	109.66	0.000186	0	107.44	0.000224	0	95.45	FAIL	0	0	0	0	1	no
TCONS_00202867	2700038C09Rik_j2	chr2:180921641-180923932	29.01	0	142.08	59.9	0	152.14	63.71	0	164.73	49.64	0	125.82	23.82	0	128.37	86.65	0	189.08	75.91	0	166.92	FAIL	0	0	0	0	1	no
TCONS_00202866	2700038C09Rik_j3	chr2:180921641-180923932	2.01	0	119.31	89.5	0	185.19	82	0	186.79	27.21	0	106.24	100.18	0	208.64	39.38	0	145.64	25.74	0	120.15	FAIL	0	0	0	0	1	no
uc009abz.1	2700038N03Rik	chr5:137728234-137736880	791.54	566.03	1017.06	987.37	685.49	1289.25	553.83	315.15	792.51	133.69	65.21	202.16	288.96	120.26	457.66	705.63	652.48	758.78	207.95	105.99	309.91	OK	705.63	207.95	-1.22	4.92	8.4e-07	yes
uc007nuo.1	2700049A03Rik	chr12:72238043-72344268	0.49	0	21.36	280.67	192.73	368.62	122.22	100.11	144.34	1.26e-15	0	55.82	7.66e-08	0	72.78	4.27e-19	0	38.05	2e-08	0	60.78	FAIL	0	0	0	0	1	no
uc007nun.1	2700049A03Rik	chr12:72238043-72344268	1.51	0	8.47	5.84	0	86.71	2.57e-11	0	1.01e-05	5.71e-15	0	54.41	0.000265	0	70.93	4.03e-12	0	37.09	8.51e-07	0	59.23	FAIL	0	0	0	0	1	no
TCONS_01783123	2700049A03Rik_j1	chr12:72238043-72344268	75.59	56.7	94.48	0.00948	0	0.21	0.86	0	2.72	3.42e-23	0	54.23	1.11e-13	0	70.7	8.38e-19	0	36.97	5.37e-13	0	59.04	FAIL	0	0	0	0	1	no
TCONS_01852014	2700049A03Rik_j2	chr12:72238043-72344268	31.34	19.96	42.72	3.22e-06	0	0.00392	2.84e-11	0	1.07e-05	2.96e-13	0	57.11	4.16e-12	0	74.46	3.48e-16	0	38.93	3.58e-09	0	62.18	FAIL	0	0	0	0	1	no
TCONS_01774740	2700049A03Rik_j3	chr12:72238043-72344268	42.78	29.05	56.52	0.04	0	0.51	1.05e-10	0	2.15e-05	4.75e-19	0	55.85	22.74	0	95.55	6.42e-22	0	38.07	8.03	0	68.83	FAIL	0	0	0	0	1	no
TCONS_01754567	2700049A03Rik_j4	chr12:72238043-72344268	17.01	8.6	25.42	0.0026	0	0.1	0.02	0	0.3	7.19e-15	0	101.36	3.18e-24	0	132.15	12.39	0	81.49	8.84e-16	0	110.35	FAIL	0	0	0	0	1	no
TCONS_01783125	2700049A03Rik_j5	chr12:72238043-72344268	0.09	0	4.21	39.22	2.89	75.54	60.74	45.15	76.32	6.82e-20	0	94.37	6.81e-08	0	123.04	0.15	0	64.48	9.29e-11	0	102.74	FAIL	0	0	0	0	1	no
TCONS_01783124	2700049A03Rik_j6	chr12:72238043-72344268	6.94	1.35	12.53	0.1	0	0.77	1.05e-10	0	2.05e-05	5.71e-06	0	110.09	1.74e-15	0	143.53	1.07e-19	0	75.04	1.52e-07	0	119.86	FAIL	0	0	0	0	1	no
uc007cnk.1	2700049P18Rik	chr1:133424225-133435543	4.19	0	27.85	58.33	0	129.07	143.59	68.01	219.17	1.61	0	18.44	0.17	0	6.29	19.62	0	44.74	0.47	0	8.14	NOTEST	19.62	0.47	-3.72	0.45	0.64	no
uc009kdc.1	2700050L05Rik	chr7:140829333-140864639	214.4	64.32	364.48	41.89	0	129.7	10.42	0	69.77	8	0	45.28	136.3	0	354.58	50.59	36.32	64.85	54.3	0	131.76	OK	50.59	54.3	0.07	-0.09	0.92	no
TCONS_01099669	2700050L05Rik_j1	chr7:140829333-140864639	3.15	0	22.57	0.42	0	11.3	1.71	0	32.05	2.14	0	25.62	6.56	0	61.88	1.04e-06	0	0.01	3.76	0	28.7	OK	1.04e-06	3.76	15.1	-0.00266	0.99	no
TCONS_01062803	2700050L05Rik_j2	chr7:140829333-140864639	16.62	0	72.41	19.12	0	66.94	3.3	0	34.68	59.84	0	151.88	77.58	0	185.16	13.35	6.05	20.65	70.61	0	166.59	OK	13.35	70.61	1.66	-2.27	0.02	no
TCONS_01062804	2700050L05Rik_j3	chr7:140829333-140864639	100.74	0	255.28	155.84	34.22	277.46	18.79	0	73.91	404.48	287.37	521.59	257.35	24	490.7	119.43	97.57	141.28	377.58	260.24	494.92	OK	119.43	377.58	1.15	-6.38	1.73e-10	yes
TCONS_01051394	2700050L05Rik_j4	chr7:140829333-140864639	264.42	62.09	466.75	56.38	0	191.23	223.26	137.11	309.4	126.74	0	303.26	131.57	0	412.71	149	124.58	173.42	176.97	12.68	341.26	OK	149	176.97	0.17	-0.36	0.71	no
TCONS_01040663	2700050L05Rik_j5	chr7:140829333-140864639	6.09	0	39.3	431.51	276.39	586.63	320.56	177.51	463.61	295.15	154.27	436.02	428.38	185.32	671.45	276.52	243.32	309.73	272.55	132.04	413.07	OK	276.52	272.55	-0.01	0.05	0.95	no
TCONS_01083860	2700050L05Rik_j6	chr7:140829333-140864639	45.29	0	180.86	36.43	0	111.13	4.25	0	45.07	28.82	0	81.22	310.72	138.22	483.22	59.22	43.78	74.67	72.23	2.12	142.34	OK	59.22	72.23	0.19	-0.39	0.69	no
uc008sga.1	2700059D21Rik	chr4:34497829-34607437	3531.35	3429.45	3633.25	3359.75	3267.6	3451.9	3214.77	3101.1	3328.43	1938.1	1836.4	2039.8	3443.68	3317.65	3569.72	3357.91	3256.65	3459.17	2627.41	2513.92	2740.91	FAIL	0	0	0	0	1	no
TCONS_01985223	2700060E02Rik_j1	chr14:20633090-20636400	779.13	723.3	834.96	7320.85	5762.46	8879.24	4991.64	3629.93	6353.35	891.2	455.74	1326.66	1592.7	1037.85	2147.56	7193.91	6342.13	8045.69	1701.6	1171.54	2231.67	OK	7193.91	1701.6	-1.44	8.65	0	yes
TCONS_02013905	2700060E02Rik_j2	chr14:20639120-20643053	10420.4	8239.03	12601.8	6416.57	4469	8364.15	8049.71	7612.54	8486.88	3925.66	3434.12	4417.21	5358.46	4046.42	6670.5	7458.18	6056.69	8859.68	4128.75	2964.57	5292.92	OK	7458.18	4128.75	-0.59	3.49	0.000482	yes
TCONS_02418364	2700062C07Rik_j1	chr18:24629052-24632594	1007.58	524.02	1491.14	511.65	342.4	680.9	2.85e-08	0	0.000611	748.42	693.71	803.13	424.8	383.49	466.11	231.68	156.62	306.74	22.22	0	80.55	FAIL	0	0	0	0	1	no
TCONS_02418365	2700062C07Rik_j2	chr18:24629052-24632594	53.6	0	395.74	71.64	9.44	133.84	2.14e-09	0	9.23e-05	439.27	397.36	481.19	0.01	0	8.77	16.75	0	35.64	2.6e-45	0	74.87	FAIL	0	0	0	0	1	no
uc008ibv.1	2700078E11Rik	chr19:60600663-60701539	2543.06	2188.7	2897.43	1981.68	1616.56	2346.8	2286.38	1877.03	2695.73	669.58	533.53	805.63	1260.22	1105.89	1414.55	2304.17	2066.5	2541.84	963.33	854.77	1071.9	OK	2304.17	963.33	-0.87	11.41	0	yes
TCONS_02502871	2700078E11Rik_j1	chr19:60600663-60701539	375.96	0	810.22	193.98	0	728.31	562.53	52.95	1072.12	162.09	15.9	308.28	28.86	0	140.21	203.68	0	464.11	83.72	0	212.85	OK	203.68	83.72	-0.88	0.88	0.37	no
TCONS_02515782	2700078E11Rik_j2	chr19:60600663-60701539	673.95	336.41	1011.5	1937.74	1343.9	2531.58	398.41	36.83	760	89.42	10.23	168.61	334.55	136.26	532.83	1155.17	967.19	1343.13	176.02	67.74	284.29	OK	1155.17	176.02	-1.88	5.91	3.35e-09	yes
uc009kmk.1	2700078K21Rik	chr7:149133312-149246963	2942.16	2871.15	3013.18	451.24	379.22	523.25	983.9	941.18	1026.62	728.27	709.71	746.83	601.02	582.45	619.58	260.49	206.02	314.96	745.46	726.83	764.09	FAIL	0	0	0	0	1	no
TCONS_02512955	2700081O15Rik_j1	chr19:7491694-7558004	102.09	100.8	103.37	188.06	185.57	190.54	327.85	323.52	332.18	705.91	690.13	721.7	888.3	873.1	903.5	199.16	196.58	201.74	848.04	832.13	863.95	OK	199.16	848.04	1.44	-127.12	0	yes
uc009bfj.1	2700094F01Rik	chr6:30430736-30459824	5.76	0	50.09	813.26	751.97	874.56	807.51	750.23	864.8	311.12	275.84	346.4	579.27	531.12	627.43	4.68	0	46.7	376.67	337.85	415.48	OK	4.68	376.67	4.38	-0.97	0.32	no
TCONS_00884502	2700094F01Rik_j1	chr6:30430736-30459824	448.97	217.9	680.03	0.01	0	6.21	1.74e-07	0	0.000834	5.3e-08	0	0.00046	1.03e-07	0	0.000643	348.92	226.2	471.64	7.63e-08	0	0.000552	OK	348.92	7.63e-08	-22.24	0.00614	0.99	no
TCONS_00884503	2700094F01Rik_j2	chr6:30430736-30459824	7.84	0	58.13	136.55	57.46	215.64	2.57	0	13.46	17.82	9.38	26.26	0.98	0	6.53	16.72	0	77.97	6.97e-08	0	0.000528	OK	16.72	6.97e-08	-19.29	0.00509	0.99	no
TCONS_00906043	2700094F01Rik_j3	chr6:30430736-30459824	646.52	439.18	853.86	634.97	545.28	724.67	442.1	390.68	493.52	92.7	73.44	111.96	135.58	106.68	164.47	773.85	635.83	911.86	114.87	93.43	136.3	OK	773.85	114.87	-1.9	14.78	0	yes
TCONS_00936407	2700094F01Rik_j4	chr6:30430736-30459824	35.28	0	151.46	326.88	148.62	505.15	333.49	264.23	402.75	47.9	34.05	61.74	196.14	127.12	265.15	71.79	0	181.95	90.7	71.65	109.74	OK	71.79	90.7	0.23	-0.3	0.76	no
uc008kiv.1	2700094K13Rik	chr2:84509371-84510875	475.01	0	968.74	584.27	260.87	907.67	991.69	277.67	1705.71	303.91	0	614.41	680.33	298.56	1062.11	592.36	317.02	867.7	453.11	220.39	685.84	OK	592.36	453.11	-0.26	0.77	0.43	no
uc008kiw.1	2700094K13Rik	chr2:84509371-84510875	3791.45	3302.9	4279.99	2106.78	1785.97	2427.58	1882.39	1193.2	2571.59	2146.13	1835.4	2456.86	3090.24	2710.06	3470.42	2675.03	2394.73	2955.34	2513.74	2272.02	2755.46	OK	2675.03	2513.74	-0.06	0.87	0.38	no
uc007noe.1	2700097O09Rik	chr12:56146677-56181725	8.88	4.53	13.24	46.6	0	97.79	113.36	86.64	140.08	9.76	0	19.84	64.16	41.72	86.6	5.16	1.51	8.8	35.04	24.82	45.26	OK	5.16	35.04	1.91	-5.01	5.26e-07	yes
uc007nod.1	2700097O09Rik	chr12:56146677-56181725	80.59	67.38	93.81	2e-18	0	76.24	1.54	0	18.37	31.51	12.47	50.55	0.21	0	8.42	14.12	8.09	20.15	0.09	0	2.63	OK	14.12	0.09	-5	0.37	0.7	no
TCONS_01745973	2700097O09Rik_j1	chr12:56146677-56181725	513.57	479.74	547.39	366.83	262.68	470.98	144.41	98.42	190.4	224.4	152.72	296.08	561.36	459.32	663.39	524.44	487.73	561.16	354.17	311.71	396.62	OK	524.44	354.17	-0.39	5.65	1.55e-08	yes
TCONS_01763215	2700097O09Rik_j2	chr12:56146677-56181725	0.09	0	8.23	3.28e-21	0	58.9	3.24	0	24.23	78.2	54.04	102.36	0.000875	0	0.27	1.56e-07	0	0.000633	2.01	0	8.35	OK	1.56e-07	2.01	16.37	-0.00806	0.99	no
TCONS_01750289	2700097O09Rik_j3	chr12:56146677-56181725	221.63	199.53	243.73	657.05	565.15	748.94	387	314.13	459.87	146	102.05	189.95	841.28	684.33	998.23	324.12	295.25	352.98	626.73	539.44	714.02	OK	324.12	626.73	0.65	-7.97	1.55e-15	yes
uc008lgw.1	2810002D19Rik	chr2:94247100-94251841	227.75	178.66	276.83	92.17	62.33	122.01	24.75	0	58.48	205.84	174.65	237.04	202.09	159.01	245.17	128.23	101.48	154.98	221.35	192.43	250.28	NOTEST	128.23	221.35	0.54	-4.43	9.16e-06	no
uc008yta.1	2810002G02Rik	chr5:112755399-112772034	6.32	0	22.35	145.49	109.83	181.15	36.88	0	119.25	5.35e-07	0	0.000791	9.18	0	31.11	63.05	45.97	80.14	45.4	38.16	52.64	OK	63.05	45.4	-0.32	2.08	0.03	no
uc008ytb.1	2810002G02Rik	chr5:112755399-112772034	649.09	549.87	748.32	42.2	14.04	70.37	338.08	291.66	384.5	498.81	475.11	522.52	968.97	879.93	1058.01	307.68	274.38	340.98	633.5	606.45	660.56	OK	307.68	633.5	0.72	-12.41	0	yes
uc008ysz.1	2810002G02Rik	chr5:112755399-112772034	380.7	307.39	454.02	457.64	348.71	566.57	1659.83	1560.8	1758.86	154.41	81.93	226.89	862.56	701.5	1023.62	457.37	393.57	521.17	653.25	625.78	680.73	OK	457.37	653.25	0.35	-4.89	9.91e-07	yes
TCONS_00738892	2810002G02Rik_j1	chr5:112755399-112772034	27.32	15.58	39.07	115.39	93.22	137.57	71.97	56.82	87.13	126.79	114.65	138.93	147.44	120.94	173.95	58.58	48.51	68.66	156.21	142.78	169.65	OK	58.58	156.21	0.98	-10.2	0	yes
TCONS_00871859	2810002G02Rik_j2	chr5:112755399-112772034	62.97	46.53	79.42	5.06	0	12.6	29.98	0	62.28	86.43	76.59	96.27	135.54	96.99	174.1	58.47	45.92	71.01	88.72	78.6	98.85	OK	58.47	88.72	0.41	-3.43	0.0006	yes
TCONS_00717744	2810002G02Rik_j3	chr5:112755399-112772034	689.49	598.45	780.53	915.3	838.24	992.36	737.1	688.39	785.82	672.9	636.2	709.6	599.76	505.54	693.97	857.31	805.74	908.88	649.53	622.13	676.92	OK	857.31	649.53	-0.27	7.55	4.15e-14	yes
TCONS_00710061	2810002G02Rik_j4	chr5:112755399-112772034	925.05	785.39	1064.71	492.07	387.42	596.71	0.63	0	9.88	289.92	245.18	334.65	117.56	18.57	216.56	415.94	352.37	479.51	7.65e-07	0	0.000941	OK	415.94	7.65e-07	-20.11	0.03	0.97	no
uc007pdu.1	2810002N01Rik	chr12:112946857-112972364	3452.47	3392.51	3512.43	3743.81	3675.65	3811.96	2511.45	2460.47	2562.43	974.25	950.34	998.16	2181.83	2128.71	2234.94	3205.49	3145.22	3265.75	1544.38	1508.55	1580.21	FAIL	0	0	0	0	1	no
uc009ttx.1	2810002O09Rik	chrX:92617012-92640208	311.34	189.2	433.49	144.33	80.28	208.39	280.39	166.91	393.87	208.7	129.34	288.07	301.07	191.66	410.49	272.99	193.81	352.17	267.53	200.3	334.76	OK	272.99	267.53	-0.02	0.1	0.91	no
uc008jeg.1	2810003C17Rik	chr2:31805735-31827461	1.3e-10	0	2.28e-05	386.46	339.2	433.72	126.09	65.7	186.49	80.64	46.74	114.55	0.07	0	2.85	8.03e-11	0	1.79e-05	0.85	0	6.96	NOTEST	8.03e-11	0.85	23.09	-0.000207	0.99	no
TCONS_00190255	2810003C17Rik_j1	chr2:31805735-31827461	559.53	512.16	606.9	0.4	0	24.67	6.71	0	39.74	4.2	0	24.74	8.51	0	21.65	424.29	383.08	465.5	31.88	1.88	61.89	NOTEST	424.29	31.88	-2.58	5.47	4.44e-08	no
TCONS_00249735	2810003C17Rik_j2	chr2:31805735-31827461	1.25e-09	0	7.07e-05	0	0	0	0	0	0	0	0	0	0	0	0	7.73e-10	0	5.56e-05	0	0	0	NOTEST	7.73e-10	0	-1.79769e+308	-1.79769e+308	0	no
uc009nxt.1	2810004N23Rik	chr8:127360866-127386906	9.45e-22	0	141.82	14.55	0	45.63	2.58	0	17.27	98.41	0	211.77	7.61	0	26.35	2.47	0	12.52	2.78	0	15.61	OK	2.47	2.78	0.11	-0.03	0.96	no
uc009nxs.1	2810004N23Rik	chr8:127360866-127386906	519.94	442.57	597.3	496.47	335.97	656.98	51.58	8.83	94.33	139.86	96.17	183.56	79.45	40	118.9	321.74	245.25	398.24	121.94	95.83	148.05	OK	321.74	121.94	-0.97	6.06	1.32e-09	yes
uc008zpn.1	2810006K23Rik	chr5:124700900-124792140	161.82	153.73	169.9	353.29	340.71	365.88	186.93	178.36	195.51	300.96	289.86	312.07	707.78	691.56	724	601.75	566.01	637.48	457.66	444.4	470.91	FAIL	0	0	0	0	1	no
uc007rut.1	2810008M24Rik	chr13:108834644-108839347	187.49	63.23	311.76	3501.19	2158.72	4843.65	3033.97	2087.3	3980.63	208.61	49.13	368.1	483.09	377.06	589.12	3696.96	3088.04	4305.88	694.82	641.43	748.22	OK	3696.96	694.82	-1.67	18.39	0	yes
TCONS_01865617	2810008M24Rik_j1	chr13:108834644-108839347	18.64	0	640.63	1696.58	397.15	2996.01	899.17	114.34	1684	379.17	0	927.58	906.48	171.31	1641.65	893.74	330	1457.48	407.5	366.32	448.69	OK	893.74	407.5	-0.78	2.45	0.01	no
TCONS_01865618	2810008M24Rik_j2	chr13:108834644-108839347	5236.17	4575.37	5896.97	1338.51	87.35	2589.67	102.75	0	576.57	161.91	0	615.67	139.2	0	829.4	493.18	5.81	980.54	7.04e-08	0	0.000531	OK	493.18	7.04e-08	-22.66	0.00602	0.99	no
uc008ell.1	2810012G03Rik	chr18:34918569-34933399	282.96	0	816.67	71.55	0	302.69	32.22	0	176.3	12.12	0	82.77	148	0	372.21	29.08	0	128.14	46.33	0	145.3	OK	29.08	46.33	0.46	-0.23	0.81	no
uc008eli.1	2810012G03Rik	chr18:34918569-34933399	1311.57	896.63	1726.51	737.21	451.56	1022.86	1163.93	829.51	1498.35	9.51	0	48.97	178.51	50.09	306.93	1066.04	893.78	1238.29	78.76	20.13	137.39	OK	1066.04	78.76	-2.6	6.84	7.89e-12	yes
uc008elk.1	2810012G03Rik	chr18:34918569-34933399	2182.54	1473.38	2891.71	1328.32	684.07	1972.56	2089.78	1388.62	2790.94	2097.3	1908.2	2286.41	2744	2332.57	3155.43	1852.43	1494.63	2210.24	2449.28	2240.6	2657.96	OK	1852.43	2449.28	0.27	-2.64	0.00815	yes
TCONS_02436225	2810012G03Rik_j1	chr18:34918569-34933399	1077.22	406.71	1747.71	676.54	154.52	1198.56	1586.72	893.14	2280.29	42.48	0	162.38	294.8	0	595.9	1166.56	823.68	1509.43	140.14	36.57	243.71	OK	1166.56	140.14	-2.11	5.32	9.88e-08	yes
TCONS_02494983	2810012G03Rik_j2	chr18:34918569-34933399	2868.64	2252	3485.28	2803.37	2043.34	3563.39	3154.97	2542.45	3767.5	145.01	0	379.75	781.03	299.38	1262.68	3013.12	2666.9	3359.34	421.25	188.54	653.97	OK	3013.12	421.25	-1.96	6.97	3.08e-12	yes
TCONS_01899270	2810021B07Rik_j1	chr13:17786778-17807718	6.57	0	34.02	18.54	0	69.03	107.93	21.33	194.53	3.37	0	17.9	37.09	1.19	72.99	59.88	23	96.75	14.5	0.56	28.43	OK	59.88	14.5	-1.41	2.48	0.01	no
TCONS_01876138	2810021B07Rik_j2	chr13:17786778-17807718	12.96	0	83.26	37.73	0	138.8	201.54	0	472.22	447.69	268.37	627.01	244.5	32.82	456.17	42.84	0	111.26	384.46	263.06	505.87	OK	42.84	384.46	2.19	-2.69	0.00703	yes
uc007jcm.1	2810021J22Rik	chr11:58660600-58697757	0.000102	0	0.12	7.83	0	37.72	139.43	0	329.74	17.57	8.01	27.13	6.45e-17	0	77.61	1.07e-05	0	81.74	9.45e-41	0	67.5	FAIL	0	0	0	0	1	no
TCONS_02578145	2810021J22Rik_j1	chr11:58660600-58697757	14.48	6.87	22.09	29.17	2.77	55.56	0.04	0	3.81	0.12	0	3.75	6.33e-30	0	78.45	41.61	0	124.23	3.26e-63	0	68.23	FAIL	0	0	0	0	1	no
TCONS_02578144	2810021J22Rik_j2	chr11:58660600-58697757	52.4	37.92	66.88	192.3	0	430.26	360.71	282.64	438.77	363.67	298.3	429.04	1.65e-19	0	78.45	60.21	0	142.83	7.77e-40	0	68.23	FAIL	0	0	0	0	1	no
TCONS_02645815	2810021J22Rik_j3	chr11:58660600-58697757	80.62	62.66	98.58	267.57	0	598.46	256.3	88.57	424.03	3.06	0	7.19	2.08e-13	0	81.1	1.33e-49	0	85.42	6.59	0	77.13	FAIL	0	0	0	0	1	no
TCONS_02631315	2810021J22Rik_j4	chr11:58660600-58697757	6.32e-05	0	0.07	9.17	0	46.83	0.01	0	1.5	1.85	0	52.79	37.24	0	117.92	5.25	0	90.22	16.25	0	86.42	FAIL	0	0	0	0	1	no
uc007bbd.1	2810022L02Rik	chr1:57831724-58003728	908.87	777.1	1040.66	73.44	0	551.94	0.28	0	23.47	151.95	127.3	176.61	23.27	0	153.42	499.51	0	1366.44	7.84e-12	0	5.6e-06	OK	499.51	7.84e-12	-31.78	8.9e-05	0.99	no
TCONS_00017215	2810022L02Rik_j1	chr1:57831724-58003728	0.00122	0	0.08	0.36	0	1.58	5.76	0.86	10.66	6.81e-12	0	5.27e-06	82.1	10.81	153.39	0.41	0	1.75	8.53e-12	0	5.84e-06	OK	0.41	8.53e-12	-24.61	7.19e-05	0.99	no
TCONS_00000580	2810022L02Rik_j2	chr1:57831724-58003728	3.28	0	106.13	679.61	249.85	1109.38	315.14	244.99	385.3	3.08e-10	0	0.000303	9.04	0	64.94	344.02	0	1139.83	51.27	36.95	65.6	OK	344.02	51.27	-1.9	1.63	0.1	no
TCONS_00000579	2810022L02Rik_j3	chr1:57831724-58003728	0.6	0	2.18	0.04	0	0.53	0.000348	0	0.04	5.29e-11	0	0.000125	179.81	42.2	317.42	0.18	0	1.04	185.76	158.5	213.02	OK	0.18	185.76	6.92	-2.9	0.00366	yes
TCONS_00178060	2810022L02Rik_j4	chr1:57831724-58003728	0.27	0	1.33	0.07	0	0.63	0.000106	0	0.02	0.00573	0	0.15	0.05	0	0.52	0.01	0	0.21	0.00941	0	0.2	OK	0.01	0.00941	-0.13	0.00946	0.99	no
TCONS_00026393	2810022L02Rik_j5	chr1:57831724-58003728	0.81	0	2.61	0.48	0	1.92	3.59	0	7.45	57.94	42.72	73.16	7.21	0	53.6	0.3	0	1.55	50.84	36.58	65.11	OK	0.3	50.84	5.12	-2.46	0.01	no
uc007ddi.1	2810025M15Rik	chr1:159342712-159552768	3982.6	3854.5	4110.71	2625.22	2543.51	2706.93	2342.69	2260.23	2425.14	502.44	419.52	585.36	834.01	774.09	893.93	3099.94	2994.35	3205.53	643.01	600.11	685.92	OK	3099.94	643.01	-1.57	41.99	0	yes
TCONS_00009791	2810025M15Rik_j1	chr1:159342712-159552768	33.38	0	155.01	45.58	34.81	56.34	0.00545	0	1.91	3.76	0	25	49.39	35.5	63.28	63.1	47.79	78.4	17.95	10.79	25.12	OK	63.1	17.95	-1.25	5.38	7.41e-08	yes
uc009qys.1	2810026P18Rik	chr9:88415891-88494475	1108.34	1062.7	1153.99	5.04e-07	0	0.0011	0.27	0.25	0.3	68.51	51.04	85.98	609.38	582.41	636.35	254.06	231.84	276.28	0.87	0	14.62	OK	254.06	0.87	-5.66	0.72	0.46	no
TCONS_01358185	2810026P18Rik_j1	chr9:88415891-88494475	4.53e-14	0	52.18	632.57	593.71	671.42	0.45	0.42	0.48	147.41	116.37	178.45	7.77e-07	0	0.000964	298.15	274.05	322.25	376.26	347.73	404.8	OK	298.15	376.26	0.23	-4.19	2.68e-05	yes
TCONS_01411801	2810026P18Rik_j2	chr9:88415891-88494475	58.79	12.4	105.17	66.03	53.48	78.59	0.04	0.03	0.05	3.13	0	9.27	231.75	215.12	248.38	26.99	19.75	34.24	38.5	28.2	48.81	OK	26.99	38.5	0.35	-1.87	0.06	no
TCONS_01376308	2810026P18Rik_j3	chr9:88415891-88494475	101.28	62.48	140.08	45.64	35.2	56.07	0.39	0.36	0.42	34.52	16.21	52.83	267.44	249.58	285.31	25.55	18.5	32.61	101.57	83.09	120.06	OK	25.55	101.57	1.37	-8.35	0	yes
uc007url.1	2810032E02Rik	chr14:76932607-76956702	5.02e-07	0	0.07	1582.8	0	5764.41	1383.54	0	4343.58	0.000175	0	0.93	766.92	0	2752.09	8.64e-08	0	0.000588	2212.53	2098.26	2326.79	FAIL	0	0	0	0	1	no
uc007urm.1	2810032E02Rik	chr14:76932607-76956702	3938.42	3811.89	4064.96	2630.29	0	6614.73	1506.87	0	4326.13	1178.29	1109.59	1247	1223.41	0	3116.01	3584.24	3464.49	3704	807.39	685.49	929.3	FAIL	0	0	0	0	1	no
TCONS_01986165	2810032E02Rik_j1	chr14:76932607-76956702	4269.51	4138.37	4400.66	2898.98	0	7290.3	1661.26	0	4769.27	1269.39	1198.1	1340.68	1347.67	0	3432.36	3952.1	3826.3	4077.91	94.18	0	199.39	FAIL	0	0	0	0	1	no
TCONS_01986164	2810032E02Rik_j2	chr14:76932607-76956702	4.58e-07	0	0.06	1609.26	0	5860.78	1406.34	0	4415.14	0.000175	0	0.92	779.78	0	2798.21	8.17e-08	0	0.000572	2.79	0	113.86	FAIL	0	0	0	0	1	no
uc008pev.1	2810046L04Rik	chr3:53252550-53285668	441.68	410.23	473.13	119.11	103.64	134.58	105.24	89.26	121.22	294.77	268.01	321.53	2.08e-05	0	0.13	461.67	431.33	492	409.52	375.89	443.15	OK	461.67	409.52	-0.11	2.27	0.02	no
TCONS_00430446	2810046L04Rik_j1	chr3:53252550-53285668	186.93	166.47	207.4	41.86	32.69	51.03	225.51	202.12	248.9	232.18	208.43	255.93	470.16	435.38	504.94	182.78	163.69	201.87	259.69	232.91	286.47	OK	182.78	259.69	0.35	-4.78	1.7e-06	yes
TCONS_00527254	2810046L04Rik_j2	chr3:53252550-53285668	1.14e-07	0	0.000505	625.96	590.5	661.42	372.7	342.63	402.77	534.69	498.65	570.73	1320.23	1261.95	1378.52	125.33	109.52	141.13	816.67	769.18	864.16	OK	125.33	816.67	1.87	-26.99	0	yes
uc008hur.1	2810048G17Rik	chr19:47206726-47212822	197.96	119.37	276.56	49.41	12.63	86.19	198.85	120.64	277.06	35.2	18.38	52.02	52.2	32.12	72.28	148.33	102.62	194.03	20.58	6.22	34.94	NOTEST	148.33	20.58	-1.97	5.17	2.23e-07	no
uc007nvd.1	2810055F11Rik	chr12:73174427-73186358	9.1	0	50.17	3.44	0	24.14	7.63	0	37.89	3.2	0	20.23	4.52	0	27.53	2.43	0	15.13	1.02	0	7.94	NOTEST	2.43	1.02	-0.86	0.2	0.83	no
uc007nve.1	2810055F11Rik	chr12:73174427-73186358	369.12	201.2	537.04	278.11	48.71	507.51	184.36	79.03	289.7	179.65	37.07	322.23	213.19	1.91	424.46	356.9	264.79	449	188.27	99.08	277.46	NOTEST	356.9	188.27	-0.63	2.37	0.01	no
TCONS_01776238	2810055F11Rik_j1	chr12:73174427-73186358	3.28	0	26.43	45.87	0	100.85	6.47	0	44.9	39.83	9.89	69.76	217.68	100.6	334.76	13.79	0.12	27.47	82.99	48.1	117.87	NOTEST	13.79	82.99	1.79	-3.33	0.000856	no
uc008pwg.1	2810403A07Rik	chr3:88489721-88516796	175.01	147.65	202.37	6.45e-08	0	0.000506	78.39	0	526.37	105.95	33.35	178.55	1.49e-11	0	145.47	68.32	51.53	85.1	413.67	372.96	454.38	OK	68.32	413.67	1.8	-13.6	0	yes
TCONS_00415250	2810403A07Rik_j1	chr3:88489721-88516796	0.02	0	3.68	6.62e-08	0	0.000513	270.86	0	608.95	8.44	0	68.58	2.44e-18	0	147.43	0.000801	0	0.26	0.01	0	2.68	OK	0.000801	0.01	2.73	-0.01	0.98	no
TCONS_00415249	2810403A07Rik_j2	chr3:88489721-88516796	169.41	142.24	196.57	2.34	0	5.4	33.15	0	271.58	48.18	30.08	66.28	92.12	0	242.28	1.75	0	4.57	74.78	57.75	91.82	OK	1.75	74.78	3.75	-4.6	4.04e-06	yes
TCONS_00394350	2810403A07Rik_j3	chr3:88489721-88516796	26.81	15.2	38.43	1018.62	954.97	1082.26	267.1	0	1094.34	5.1	0	11.58	8.68e-27	0	148.92	37.69	25.11	50.27	13.75	6.44	21.06	OK	37.69	13.75	-1	3.21	0.00131	yes
TCONS_00440539	2810403A07Rik_j4	chr3:88489721-88516796	0.00318	0	0.96	6.84e-08	0	0.000521	796.65	0	1957.35	406.53	114.17	698.88	9.14e-16	0	149.8	82.13	60.8	103.46	365.1	326.93	403.28	OK	82.13	365.1	1.49	-10.65	0	yes
TCONS_00430777	2810403A07Rik_j5	chr3:88489721-88516796	0.18	0	7.53	6.88e-08	0	0.000523	310.85	0	679.36	38.22	0	269.29	312.51	162.23	462.78	0.00931	0	1.34	0.02	0	4.65	OK	0.00931	0.02	0.83	-0.00643	0.99	no
TCONS_00400726	2810403A07Rik_j6	chr3:88489721-88516796	1270.83	1199.01	1342.65	1.05e-07	0	0.000645	769.15	466.47	1071.84	1423.96	1132.52	1715.39	3902.02	3716.71	4087.32	1642.94	1558.79	1727.1	2171.63	2079.82	2263.43	OK	1642.94	2171.63	0.27	-8.4	0	yes
uc008doq.1	2810405J04Rik	chr17:75936412-75951970	6674.7	6328.89	7020.51	5143.26	4729.21	5557.31	5512.15	5231.09	5793.2	1149.54	951.98	1347.08	2225.1	2004.32	2445.87	5760.7	5502.86	6018.54	1647.58	1495.41	1799.75	OK	5760.7	1647.58	-1.25	24.39	0	yes
TCONS_02335935	2810405J04Rik_j1	chr17:75936412-75951970	3.43	0	41.51	11.4	0	71.85	4.79	0	44.13	2.72	0	18.87	129.86	24.91	234.81	1.65	0	15.51	50.15	10.96	89.33	OK	1.65	50.15	3.41	-0.8	0.41	no
TCONS_02335936	2810405J04Rik_j2	chr17:75936412-75951970	18.5	0	145.41	658.84	321.15	996.53	18.01	0	123.55	168.76	0	353.94	247.9	74.09	421.71	278.6	115.79	441.4	184.87	61.09	308.65	OK	278.6	184.87	-0.41	0.92	0.35	no
uc008wch.1	2810405K02Rik	chr4:154269572-154273209	7448.2	7289.14	7607.26	5544.65	5359.56	5729.73	2944.23	2861.97	3026.49	3394.46	3252.59	3536.33	6235.45	6096.38	6374.51	5673.61	5515.22	5832	4756.38	4585.24	4927.52	OK	5673.61	4756.38	-0.17	7.74	9.55e-15	yes
uc008phx.1	2810407C02Rik	chr3:58378749-58397114	2.38e-90	0	221.03	3.31e-07	0	227.41	5.41e-08	0	212.5	0.00706	0	93.48	46.31	0	170.31	4.74e-15	0	219.7	0.22	0	110.77	FAIL	0	0	0	0	1	no
TCONS_00407654	2810407C02Rik_j1	chr3:58378749-58397114	2.21e-61	0	222.76	81.86	0	311.07	95.34	0	309.52	16.87	0	111.08	0.86	0	125.83	57.79	0	279.22	31.24	0	142.65	FAIL	0	0	0	0	1	no
TCONS_00394009	2810407C02Rik_j2	chr3:58378749-58397114	756.53	518.53	994.52	708.2	463.33	953.07	993.92	765.11	1222.74	1.28e-06	0	100.65	1.06e-05	0	133.51	955.94	719.37	1192.51	1.26e-29	0	119.02	FAIL	0	0	0	0	1	no
TCONS_00400355	2810407C02Rik_j3	chr3:58378749-58397114	52.01	0	292.95	1107.94	860.03	1355.84	0.02	0	231.67	9.79e-28	0	101.89	6.55e-15	0	135.16	111.54	0	351.04	1.38e-77	0	120.5	FAIL	0	0	0	0	1	no
uc007jsk.1	2810408A11Rik	chr11:69710570-69714479	0.49	0	2.79	1.06	0	9.51	11.6	0	58.4	0.01	0	1.27	18.29	0	60.68	1.24e-07	0	0.00195	0.0058	0	45.17	FAIL	0	0	0	0	1	no
TCONS_02652216	2810408A11Rik_j1	chr11:69710570-69714479	0.06	0	0.6	4.07	0	9.05	13.56	0	27.38	1.06e-08	0	0.000205	0.32	0	4.38	1.45	0	4.09	2e-70	0	47.45	FAIL	0	0	0	0	1	no
TCONS_02652217	2810408A11Rik_j2	chr11:69710570-69714479	0.14	0	0.98	0.12	0	1.66	1.13	0	6.8	13.5	6.24	20.76	24.29	0	72.27	8.97	2.98	14.96	7.05e-36	0	39.98	FAIL	0	0	0	0	1	no
TCONS_02634944	2810408A11Rik_j3	chr11:69710570-69714479	1.13	0	4.12	2.83	0	19.52	1.84	0	22.48	2.58	0	5.76	26.16	7.66	44.66	1.13e-07	0	0.00178	47.15	1.54	92.77	FAIL	0	0	0	0	1	no
TCONS_02741457	2810408A11Rik_j4	chr11:69710570-69714479	0.77	0	2.81	50.15	9.36	90.94	134.69	64.19	205.19	13.65	6.33	20.97	11.81	0	31.19	40.74	28.04	53.45	81.4	33.83	128.97	FAIL	0	0	0	0	1	no
TCONS_02612983	2810408A11Rik_j5	chr11:69710570-69714479	118.43	0	272.18	38.29	11.46	65.11	19.47	0.7	38.23	19.85	11.01	28.69	12.94	0	30.24	4.13	0.09	8.16	126.73	81.44	172.03	FAIL	0	0	0	0	1	no
TCONS_02582055	2810408A11Rik_j6	chr11:69710570-69714479	20.16	0	62.01	0	0	0	0	0	0	1087.94	1022.43	1153.46	771.39	0	2264.02	0.21	0	13.24	109.95	14.84	205.06	FAIL	0	0	0	0	1	no
TCONS_02590473	2810408A11Rik_j7	chr11:69710570-69714479	7.42	0	32.99	10.54	0	21.15	0	0	0	0.00855	0	5.37	777.71	0	2279.93	182.87	153	212.74	2.83	0	95.26	FAIL	0	0	0	0	1	no
uc008nxu.1	2810408M09Rik	chr2:165315597-165318827	974.23	892.14	1056.32	786.11	694.57	877.65	685.82	617.54	754.1	555.99	478.94	633.05	1029.46	914.98	1143.92	804.66	739.68	869.63	762.21	683.4	841.01	OK	804.66	762.21	-0.05	0.82	0.4	no
uc009fcj.1	2810409K11Rik	chr7:7067399-7231055	0	0	0	0.12	0.11	0.12	30.7	29.46	31.94	35.91	32.55	39.28	86.3	81.74	90.85	31.85	30.59	33.11	26.75	23.94	29.56	FAIL	0	0	0	0	1	no
TCONS_01063396	2810409K11Rik_j1	chr7:7067399-7231055	0	0	0	0	0	0	0	0	3.11	173.4	164.95	181.85	168.87	157.43	180.31	0	0	3.16	190.17	183.12	197.23	FAIL	0	0	0	0	1	no
TCONS_00564192	2810410C14Rik_j1	chr4:106739498-106758475	1.26	0	6.97	93.1	72.57	113.63	11.79	0	60.44	9.9	0	28.76	68.2	51.68	84.72	2.11	0	21.92	33	21.51	44.48	NOTEST	2.11	33	2.74	-0.58	0.55	no
TCONS_00693397	2810410C14Rik_j1	chr4:106739498-106758475	4280.89	4148.66	4413.11	4182.88	4053.43	4312.33	0	0	0	0	0	0	0	0	0	57.97	0	204.99	6.57e-08	0	0.001	NOTEST	57.97	6.57e-08	-20.59	0.0027	0.99	no
TCONS_00693398	2810410C14Rik_j2	chr4:106739498-106758475	5.86	0	17.36	1.41e-07	0	0.00075	84.1	0	188.07	2.04	0	8.41	29.03	18.25	39.81	88.92	0	183.23	7.2	1.83	12.57	NOTEST	88.92	7.2	-2.51	3.87	0.000105	no
TCONS_00554619	2810410C14Rik_j3	chr4:106739498-106758475	0.64	0	2.39	6.87	1.4	12.33	48.19	0	131.53	0.22	0	1.6	5.89	1.04	10.75	8.02	0	44.26	4.78e-07	0	0.01	NOTEST	8.02	4.78e-07	-16.63	0.000926	0.99	no
TCONS_00545099	2810410C14Rik_j4	chr4:106739498-106758475	5.16	0.31	10	39.3	22.6	56	54.77	0	155.26	1.48	0	7.31	87.97	69.21	106.73	137.33	3.04	271.61	43.89	30.64	57.14	NOTEST	137.33	43.89	-1.14	2.22	0.02	no
TCONS_00537388	2810410C14Rik_j5	chr4:106739498-106758475	0.000449	0	0.22	29.8	18.65	40.95	19.1	0	138.78	7.61	0	64.65	1.03e-06	0	0.00579	0.5	0	7.91	5.9	1.04	10.76	NOTEST	0.5	5.9	2.45	-0.33	0.73	no
TCONS_00693404	2810410C14Rik_j6	chr4:106739498-106758475	0.000346	0	0.17	0.15	0	8.67	14.27	0	94.3	6.48	0	55.19	319.72	283.96	355.48	22.19	0	120.63	1.74e-07	0	0.00593	NOTEST	22.19	1.74e-07	-18.66	0.00109	0.99	no
uc008dnx.1	2810410M20Rik	chr17:74698824-74716171	3453.5	2539.4	4367.59	3339.68	2718.28	3961.08	2811.45	1943.82	3679.08	748.03	504.91	991.14	1802.97	1183.45	2422.49	2867.48	2387.32	3347.63	820.26	387.57	1252.96	OK	2867.48	820.26	-1.25	4.52	6.1e-06	yes
TCONS_02347351	2810410M20Rik_j1	chr17:74698824-74716171	13.85	0	33.57	0.03	0	1.54	0.06	0	2.39	0.01	0	0.66	32.09	8.22	55.95	4.97	0	12.12	15.04	0.72	29.37	OK	4.97	15.04	1.1	-1.28	0.19	no
TCONS_02408377	2810410M20Rik_j2	chr17:74698824-74716171	4.02	0	49.86	3.07	0	38.85	6.53	0	62.26	0.61	0	11.91	2.09	0	28.62	0.8	0	13.59	1.02	0	13.46	OK	0.8	1.02	0.24	-0.02	0.98	no
uc009man.1	2810422J05Rik	chr8:73036844-73059233	42.97	39.05	46.9	797.06	784.69	809.42	6.35e-06	0	0.00121	29.36	23.31	35.4	5.85	2.36	9.34	139.14	132.91	145.37	7.6	5.17	10.03	OK	139.14	7.6	-2.9	18	0	yes
TCONS_01339271	2810422J05Rik_j1	chr8:73036844-73059233	113.07	109.13	117	108.45	103.9	113.01	36.87	33.97	39.78	152.56	145.75	159.37	197.7	188.01	207.4	61.19	58.08	64.3	188.31	179.62	197	OK	61.19	188.31	1.12	-32.75	0	yes
TCONS_01227745	2810422J05Rik_j2	chr8:73036844-73059233	344.79	337.36	352.22	8.14e-06	0	0.00419	42.54	39.42	45.66	124.99	117.27	132.72	212.02	201.5	222.54	137.18	131.82	142.55	151.8	143.59	160.01	OK	137.18	151.8	0.1	-3.03	0.00241	yes
TCONS_01259021	2810422J05Rik_j3	chr8:73036844-73059233	155.79	151.11	160.46	25.76	23.54	27.99	120	114.76	125.24	78.61	73.24	83.97	139.7	130.92	148.49	68.04	64.57	71.5	105.86	97.89	113.82	OK	68.04	105.86	0.44	-9.73	0	yes
uc007dhw.1	2810422O20Rik	chr1:165925017-165927368	216.41	66.52	366.3	14.44	0	82.25	104.6	17.78	191.41	61.84	26.27	97.41	4.19	0	25.43	123.04	41.3	204.78	34.38	4.03	64.73	NOTEST	123.04	34.38	-1.27	2.3	0.02	no
uc007dhv.1	2810422O20Rik	chr1:165925017-165927368	231.59	87.85	375.34	354.17	245.21	463.13	110.34	25.15	195.53	2.6	0	17.31	67.19	16.63	117.74	222.89	139.52	306.26	26.29	0.35	52.23	NOTEST	222.89	26.29	-2.13	4.05	5.08e-05	no
uc009glv.1	2810426N06Rik	chr7:48888389-48906952	32.08	0	150.48	78.95	62.85	95.06	56.75	0	116.81	5.21e-11	0	38.49	229.46	201.25	257.67	40.88	16.42	65.34	86.23	70.61	101.86	OK	40.88	86.23	0.74	-2.38	0.01	no
uc009glw.1	2810426N06Rik	chr7:48888389-48906952	53.17	0	113.47	42.45	30.67	54.22	10.41	0	57.47	4.09e-17	0	39.25	5.76e-08	0	0.000447	41.33	17.43	65.23	285.66	257.22	314.11	OK	41.33	285.66	1.93	-6.59	4.39e-11	yes
uc009glu.1	2810426N06Rik	chr7:48888389-48906952	192.8	90.25	295.35	0.12	0	9.57	93.2	36.62	149.79	5.06e-19	0	38.06	5.42e-08	0	0.000434	140.57	108.64	172.5	1.69e-05	0	0.05	OK	140.57	1.69e-05	-15.93	0.01	0.99	no
uc009glx.1	2810426N06Rik	chr7:48888389-48906952	185.46	68.94	301.99	500.81	460.09	541.54	512.29	342.25	682.33	586.25	541.36	631.14	256	226.2	285.8	479.48	395.71	563.25	300.19	271.03	329.34	OK	479.48	300.19	-0.46	4.68	2.79e-06	yes
TCONS_01096199	2810426N06Rik_j1	chr7:48888389-48906952	9.51	0	21.28	40.89	29.29	52.5	46.54	23.65	69.42	15.98	0	102.11	2.78e-07	0	0.00103	21.87	12.97	30.77	15.37	8.77	21.97	OK	21.87	15.37	-0.35	1.19	0.23	no
TCONS_01081823	2810426N06Rik_j1	chr7:48888389-48906952	68.71	0	181.06	105.33	86.39	124.27	99.43	0	240.87	5.32e-10	0	49.2	2.07	0	4.75	103.43	54.69	152.16	10.08	4.73	15.42	OK	103.43	10.08	-2.32	6.56	5.15e-11	yes
TCONS_01038908	2810426N06Rik_j2	chr7:48888389-48906952	26.31	0	119.93	84.36	67.69	101.03	7.06	0	51.26	4.61e-10	0	38.66	40.24	28.42	52.05	50.28	31.56	69.01	16.14	9.38	22.91	OK	50.28	16.14	-1.13	4.05	5.02e-05	yes
TCONS_01060347	2810426N06Rik_j2	chr7:48888389-48906952	2.29	0	19.55	383.99	348.55	419.43	126.32	52.95	199.68	213.65	113.83	313.48	8.37	2.98	13.77	148.89	83.43	214.35	125.15	106.33	143.97	OK	148.89	125.15	-0.17	0.74	0.45	no
TCONS_01038907	2810426N06Rik_j3	chr7:48888389-48906952	12.67	0	41.68	222.02	194.75	249.29	39.54	0	85.4	1.5e-10	0	37.79	5.46e-08	0	0.000606	73.34	52.49	94.19	1.17e-05	0	0.03	OK	73.34	1.17e-05	-15.64	0.00978	0.99	no
TCONS_01081822	2810426N06Rik_j3	chr7:48888389-48906952	17.27	0	38.97	54.71	41.26	68.15	88.41	34.29	142.54	1.4e-23	0	82.01	17.45	9.67	25.23	111.39	76.25	146.53	48.19	36.51	59.87	OK	111.39	48.19	-0.83	4.21	2.53e-05	yes
TCONS_01190775	2810426N06Rik_j4	chr7:48888389-48906952	148.28	0	328.68	0.00114	0	1.13	116	0	244.12	1.83e-13	0	37.96	6.71	1.88	11.54	1.31	0	10.98	6.88e-06	0	0.02	OK	1.31	6.88e-06	-12.15	0.0074	0.99	no
TCONS_01030109	2810426N06Rik_j5	chr7:48888389-48906952	91.19	0	219.21	0.08	0	6.28	7.46	0	52.24	4.46e-17	0	38.18	96.98	78.64	115.32	0.46	0	7.53	94.81	78.42	111.19	OK	0.46	94.81	5.32	-0.69	0.48	no
TCONS_01038910	2810426N06Rik_j6	chr7:48888389-48906952	1.56	0	17.32	246.2	217.59	274.8	10.06	0	41.6	3.17e-22	0	38.13	67.29	52.01	82.57	0.41	0	4.8	4.02e-06	0	0.01	OK	0.41	4.02e-06	-11.54	0.00714	0.99	no
uc009mal.1	2810428I15Rik	chr8:73007761-73030662	553.89	441.52	666.26	1611.08	1575.57	1646.58	1860.42	1824.54	1896.3	4.65e-05	0	67.19	184.29	0	383.38	269.43	255.12	283.73	6.76e-07	0	0.00107	OK	269.43	6.76e-07	-19.8	0.02	0.97	no
TCONS_01206212	2810428I15Rik_j1	chr8:73007761-73030662	9615.5	9516.61	9714.4	5956.39	5888.12	6024.66	6092.19	6027.27	6157.12	1145.37	1069.96	1220.79	1586.96	1426.17	1747.74	8451.14	8371.03	8531.24	1588.87	1537.15	1640.59	OK	8451.14	1588.87	-1.67	98.59	0	yes
TCONS_01227737	2810428I15Rik_j2	chr8:73007761-73030662	9379.51	9288.23	9470.79	6247.16	6177.24	6317.07	7140.8	7070.51	7211.09	1747.4	1666.7	1828.11	1695.79	1561.54	1830.03	8706.39	8625.08	8787.69	2031.44	1972.96	2089.91	OK	8706.39	2031.44	-1.45	96.17	0	yes
uc008sjh.1	2810432D09Rik	chr4:41659067-41660539	2388.07	2290.33	2485.8	1414.51	1339.29	1489.73	1222.76	1152.83	1292.7	1063.45	998.22	1128.67	2087.31	1995.94	2178.69	1673.25	1591.44	1755.06	1503.47	1425.92	1581.02	NOTEST	1673.25	1503.47	-0.1	3.01	0.0026	no
uc008svx.1	2810432L12Rik	chr4:49598128-49610681	539.63	0	1236.23	216.75	0	763.31	476.17	0	1170.92	775.57	531.55	1019.59	1380.77	1017.4	1744.13	384.49	0	806.43	1042.28	820.79	1263.76	OK	384.49	1042.28	0.99	-1.78	0.07	no
TCONS_00539505	2810432L12Rik_j1	chr4:49598128-49610681	1916.01	1382.94	2449.08	2389.3	1824.9	2953.69	2125.47	1570.33	2680.61	161.08	41.44	280.72	370	159.43	580.57	2125.65	1783.15	2468.15	235.36	121.32	349.39	OK	2125.65	235.36	-2.2	8.61	0	yes
TCONS_00566566	2810432L12Rik_j2	chr4:49598128-49610681	2087.5	1527.86	2647.15	2358.05	1859.31	2856.78	2005	1456.25	2553.75	1371.57	1128	1615.15	1418.38	1084.76	1752	2195.32	1885.29	2505.35	1372.69	1161.46	1583.93	OK	2195.32	1372.69	-0.46	4.49	6.92e-06	yes
TCONS_02437702	2810433K01Rik_j1	chr18:74356223-74366489	0	0	0	0	0	0	0	0	0	0	0	0	128.98	22.27	235.7	0	0	0	88.2	13.16	163.25	NOTEST	0	88.2	1.79769e+308	1.79769e+308	0	no
uc008ecj.1	2810439F02Rik	chr18:12801821-12897586	1264.85	1193.85	1335.85	3.11e-07	0	0.00253	386.09	347.38	424.8	513.62	471.43	555.82	807.78	752.86	862.71	266.99	234.83	299.15	1.28e-07	0	0.000676	OK	266.99	1.28e-07	-21.45	0.00812	0.99	no
TCONS_02494834	2810439F02Rik_j1	chr18:12801821-12897586	230.83	200.5	261.17	3.73e-07	0	0.00121	729.9	676.68	783.12	51.34	38	64.69	109.39	89.18	129.6	371.23	333.31	409.15	1.54e-07	0	0.000741	OK	371.23	1.54e-07	-21.6	0.00897	0.99	no
TCONS_02494835	2810439F02Rik_j2	chr18:12801821-12897586	305.9	270.98	340.81	60.78	45.33	76.24	2.42e-07	0	0.00382	9.41	3.69	15.12	5.78	1.13	10.43	32.23	21.05	43.4	5.05	0.8	9.3	OK	32.23	5.05	-1.85	4.07	4.59e-05	yes
TCONS_02422187	2810439F02Rik_j3	chr18:12801821-12897586	3.21e-07	0	0.00231	1335.87	1263.42	1408.32	3.92e-07	0	0.0013	9.27e-08	0	0.000567	1.48e-07	0	0.000744	4.28e-07	0	0.00129	517.85	474.85	560.85	OK	4.28e-07	517.85	20.91	-0.01	0.98	no
TCONS_02442434	2810439F02Rik_j4	chr18:12801821-12897586	3.11	0	6.63	28.24	17.7	38.77	40.53	27.98	53.07	22.16	13.39	30.93	22.32	13.19	31.44	37.69	25.6	49.77	52.27	38.61	65.93	OK	37.69	52.27	0.32	-1.58	0.11	no
uc008gqc.1	2810441K11Rik	chr19:10624947-10630835	77.24	13.07	141.4	59.17	0	122.7	0.23	0	1.35	21.48	0	49.82	28.04	0	60.43	64.27	18.38	110.16	23.39	12.49	34.28	NOTEST	64.27	23.39	-1.01	2.37	0.01	no
TCONS_02530461	2810441K11Rik_j1	chr19:10624947-10630835	13.3	0	64.43	13.63	0	77.14	0.5	0	2.95	7.16	0	39.14	155.68	0	373.94	3.49	0	25.09	4.74	0	66.17	NOTEST	3.49	4.74	0.3	-0.04	0.96	no
TCONS_02515155	2810441K11Rik_j2	chr19:10624947-10630835	131.18	0	439.89	52.61	0	265.22	328.43	0	961.84	192.66	67.28	318.04	81.51	0	324.64	25.97	0	144.83	154.44	121.13	187.75	NOTEST	25.97	154.44	1.78	-0.77	0.43	no
uc007pcb.1	2810452K22Rik	chr12:112108754-112127380	427.93	362.52	493.34	232.31	211.85	252.76	533.89	492.92	574.86	182.77	142.31	223.22	296.03	246.75	345.31	287.15	268.07	306.22	227.05	194.05	260.04	OK	287.15	227.05	-0.23	2.93	0.00329	yes
TCONS_01786673	2810452K22Rik_j1	chr12:112108754-112127380	2.48	0	10.01	1419.19	1368.36	1470.03	0.000235	0	44.46	2.03	0	9.35	14.34	0	37.19	504.91	479.61	530.2	3.02	0	9.57	OK	504.91	3.02	-5.11	4.72	2.3e-06	yes
TCONS_01776744	2810452K22Rik_j2	chr12:112108754-112127380	1.33	0	6.86	0.02	0	5.34	1.5e-06	0	44.35	1.52	0	7.83	121.81	73.23	170.38	0.000392	0	0.28	53.59	34.79	72.39	OK	0.000392	53.59	11.82	-0.03	0.97	no
TCONS_01853498	2810452K22Rik_j3	chr12:112108754-112127380	2383.06	2243.15	2522.96	1494.6	1442.68	1546.52	1709.12	1636.12	1782.12	482.77	400.93	564.61	1067.47	954.51	1180.43	1900.19	1851.12	1949.25	771.63	702.34	840.91	OK	1900.19	771.63	-0.9	19.29	0	yes
uc009akm.1	2810453I06Rik	chr5:144309590-144325386	7.19	0	30.93	1.72	0	19.36	2.56e-07	0	0.00101	0.96	0	12.1	3.42	0	29.15	3.05e-07	0	0.00109	472	430.51	513.48	OK	3.05e-07	472	21.16	-0.01	0.99	no
uc009akn.1	2810453I06Rik	chr5:144309590-144325386	0.01	0	1.99	0.12	0	5.48	673.85	621.94	725.77	91.66	40.97	142.35	37.03	0	79.51	223.89	194.23	253.54	34.71	23.46	45.97	OK	223.89	34.71	-1.86	10.64	0	yes
NR_029441	2810454H06Rik	chr6:134780197-134851174	0	0	0	42.94	42.08	43.8	0	0	0	59.68	51.74	67.61	96.22	92.19	100.24	20.4	19.66	21.13	88.37	79.26	97.47	FAIL	0	0	0	0	1	no
uc009pag.1	2810457I06Rik	chr9:40819172-40965801	4891.19	4506.85	5275.52	4802.79	4307.34	5298.24	4837.12	4384.87	5289.36	1126.15	962.58	1289.71	1831.97	1525.36	2138.59	4852.1	4555.1	5149.1	1467.45	1257.95	1676.95	OK	4852.1	1467.45	-1.19	15.39	0	yes
TCONS_01493066	2810457I06Rik_j1	chr9:40819172-40965801	189.47	0	544.17	430.28	0	869.51	460.69	74.4	846.97	104.32	0	257.25	481.96	202.19	761.73	352.61	108.84	596.38	272.94	84.12	461.76	OK	352.61	272.94	-0.25	0.52	0.6	no
TCONS_01375515	2810457I06Rik_j2	chr9:40819172-40965801	63.91	0	141.5	422.9	205.21	640.59	330.01	116.47	543.55	24.45	0	55.15	138.03	15.09	260.96	265.51	147.53	383.5	63.04	11.04	115.04	OK	265.51	63.04	-1.43	3.06	0.00214	yes
uc009eud.1	2810474O19Rik	chr6:149257942-149284156	115.55	27.1	204.01	6.55	0	18.08	50.05	0	188.55	227.13	196.98	257.27	22.54	13.05	32.04	5e-07	0	0.02	287.1	253.22	320.99	OK	5e-07	287.1	20.16	-0.000937	0.99	no
TCONS_00905857	2810474O19Rik_j1	chr6:149257942-149284156	0.04	0	3.87	6.47	0	29.35	61.37	0	217.13	0.000317	0	0.62	3.87e-10	0	3.93e-05	281.35	247.75	314.94	4.66e-10	0	4.32e-05	OK	281.35	4.66e-10	-27.12	0.000586	0.99	no
TCONS_00897763	2810474O19Rik_j2	chr6:149257942-149284156	82.82	0	194.54	1.05	0	12.47	63.7	0	213.95	76.87	59.34	94.41	4.17e-10	0	4.08e-05	15.01	7.08	22.95	5.02e-10	0	4.48e-05	OK	15.01	5.02e-10	-24.12	0.000541	0.99	no
TCONS_00897762	2810474O19Rik_j3	chr6:149257942-149284156	51.57	0	207.8	12.74	1.52	23.96	73.21	0	230.75	0.000226	0	0.45	544.02	497.38	590.67	1.25e-07	0	0.0054	12.04	5.1	18.98	OK	1.25e-07	12.04	18.38	-0.000849	0.99	no
TCONS_00922970	2810474O19Rik_j4	chr6:149257942-149284156	100.55	74.85	126.25	16.61	0	39.15	41.51	0	159.67	150.11	125.61	174.62	568.71	521.02	616.4	6.24e-07	0	0.02	299.52	264.91	334.13	OK	6.24e-07	299.52	19.98	-0.000929	0.99	no
TCONS_00922969	2810474O19Rik_j5	chr6:149257942-149284156	0.3	0	15.09	5.01	0	22.13	43.28	0	163.4	9.03e-05	0	0.22	3.92e-10	0	3.96e-05	296.21	261.79	330.64	4.73e-10	0	4.35e-05	OK	296.21	4.73e-10	-27.16	0.000591	0.99	no
TCONS_01020342	2810474O19Rik_j6	chr6:149257942-149284156	32.07	0	128.99	99.07	0	426.37	49.6	0	174.67	2.12e-09	0	0.000323	3.84e-10	0	3.92e-05	4.52	0.26	8.78	134.57	111.37	157.77	OK	4.52	134.57	3.39	-7.09	1.28e-12	yes
TCONS_01020341	2810474O19Rik_j7	chr6:149257942-149284156	50.72	0	119.82	271.61	0	602.76	60.15	0	187.23	39.57	26.99	52.15	14.33	6.76	21.9	2.87e-09	0	0.00025	4.63e-10	0	4.3e-05	OK	2.87e-09	4.63e-10	-1.82	2.86e-05	0.99	no
TCONS_00890817	2810474O19Rik_j8	chr6:149257942-149284156	2.65	0	9.88	271.16	0	601.76	60	0	186.76	38.47	26.06	50.87	11.95	5.03	18.86	2.88e-09	0	0.00025	5.09e-10	0	4.51e-05	OK	2.88e-09	5.09e-10	-1.73	2.79e-05	0.99	no
uc009oeg.1	2810485I05Rik	chr9:13632169-13650962	7.98	0	60.37	0.000697	0	0.38	235.35	204.72	265.97	404.59	363.16	446.03	882.97	817.32	948.62	65.15	49.3	81	686.06	634.25	737.86	OK	65.15	686.06	2.35	-18.48	0	yes
uc009oef.1	2810485I05Rik	chr9:13632169-13650962	245.09	0	501.17	704.07	579.93	828.21	1208.46	1139.06	1277.85	0.35	0	31.21	0.16	0	22.87	545.38	499.52	591.23	3.35e-07	0	0.00458	OK	545.38	3.35e-07	-21.21	0.0031	0.99	no
TCONS_01371373	2810485I05Rik_j1	chr9:13632169-13650962	298.26	102.56	493.96	2.84e-07	0	0.00107	2.15e-07	0	0.000926	505.05	452.02	558.07	821.45	614.86	1028.04	3.16e-07	0	0.00111	575.04	527.61	622.47	OK	3.16e-07	575.04	21.32	-0.01	0.99	no
TCONS_01347649	2810485I05Rik_j2	chr9:13632169-13650962	88.32	25	151.64	115.41	40.13	190.69	8.58e-08	0	0.000585	22.18	11.81	32.54	17.94	1.14	34.74	17.73	9.46	26	4.06	0.07	8.05	OK	17.73	4.06	-1.47	2.71	0.00668	yes
TCONS_01362971	2810485I05Rik_j3	chr9:13632169-13650962	164.65	69.64	259.65	148.41	37.4	259.42	140.9	117.2	164.59	230.88	199.34	262.43	713.94	622.45	805.43	93.55	74.56	112.54	412.75	372.56	452.93	OK	93.55	412.75	1.48	-13.18	0	yes
TCONS_01362972	2810485I05Rik_j4	chr9:13632169-13650962	0	0	0	0	0	0	452.22	409.77	494.67	382.25	339.02	425.49	231.8	99.44	364.16	396.4	357.3	435.49	353.34	316.16	390.52	OK	396.4	353.34	-0.11	1.59	0.11	no
TCONS_01371375	2810485I05Rik_j5	chr9:13632169-13650962	67	11.82	122.18	108.1	56.36	159.85	15.47	7.62	23.32	143.35	118.62	168.08	280.44	201.22	359.65	39.52	27.18	51.87	266.18	233.91	298.45	OK	39.52	266.18	1.9	-11.38	0	yes
TCONS_01404407	2810485I05Rik_j6	chr9:13632169-13650962	45.68	21.53	69.83	74.82	57.35	92.28	24.77	14.83	34.7	107.81	86.98	128.64	134.14	111.05	157.23	36.61	24.73	48.49	125.78	103.59	147.96	OK	36.61	125.78	1.23	-6.68	2.34e-11	yes
TCONS_01861876	2810487A22Rik_j1	chr13:67463363-67500815	184.95	17.49	352.41	83.88	0	214.37	149.5	10.21	288.78	20.18	0	80.97	1.72	0	15.67	97.81	36	159.62	13.04	0	37.37	NOTEST	97.81	13.04	-2.01	2.04	0.04	no
uc008zpz.1	2900002H16Rik	chr5:124942566-124981424	1537.15	1419.67	1654.64	1095.74	1011.21	1180.26	938.28	858.43	1018.14	409.37	376.81	441.94	690.14	637.89	742.39	1250.33	1167.8	1332.86	490.26	455.66	524.86	OK	1250.33	490.26	-0.93	19.37	0	yes
TCONS_00718026	2900002H16Rik_j1	chr5:124942566-124981424	963.2	807.7	1118.7	1104.23	1004.52	1203.94	651.49	518.06	784.92	386.98	355.32	418.65	847.62	671.94	1023.3	799.34	651	947.69	617.1	562	672.2	OK	799.34	617.1	-0.25	2.51	0.01	no
TCONS_01754843	2900006K08Rik_j1	chr12:85755651-85791949	0	0	0	0	0	0	0	0	0	0	0	0	0	0	0	0	0	0	0	0	0	OK	0	0	0	0	1	no
uc008jet.1	2900010J23Rik	chr2:32134322-32143677	43.62	0	96.85	75.23	0	157.74	184.45	49.04	319.86	22.7	0	46.34	34.81	4.72	64.91	83.64	33.99	133.29	30.84	3.9	57.78	OK	83.64	30.84	-0.99	1.88	0.05	no
TCONS_00203278	2900010J23Rik_j1	chr2:32134322-32143677	21539.1	19079.2	23999	14531.1	12569.7	16492.5	19828.6	17789.4	21867.7	4412.89	3838.88	4986.9	7039.58	6074.61	8004.54	18981.3	17818.4	20144.2	6048.7	5617.43	6479.97	OK	18981.3	6048.7	-1.14	24.33	0	yes
TCONS_00203279	2900010J23Rik_j2	chr2:32134322-32143677	15815.9	12785	18846.7	16350.3	14489.2	18211.3	10480.2	8225.65	12734.7	2072.57	1374.09	2771.05	6541.42	5442.94	7639.89	13892.2	12793.5	14990.8	4032.66	3433.51	4631.8	OK	13892.2	4032.66	-1.23	14.69	0	yes
TCONS_00228235	2900010J23Rik_j3	chr2:32134322-32143677	0.42	0	12.07	16.1	0	84.1	208.22	0	431.16	141.3	29.32	253.28	38.13	0	148.29	27.95	0	95.07	98.33	4.68	191.98	OK	27.95	98.33	1.25	-0.97	0.33	no
uc008bfk.1	2900010M23Rik	chr17:27259610-27270989	20775.8	18699.3	22852.4	11695.8	10021.4	13370.1	10529.9	8548.94	12510.8	3071.14	2663.76	3478.53	1283.24	1214.96	1351.53	13378.4	12371.6	14385.3	1749.82	1671.96	1827.69	OK	13378.4	1749.82	-2.03	46.53	0	yes
TCONS_02304520	2900010M23Rik_j1	chr17:27259610-27270989	10.06	0	171.46	685.96	0	1380.78	422.86	0	919.4	44.78	0	230.14	3725.19	3608.93	3841.46	368.79	44.6	692.99	2204.31	2116.95	2291.66	OK	368.79	2204.31	1.78	-4.06	4.83e-05	yes
TCONS_02298704	2900010M23Rik_j2	chr17:27259610-27270989	5986.29	3113.73	8858.85	1589.15	132.7	3045.6	2846.84	1028.69	4665	10.14	0	85.49	4.65e-07	0	0.0013	3319.06	2184.51	4453.61	4.6e-07	0	0.00126	OK	3319.06	4.6e-07	-22.69	0.01	0.98	no
uc007ygu.1	2900011O08Rik	chr16:13983627-14101090	6640.97	6472	6809.95	7155.6	6808.4	7502.8	5326.67	5183.93	5469.4	1523.85	1350.9	1696.8	2095.69	1861.67	2329.7	6533.66	6274.77	6792.55	1783.68	1625.75	1941.6	OK	6533.66	1783.68	-1.29	26.76	0	yes
TCONS_02228565	2900011O08Rik_j1	chr16:13983627-14101090	1005.11	888.06	1122.16	1179.01	730.83	1627.18	1004.04	937.35	1070.74	747.67	517.86	977.48	1216.29	897.14	1535.44	981.63	692.01	1271.26	937.94	735.24	1140.65	OK	981.63	937.94	-0.04	0.24	0.8	no
uc008yni.1	2900024C23Rik	chr5:108335670-108416078	384.5	177.11	591.89	53.93	0	190.3	459.32	234.57	684.07	255.34	78.45	432.22	316.76	281.17	352.36	246.95	113.04	380.87	405.27	286.64	523.91	OK	246.95	405.27	0.49	-1.6	0.1	no
TCONS_00776323	2900024C23Rik_j1	chr5:108335670-108416078	173.02	126.18	219.86	341.3	276.86	405.74	331.18	267.61	394.75	250.98	201.87	300.09	328.46	292.21	364.7	291.73	251.79	331.66	360.99	300.52	421.46	OK	291.73	360.99	0.21	-1.96	0.04	no
uc007ria.1	2900024O10Rik	chr13:81812839-81892268	218.9	201.57	236.23	752.37	723.26	781.47	791.27	762.82	819.71	151.38	121.31	181.45	38.83	29.02	48.63	556.36	532.47	580.25	25.92	17.79	34.05	OK	556.36	25.92	-3.06	19.37	0	yes
TCONS_00710106	2900026A02Rik_j1	chr5:113504862-113567566	0.00788	0	96.13	0.05	0	91.32	481.46	437.67	525.25	169.8	61.04	278.57	37.59	0	169.35	342.35	306.49	378.2	166.03	66.84	265.21	OK	342.35	166.03	-0.72	2.38	0.01	no
TCONS_00710105	2900026A02Rik_j2	chr5:113504862-113567566	64.58	0	160.74	0.00121	0	91.29	4.73e-06	0	0.04	2.33	0	22.2	11.76	0	65.39	19.69	11.09	28.28	1.63	0	18.53	OK	19.69	1.63	-2.48	0.48	0.62	no
TCONS_00776467	2900026A02Rik_j3	chr5:113504862-113567566	273.64	72.72	474.55	346.46	155.71	537.21	160.06	134.16	185.97	16.3	0	75.76	179.88	25.32	334.43	4.7e-06	0	0.05	34.18	0	121.92	OK	4.7e-06	34.18	15.8	-0.00255	0.99	no
uc008tzp.1	2900042B11Rik	chr4:106906124-106952544	1130.81	1074.36	1187.27	186.19	0	374.37	244.39	102.31	386.47	4.93e-07	0	0.000535	2.29e-06	0	0.00697	546.97	388.92	705.01	7.57e-07	0	0.000516	OK	546.97	7.57e-07	-20.39	0.05	0.95	no
uc008tzn.1	2900042B11Rik	chr4:106906124-106952544	1582.46	1524.19	1640.73	2677.8	2421.38	2934.22	1600.97	1480.47	1721.46	631.8	612.66	650.94	1329.77	1300.47	1359.07	1972.7	1822.13	2123.26	148.44	141.23	155.65	OK	1972.7	148.44	-2.58	57.19	0	yes
TCONS_00554631	2900042B11Rik_j1	chr4:106906124-106952544	139.1	85.82	192.38	210.58	165.68	255.49	211.01	164.97	257.04	22.74	19.11	26.38	8.56e-07	0	0.000769	219.87	186.69	253.04	312.1	301.64	322.55	OK	219.87	312.1	0.35	-4.53	5.82e-06	yes
uc007yqx.1	2900046G09Rik	chr16:20693273-20718067	1.22e-07	0	0.00043	1.88e-07	0	0.000571	123.18	105.14	141.22	0.000203	0	0.05	0.75	0	1.75	1.74e-06	0	0.00517	1.71e-07	0	48.33	FAIL	0	0	0	0	1	no
TCONS_02203106	2900046G09Rik_j1	chr16:20693273-20718067	229.04	210.46	247.62	174.02	156.66	191.39	204.44	179.26	229.61	27.28	21.53	33.03	243.15	225.25	261.05	258.11	235.6	280.62	110.97	64.02	157.9	FAIL	0	0	0	0	1	no
TCONS_02217064	2900046G09Rik_j2	chr16:20693273-20718067	518.66	490.69	546.62	262.98	241.63	284.32	669.8	623.94	715.67	1437.99	1396.24	1479.75	1100.03	1061.96	1138.1	791.96	752.53	831.39	1337.19	1284.12	1390.25	FAIL	0	0	0	0	1	no
TCONS_02228809	2900046G09Rik_j3	chr16:20693273-20718067	141.91	127.29	156.54	12.35	7.72	16.97	2.84e-07	0	0.000714	51.76	43.85	59.67	100.59	89.08	112.1	47.45	37.8	57.11	78.42	25.63	131.21	FAIL	0	0	0	0	1	no
TCONS_02203108	2900046G09Rik_j4	chr16:20693273-20718067	49.34	40.71	57.96	117.48	103.22	131.75	23.58	16.96	30.21	4.37	2.05	6.68	136.1	122.71	149.49	16.81	11.06	22.55	6.24	0	56.1	FAIL	0	0	0	0	1	no
TCONS_02207225	2900046G09Rik_j5	chr16:20693273-20718067	82.01	70.9	93.13	702.39	667.5	737.28	586.99	544.72	629.26	140.44	127.33	153.56	665.46	635.85	695.07	382.98	355.56	410.4	540.33	479.98	600.67	FAIL	0	0	0	0	1	no
ENSMUST00000096572	2900055J20Rik	chr18:40415931-40699943	73.69	0	226.84	160.89	88.99	232.78	30.35	0	140.72	393.24	351.41	435.06	19.78	10.9	28.67	2.94e-06	0	0.00565	71.34	0	160.01	FAIL	0	0	0	0	1	no
ENSMUST00000096572	2900055J20Rik	chr18:40415931-40699943	250.88	54.68	447.09	4.73	0	37.68	329.39	10.46	648.31	1.49e-09	0	7.72e-05	0.00706	0	0.57	459.93	417.04	502.82	99.26	0	198.71	FAIL	0	0	0	0	1	no
uc009img.1	2900057K09Rik	chr7:107057118-107128949	914.43	747.37	1081.5	359.88	319.13	400.63	260.07	229.71	290.44	7.11e-09	0	0.000167	742.38	607.15	877.61	765.8	643.5	888.1	620.06	572.27	667.85	FAIL	0	0	0	0	1	no
TCONS_01085596	2900057K09Rik_j1	chr7:107057118-107128949	15.21	0	79.98	674.34	576.38	772.3	3.24e-08	0	0.000339	402.83	363.17	442.49	305.06	180.62	429.5	21.81	0	73.4	133.45	85.02	181.89	FAIL	0	0	0	0	1	no
TCONS_01034003	2900057K09Rik_j2	chr7:107057118-107128949	212.29	64.26	360.33	3.56	0	108.48	634.89	587.45	682.34	7.35e-09	0	0.000169	1.84	0	22.26	130.36	27.8	232.92	96.78	48.2	145.35	FAIL	0	0	0	0	1	no
TCONS_01102844	2900057K09Rik_j3	chr7:107057118-107128949	4.39	0	34.43	45.01	31.62	58.4	2.95e-08	0	0.000323	742.78	688.92	796.63	38.09	21.25	54.92	16.43	0.76	32.09	23.28	0	69.53	FAIL	0	0	0	0	1	no
uc008lpb.1	2900064A13Rik	chr2:112295157-112309452	2036.12	1753.98	2318.26	1695.33	1594.97	1795.69	1296.96	1053.15	1540.77	181.83	119.79	243.86	310.68	202.71	418.65	1721.11	1558.61	1883.62	230.87	160.46	301.27	OK	1721.11	230.87	-2	12.58	0	yes
TCONS_00379440	2900064A13Rik_j1	chr2:112295157-112309452	16344.9	15817.5	16872.2	15159.9	14848.3	15471.5	12050.9	11594.3	12507.6	1863.27	1699.07	2027.46	3331.08	3105.29	3556.87	14687.9	14346.7	15029	2582.65	2439.09	2726.21	OK	14687.9	2582.65	-1.73	57.7	0	yes
TCONS_02299628	2900073G15Rik_j1	chr17:71345447-71351564	24362	23282.9	25441	11199.4	10435.5	11963.3	19917.4	18917.1	20917.6	4832.33	4449.79	5214.88	9597.3	8958.54	10236.1	18301.6	17690.4	18912.7	7415.41	7022.04	7808.77	OK	18301.6	7415.41	-0.9	28.82	0	yes
uc009lmm.1	2900075B16Rik	chr8:41392805-41470533	1267.78	719.15	1816.4	15.76	0	141.57	132.64	4.32	260.95	47.79	0	197.26	12.32	0	77.3	165.85	7.44	324.25	4.87	0	36.35	OK	165.85	4.87	-3.52	1.08	0.27	no
TCONS_01337291	2900075B16Rik_j1	chr8:41392805-41470533	0.41	0	10.62	0.26	0	5.97	29.79	0	72.95	24.83	2.01	47.65	2.56	0	16.94	10.01	0	21.97	23.37	3.6	43.14	OK	10.01	23.37	0.84	-1.15	0.24	no
TCONS_01337290	2900075B16Rik_j2	chr8:41392805-41470533	1.93	0	24.63	0.49	0	11.32	2.68	0	26.28	1.22	0	10.73	5.16	0	36.8	0.3	0	4.95	0.45	0	6.26	OK	0.3	0.45	0.39	-0.03	0.96	no
TCONS_01209893	2900075B16Rik_j3	chr8:41392805-41470533	38.84	0	205.09	1720.26	1357.84	2082.67	1037.9	643.68	1432.11	31.61	0	152.61	605.34	362.88	847.79	1187.8	958.04	1417.56	359.46	205.9	513.03	OK	1187.8	359.46	-1.19	5.09	3.44e-07	yes
TCONS_01224500	2900075B16Rik_j4	chr8:41392805-41470533	190.01	0	768.35	3.15	0	66.56	40.71	0	272.76	596.15	387.27	805.04	42.67	0	198.23	14.5	0	111.77	144.75	0	332.46	OK	14.5	144.75	2.3	-0.67	0.5	no
TCONS_01243693	2900075B16Rik_j5	chr8:41392805-41470533	203.35	0	703.71	242.75	0	667.14	638	0	1436.76	8.9	0	71.28	686.61	344.93	1028.3	299.02	0	738.04	325.81	108.88	542.74	OK	299.02	325.81	0.08	-0.1	0.91	no
TCONS_00759138	2900083I11Rik_j1	chr5:136282755-136350893	0.34	0	9.26	1.18e-07	0	0.000603	747.65	697.01	798.29	76.26	51.95	100.57	402.21	283.02	521.39	381.87	347.59	416.15	212.66	189.76	235.56	OK	381.87	212.66	-0.58	8.35	0	yes
TCONS_00716130	2900083I11Rik_j2	chr5:136282755-136350893	398.22	92.96	703.47	228.66	0	578.94	381.69	276.17	487.21	1120.86	1064.69	1177.03	1101.36	978.01	1224.7	712	661.25	762.76	1179.93	1125.99	1233.87	OK	712	1179.93	0.5	-11.92	0	yes
TCONS_00716131	2900083I11Rik_j3	chr5:136282755-136350893	7.95	0	77.88	242.28	0	510.51	64.24	0	128.92	0.000683	0	0.29	0.05	0	3.05	4.06e-07	0	0.00112	9.78e-07	0	0.00521	OK	4.06e-07	9.78e-07	0.87	-0.000293	0.99	no
TCONS_00708167	2900083I11Rik_j4	chr5:136282755-136350893	946.6	716.51	1176.69	732.4	539.6	925.2	195.02	114.63	275.41	25.32	6.91	43.73	41.96	0	151.07	152.4	130.6	174.2	0.000427	0	0.24	OK	152.4	0.000427	-12.78	0.04	0.96	no
TCONS_00773824	2900083I11Rik_j5	chr5:136282755-136350893	1.06	0	13.19	56.73	0	240.83	1.81e-07	0	0.00072	56.61	40.82	72.39	38.02	19.14	56.91	1.47e-07	0	0.000672	40.38	30.4	50.36	OK	1.47e-07	40.38	19.43	-0.00849	0.99	no
[truncated: 48,481 more rows]
